# Supplementary material for: The economic impact of organic production in Brazil: A study based on municipal production hotspots
Source: PLoS One. 2022 Mar 9;17(3):e0264095. doi: 10.1371/journal.pone.0264095 (PMC8906649; doi:10.1371/journal.pone.0264095)
Supplement: S1 Data — Source: IBGE (2006, 2016 and 2017). (XLSX) [file pone.0264095.s001.xlsx]

## Sheet: BRMUE250GC_SIR
NM_MUNICIP	CD_GEOCMU	PROP2017	ORG2017	PROP2006	ORG2006	VAGRO2017	PIB2017	PIBPER2017	VAGRO2006	PIB2006	LISA__2017	LISA_2018	LISA_2019	LISA_I06	LISA_CL06	LISA_P06	RM_Urbana_2010	ReceitaMedEstab_2006	arearuralmed_2006	p_agrifam_2006	VAGRO2006_PER	VAGRO2017_PER
CAIU┴	3509106	658	12	657	30	24940	77948.8	13687.2	15979.6	51438.9	-0.001058	0	0.401	-0.0641472	0	0.454	718.1	20299.8	73.6651	0.729072	24.3221	37.9027
CASTILHO	3511003	1199	30	673	11	66153.6	1.10175e+06	54108.2	24539	179602	-0.0317338	0	0.42	0.0117387	0	0.46	738.12	43031.2	87.0238	0.833581	36.4621	55.174
DRACENA	3514403	572	2	656	12	53579.3	1.17451e+06	25354.3	24512.5	458201	0.0616618	0	0.361	0.0245574	0	0.348	972.14	89227.1	67.9695	0.582317	37.3666	93.67
ESTRELA DO NORTE	3515301	136	0	189	6	21276.8	64942.3	23453.3	3338.44	14118.7	0.119555	0	0.069	0.0746977	0	0.218	740.01	30465.6	126.106	0.539683	17.6637	156.447
EUCLIDES DA CUNHA PAULISTA	3515350	751	14	807	15	31713.2	112912	11812.1	8602.49	50132.2	-0.0060513	0	0.366	0.0078094	0	0.342	613.87	25991.3	51.9083	0.739777	10.6598	42.228
MARAB┴ PAULISTA	3528700	489	12	512	2	58935	121307	21619.4	23479	52360.2	-0.0042434	4	0.043	0.127072	0	0.147	561.84	175621	159.578	0.679688	45.8575	120.521
MIRANTE DO PARANAPANEMA	3530201	2097	158	2282	11	80546.1	388404	21423.2	25142.5	92933.4	3.77128	1	0.042	0.0090021	0	0.433	731.78	12778.3	42.8817	0.79404	11.0178	38.4102
MONTE CASTELO	3531605	265	1	362	1	36642.2	103750	24761.2	10663.7	30100.5	-0.0297316	0	0.248	0.0285649	0	0.388	683.2	29966.9	57.547	0.638122	29.4578	138.273
NARANDIBA	3532207	138	5	193	0	48381.2	217325	45791.3	16947.1	40753.6	-0.589456	3	0.001	-0.126439	0	0.137	566.83	158461	205.13	0.746114	87.8087	350.589
NOVA GUATAPORANGA	3533106	89	0	139	0	3918.1	29735.2	12905.9	1136.98	10134.4	0.108289	0	0.147	-0.0077205	0	0.317	719.49	17719.4	27.8993	0.532374	8.17971	44.0236
OURO VERDE	3534807	162	16	247	1	29974.3	114284	13540.8	9189.83	48784.8	-0.0473035	4	0.02	0.114509	0	0.244	574.1	48578.9	82.4291	0.530364	37.2058	185.027
PANORAMA	3535408	134	4	166	5	38660.4	265186	16978.4	9213.05	88617.5	0.0406263	0	0.363	-0.0280383	0	0.287	769.65	26530.1	174.416	0.506024	55.5003	288.511
PAULIC╔IA	3536406	246	7	209	0	35282.3	151331	21174	5021.44	34220	-0.0862557	0	0.062	0.127958	0	0.068	690.14	39502.4	121.928	0.727273	24.026	143.424
PIQUEROBI	3538303	329	0	378	0	11175.8	56050.6	15177.5	10337.1	28893.5	0.117302	0	0.101	0.106249	0	0.307	608.28	41052.9	107.278	0.468254	27.347	33.969
PRESIDENTE BERNARDES	3541208	972	14	1222	21	33541.2	254193	18941.4	29908.8	111457	0.0046048	0	0.273	-0.0370942	0	0.171	840.35	25536	59.7905	0.731588	24.4752	34.5074
PRESIDENTE EPIT┴CIO	3541307	722	10	721	9	68725.9	868923	19794.6	16654.8	493389	0.0134705	0	0.244	0.0437424	0	0.359	790.39	30292.6	128.673	0.791956	23.0996	95.1883
PRESIDENTE VENCESLAU	3541505	612	20	640	4	31991.3	715875	18103.2	17756.3	296655	-0.0664657	0	0.155	0.0811043	0	0.162	904.37	26715.6	95.4422	0.732812	27.7442	52.2734
RIBEIR├O DOS ═NDIOS	3543238	125	2	174	1	12120.3	37838	16869.4	9806.58	19741.5	-0.101534	0	0.129	0.0070789	0	0.314	562.45	17787.4	96.3966	0.718391	56.3597	96.9622
ROSANA	3544251	792	19	817	5	43658.9	1.25567e+06	70563.3	11267.1	725584	0.0258744	0	0.219	-0.130555	0	0.105	1098.25	26694	68.2509	0.859241	13.7908	55.1248
SANDOVALINA	3545506	261	3	274	16	88841.7	392449	94022.2	19010.4	126876	-0.058385	0	0.169	-0.0012939	0	0.207	612.95	43339.4	113.799	0.656934	69.3809	340.39
SANTA MERCEDES	3547106	109	0	165	3	21090	79512.4	26999.1	2759.76	15761.8	0.0970233	0	0.218	0.10847	0	0.097	633.39	19345.5	78.7455	0.50303	16.7258	193.486
SANTO ANAST┴CIO	3547700	495	9	706	11	34814.2	432247	20553.8	16978.1	169204	0.0181651	0	0.241	-0.0495607	0	0.143	820.87	20732.3	82.8938	0.770538	24.0484	70.3318
S├O JO├O DO PAU D'ALHO	3549300	182	2	244	0	23550	55784.9	26165.5	3208.92	14154.1	0.0461194	0	0.457	-0.22311	0	0.091	756.13	16963.1	45.0246	0.741803	13.1513	129.395
TARABAI	3553906	126	1	155	1	15999.8	109681	15020.7	7191.48	39378.3	-0.0580446	0	0.219	0.119284	0	0.233	596.5	348155	104.561	0.735484	46.3966	126.983
TEODORO SAMPAIO	3554300	976	6	1004	8	86845.8	476668	20802.5	44083.1	170520	0.0289238	0	0.368	0.0539139	0	0.163	776.83	87189.2	99.4671	0.802789	43.9075	88.9813
TUPI PAULISTA	3555109	516	4	738	10	43654.7	281005	18341.2	12823.3	104097	-0.0575138	0	0.169	0.0361375	0	0.353	1045.86	47806.2	31.4336	0.523035	17.3758	84.6022
ABELARDO LUZ	4200101	1757	0	2068	4	176270	606397	33977.5	55066	226561	0.108289	0	0.2	0.122648	2	0.007	771.97	41762.6	38.0276	0.891199	26.6277	100.325
┴GUAS DE CHAPECË	4200507	747	26	822	3	29021.3	97141.7	15072.4	12120.5	55021.6	-0.044439	0	0.457	0.0778532	0	0.276	888.46	35851.6	13.972	0.922141	14.7452	38.8505
┴GUAS FRIAS	4200556	363	4	434	0	21571.7	93307.1	39089.7	7035.32	24787.7	0.0286907	0	0.45	0.120866	0	0.074	976.05	21430.9	15.6198	0.976959	16.2104	59.4261
ALTO BELA VISTA	4200754	354	2	394	4	16995.7	51585.8	26225.7	9025.69	21411.9	0.102355	2	0.002	0.022768	0	0.497	980.72	20550.8	17.7817	0.967005	22.9078	48.0104
ANCHIETA	4200804	703	10	935	12	35022	129242	22160.8	14965.2	68411.6	-0.0357991	0	0.063	0.0398372	2	0.041	902.41	14525.1	22.093	0.908021	16.0056	49.8179
ARABUT├	4201273	727	3	775	12	52340.3	126170	29472.1	21130.8	41811.2	0.0368653	0	0.473	-0.0062679	0	0.266	1016.65	36242.6	14.8439	0.945806	27.2655	71.995
ARVOREDO	4201653	385	0	389	0	21322.6	87210.3	38571.6	11927	22679.1	0.110167	0	0.102	0.136438	0	0.063	890.24	33629.8	18.9537	0.946015	30.6606	55.3835
BANDEIRANTE	4202081	446	3	540	0	19616.6	62541.8	22734.2	7556.58	16549.7	0.0158577	0	0.41	0.0373441	0	0.444	515.14	15114.8	19.2519	0.903704	13.9937	43.9833
BARRA BONITA	4202099	342	2	426	0	19059.2	39993.5	22998	7458.8	15773.7	-0.0595691	0	0.172	0.0058473	0	0.363	763.57	14507	18.6573	0.983568	17.5089	55.7286
BELMONTE	4202156	352	1	393	1	20656	53318.9	19682.1	8249.18	18890.4	0.0655029	0	0.492	0.0786989	0	0.474	768.4	22539.4	21.5115	0.877863	20.9903	58.6819
BOM JESUS	4202537	213	0	187	0	16610.3	92071.1	31542	10217.8	24183	0.0392862	0	0.489	0.0584227	0	0.477	1082.11	117722	35.0535	0.86631	54.6404	77.9829
BOM JESUS DO OESTE	4202578	402	0	377	1	20323.6	52470.6	24393.6	5687.44	27432.2	-0.532453	3	0.012	-0.0370868	0	0.28	874.31	18880.6	12.366	0.95756	15.086	50.5563
CAIBI	4203105	615	1	759	6	51661.9	197559	31797.6	21872.7	68004.6	-0.68093	3	0.01	0.0785477	0	0.265	920.65	41627.1	19.4084	0.949934	28.8178	84.0031
CAMPO ER╩	4203501	566	3	767	3	78768.5	265131	30173.1	34990	122142	-0.0149375	0	0.264	-0.23693	0	0.07	790.7	44586.7	53.5997	0.80704	45.6193	139.167
CAPINZAL	4203907	451	0	486	2	55948.8	838098	37209.1	31443.1	304828	0.0125299	0	0.378	0.0735353	0	0.307	987.73	176099	40.3333	0.798354	64.6978	124.055
CATANDUVAS	4204004	206	1	192	13	30583.5	392499	36916.8	21358.2	113611	0.0969045	0	0.165	-0.057185	0	0.071	914.65	57401	31.8698	0.760417	111.24	148.464
CAXAMBU DO SUL	4204103	596	3	728	14	52083.9	122745	31881.8	16313.8	68087.5	0.0663873	0	0.378	-0.0216614	0	0.152	740.57	25748.6	15.7541	0.951923	22.4091	87.3891
CHAPECË	4204202	1661	144	1907	66	148124	8.89319e+06	41697.4	84786.4	2.45097e+06	-0.699416	0	0.44	0.0080655	0	0.337	1201.32	89732	17.87	0.847404	44.4606	89.1776
CONCËRDIA	4204301	2765	20	3093	29	202990	3.17942e+06	43101.5	109840	958076	0.170557	0	0.059	0.151097	0	0.1	1208.89	47963.1	18.6903	0.880375	35.5123	73.4142
CORDILHEIRA ALTA	4204350	354	1	452	2	25651.8	219814	50871	12498.7	100293	0.0050161	0	0.347	0.0489977	0	0.459	917.02	45880.5	13.4978	0.949115	27.6521	72.4626
CORONEL FREITAS	4204400	832	7	1129	29	60594	256490	25319.9	37399.4	123847	0.0116886	0	0.473	-0.0481158	0	0.418	777.99	39083.3	19.9681	0.891054	33.1262	72.8293
CORONEL MARTINS	4204459	444	1	520	5	19108.9	48555.8	19056.4	6991.35	16151.2	-0.117244	0	0.119	0.0950214	0	0.144	762.19	20311.5	17.8846	0.9	13.4449	43.0381
CUNHA POR├	4204707	910	0	1111	2	60851.8	519840	47014.6	20460	247533	0.0654791	0	0.46	0.119934	0	0.118	929.09	36765.1	16.8695	0.915392	18.4159	66.8701
CUNHATA═	4204756	385	0	402	2	18994.9	45987.2	23522.9	5701.55	13232	-0.139558	0	0.112	0.0771045	0	0.413	875.2	28238.8	13.699	0.942786	14.183	49.3373
DESCANSO	4204905	924	8	1148	3	67931.5	228896	27252.7	26447.6	80894	-0.0142086	0	0.202	-0.0712817	0	0.198	881.09	46322.3	22.1498	0.928571	23.038	73.5189
DION═SIO CERQUEIRA	4205001	964	8	1354	74	65093.9	400533	25924.5	17914.7	86813	0.0311823	0	0.147	-0.287899	0	0.362	758.9	30401	24.7585	0.919498	13.231	67.5248
ENTRE RIOS	4205175	498	1	511	1	15025.6	47077.2	14790.2	10976.2	21034.5	0.0165987	0	0.329	-0.0104283	0	0.281	669.55	8246.58	10.409	0.831703	21.4798	30.1719
FAXINAL DOS GUEDES	4205308	491	2	498	0	92824.2	434704	40456.4	51757.2	222864	-0.104762	0	0.096	0.101083	0	0.138	1036.63	175524	51.8876	0.839357	103.93	189.051
FLOR DO SERT├O	4205357	244	2	301	3	13480.1	39865.9	25010	4696.91	11938.4	0.0803128	0	0.281	-0.719772	3	0.011	1164.57	25199.3	14.1595	0.863787	15.6044	55.2464
FORMOSA DO SUL	4205431	388	0	403	1	16042.6	49743.6	19514.9	6620.19	17486.2	0.0857575	0	0.322	0.0156733	0	0.339	684.04	16461.5	22.9504	0.977667	16.4273	41.3468
GALV├O	4205605	270	2	302	1	23788.7	66674.2	21803.2	13545	61654.5	0.0173659	0	0.397	0.0524382	0	0.465	674.19	40655.6	33.8477	0.86755	44.851	88.1063
GUARACIABA	4206405	1146	7	1500	7	83326.2	287359	28010.4	30409.2	104950	0.042116	0	0.181	-0.0530296	0	0.19	977.8	29974	17.8433	0.944	20.2728	72.7105
GUARUJ┴ DO SUL	4206603	353	10	558	0	19227.1	150699	29324.5	6994.7	43556.1	0.0144089	0	0.191	-0.339454	0	0.051	947.44	20559.1	16.7742	0.808244	12.5353	54.4678
GUATAMB┌	4206652	582	26	531	17	59544.6	244350	51626.9	21883	88427.2	0.0228612	0	0.237	-0.0037988	0	0.475	735.44	44290	25.5895	0.832392	41.211	102.31
IPIRA	4207601	594	12	772	3	25881.5	84447.4	18511	12678.7	32259.4	0.0048316	0	0.091	0.0344326	0	0.46	965.41	23198.2	17.7668	0.906736	16.4232	43.5716
IPOR├ DO OESTE	4207650	882	13	1032	7	90331.8	256043	28672.2	28039	78412.4	-0.0039659	0	0.456	0.068948	0	0.15	1060.8	37620.2	16.1047	0.944767	27.1696	102.417
IPUAÃU	4207684	590	1	543	5	50117.9	223156	30156.3	19647.3	50801.3	-0.27554	3	0.037	-0.307319	3	0.019	1162.46	61451.2	25.9945	0.904236	36.1828	84.9456
IPUMIRIM	4207700	872	6	954	6	63004.6	313269	41432.3	28919.7	88155.4	0.0441692	0	0.291	0.0977975	2	0.025	1058.16	42915.1	19.4109	0.932914	30.3142	72.253
IRACEMINHA	4207759	665	4	782	2	39257.2	95684.2	23527	12221.5	28567.9	-0.0711762	0	0.14	0.0936116	0	0.186	833.12	26439.9	18.0537	0.970588	15.6286	59.0334
IRANI	4207809	598	4	671	4	46773.7	210934	20508.9	32037.6	75982.1	-0.0560367	0	0.179	-0.208299	0	0.075	768.05	140295	37.7973	0.861401	47.7461	78.2169
IRATI	4207858	313	0	377	0	8286.08	34945.5	17613.7	5899.67	25137.2	0.0444496	0	0.47	-0.0128085	0	0.308	1072.27	11899.2	26.3979	0.96817	15.649	26.4731
IT┴	4208005	617	0	672	41	42358.2	240150	38270.9	17244.1	83109.5	0.0716753	0	0.457	-0.213161	0	0.105	1048.71	37812.5	17.9271	0.876488	25.6609	68.6518
ITAPIRANGA	4208401	1148	25	1455	38	123036	753937	45191.9	56349.3	259342	-0.114024	0	0.167	0.612458	1	0.026	1013	35859.8	15.5093	0.890034	38.728	107.174
JABOR┴	4208609	487	4	566	4	58190.2	141481	35458.9	24780	48032.4	0.0857575	0	0.33	-0.0825161	0	0.146	838.98	157254	26.1449	0.818021	43.7809	119.487
JARDINËPOLIS	4208955	266	2	254	3	12655.7	37698.7	23199.2	5481.33	14322.3	0.044876	0	0.478	-0.0676867	0	0.201	696.38	24283.5	21.1929	0.937008	21.58	47.5779
JOAÃABA	4209003	837	7	546	4	56608.3	1.57714e+06	53267.2	18550.2	592565	0.0161632	0	0.428	-0.0019842	0	0.313	1569.58	49956	26.6429	0.844322	33.9747	67.6324
JUPI┴	4209177	337	25	384	6	16809.3	52781	24814.8	5817.87	15476.5	-0.111859	0	0.293	-0.0305348	0	0.243	668.46	19093.8	21.3255	0.851562	15.1507	49.8793
LACERDËPOLIS	4209201	203	1	235	0	29543.7	93047.5	41336.1	11319.5	39411.5	0.112691	2	0.031	0.0499428	0	0.5	934.29	72366	28.0638	0.961702	48.1682	145.535
LAJEADO GRANDE	4209458	268	1	187	3	16032.8	39369	27095	9559.01	17007	-0.228437	3	0.039	0.0418238	0	0.441	838.85	42812.8	20.8021	0.882353	51.1177	59.8238
LINDËIA DO SUL	4209854	660	0	696	1	44149.4	109275	23678.3	21555.8	46526.9	0.103461	0	0.113	-0.005881	0	0.319	971.3	72392.2	24.3922	0.913793	30.971	66.893
LUZERNA	4210035	354	8	375	6	22034.9	158733	27823.5	9357.04	62338.8	-0.0003077	0	0.365	0.0740561	0	0.094	1184.53	27157.3	20.5867	0.906667	24.9521	62.2456
MARAVILHA	4210506	884	0	1003	12	42903.4	1.05539e+06	42087.6	15381.2	351831	0.0902639	0	0.278	0.0165853	0	0.494	1045.49	33804.6	14.0638	0.891326	15.3352	48.5332
MAREMA	4210555	370	0	376	2	31032.8	60465	31723.5	12229.5	39259	-0.26536	0	0.062	0.0527155	0	0.48	860.92	45686.2	25.2367	0.925532	32.5253	83.8725
MODELO	4210902	360	0	389	3	25731	108068	25779.5	6776.87	63610.8	0.119555	2	0.009	0.0886515	0	0.164	986.39	18619.5	18.2725	0.953728	17.4213	71.4751
MONDA═	4211009	872	7	1077	9	48164.3	581366	50571.2	17577.2	159460	-0.0352948	0	0.139	0.0366345	0	0.378	912.82	32594.2	14.7911	0.942433	16.3205	55.2343
NOVA ERECHIM	4211405	282	7	329	1	31075.8	154516	31669.7	21708	57795	0.0167226	0	0.49	-0.0048578	0	0.315	986.11	59285.7	15.462	0.933131	65.9819	110.198
NOVA ITABERABA	4211454	552	22	749	4	27341.4	104949	24187.3	20503.3	61045.5	0.0341418	0	0.24	-0.0748464	0	0.18	922.87	23730.3	15.2363	0.922563	27.3743	49.5315
NOVO HORIZONTE	4211652	472	1	629	22	23734.9	81118.7	32037.4	10238.2	27527.4	-0.174606	0	0.074	-0.0436521	0	0.143	844.14	18858.5	20.496	0.9062	16.2769	50.2857
OURO	4211801	674	1	693	1	52857	159749	21696.2	24672.1	60506.2	0.0603551	0	0.336	-0.125418	0	0.144	991.4	60772	25.127	0.784993	35.6018	78.4228
OURO VERDE	4211850	300	2	378	2	43680	86255.2	38421	15978.2	30776.6	0.0915033	0	0.137	0.100304	0	0.261	1109.68	53619	41.4788	0.875661	42.2704	145.6
PAIAL	4211876	356	0	351	52	14306.3	38921.2	24680.5	6912.2	17463.7	0.125188	0	0.052	-0.347073	4	0.012	964.59	16746.4	17.5641	0.917379	19.6929	40.1862
PALMA SOLA	4212007	532	9	839	9	56884.6	201937	26718.3	21160.1	69673.2	-0.0026723	0	0.326	0.0373906	0	0.293	784.63	33407.6	31.4613	0.878427	25.2207	106.926
PALMITOS	4212106	1455	11	2148	33	157606	575112	35384.9	67915.4	214992	0.00072	0	0.35	-0.078134	0	0.452	1029.8	44942.7	14.2812	0.895251	31.618	108.32
PARA═SO	4212239	600	2	750	1	27383	88844.6	24590.3	11860.3	41586.6	0.0896382	0	0.129	0.124854	0	0.101	771.04	17341.3	18.2613	0.952	15.8137	45.6382
PASSOS MAIA	4212270	682	17	590	2	72658.9	136167	32092.2	13079.2	54387.8	-0.0206236	0	0.414	0.0824581	0	0.48	799.46	34335.6	52.2814	0.869492	22.1681	106.538
PERITIBA	4212601	354	2	413	0	19293.6	83670.3	29306.6	11739.1	31974	-0.199451	0	0.066	0.153058	2	0.019	1007.31	27150.1	17.5738	0.946731	28.4239	54.5018
PINHALZINHO	4212908	729	36	709	12	45971.7	1.01982e+06	52268.9	22325.5	279377	0.415343	0	0.078	0.0108277	0	0.453	1052.49	35995.8	14.8688	0.897038	31.4888	63.0614
PIRATUBA	4213104	488	4	605	0	22546.9	653928	159417	10225.8	199220	0.0469857	0	0.433	0.12711	0	0.21	1080.11	18598.3	15.9174	0.87438	16.9021	46.2027
PLANALTO ALEGRE	4213153	357	0	417	6	43475.7	88616.4	31159	6821.34	37091.6	0.0237957	0	0.363	0.0159857	0	0.387	828.73	21223	14.1894	0.868106	16.3581	121.781
PONTE SERRADA	4213401	372	9	453	8	61398.5	225478	19530.3	31918.2	87317.3	0.0233463	0	0.185	0.0084749	0	0.349	759.57	54902.9	110.053	0.781457	70.4596	165.05
PRESIDENTE CASTELLO BRANCO	4213906	261	2	336	1	18636.2	45854.8	28481.3	8282.86	18300	0.044876	0	0.473	0.0997074	0	0.336	750.92	34136.9	18.3333	0.892857	24.6514	71.4032
PRINCESA	4214151	379	0	470	5	19356.1	66929	23031.3	6226.96	15707.8	0.10153	0	0.205	0.0819915	0	0.252	665.32	18066	15.9596	0.938298	13.2489	51.0716
QUILOMBO	4214201	1162	13	1318	12	69102.5	347609	34608.7	22609.8	233589	-0.013615	0	0.076	0.0037414	0	0.373	785.41	23787.6	18.7527	0.88088	17.1547	59.4686
RIQUEZA	4215075	690	1	872	5	30232	99924.6	21397.1	10693.2	32183.8	0.0989637	0	0.187	0.0228289	0	0.381	750.1	20886.5	16.5975	0.973624	12.2629	43.8145
ROMEL┬NDIA	4215208	811	2	1014	3	28935.1	82298.4	16387.6	13511.1	53054.8	-0.473619	3	0.016	0.0517793	0	0.48	855.66	35849.1	18.0148	0.955621	13.3246	35.6783
SALTINHO	4215356	610	7	686	15	27556	71691.1	18635.6	9471.4	21139.4	-0.0599052	0	0.099	-0.0186722	0	0.114	623.12	15392.1	21.1414	0.941691	13.8067	45.1738
SANTA HELENA	4215554	331	1	378	1	18626	64421.2	28429.5	7548.9	20691.6	0.0526334	0	0.413	0.122865	0	0.077	759.84	27158.7	17.7487	0.944444	19.9706	56.272
SANTA TEREZINHA DO PROGRESSO	4215687	550	2	692	9	18950.6	49384.2	19313.3	7386.7	16264.5	0.0336855	0	0.5	0.0617769	2	0.045	1030.05	8007.23	15.5997	0.960983	10.6744	34.4556
SANTIAGO DO SUL	4215695	215	1	207	0	10001.7	32320.8	24541.3	5143.61	14620.5	0.10068	0	0.107	0.13983	0	0.066	786.48	10405.8	18.3382	0.971014	24.8484	46.5195
S├O BERNARDINO	4215752	446	5	521	17	18994.8	57874.7	23632	9425.56	23752.3	0.0670076	0	0.057	-0.006136	0	0.113	624.79	26499	23.1344	0.884837	18.0913	42.5893
S├O CARLOS	4216008	834	2	1043	17	68480.9	340075	30549.3	15019.5	101958	0.0629941	0	0.338	-0.0016766	0	0.434	1076.65	42977.9	20.6635	0.940556	14.4003	82.1114
S├O DOMINGOS	4216107	653	3	903	6	82165.5	309648	32587.6	31998.8	134461	0.0368653	0	0.493	0.0900976	0	0.074	1208.07	56351.1	33.0986	0.841639	35.4361	125.828
S├O JO├O DO OESTE	4216255	777	2	873	9	64295.1	213294	33807.9	27026.2	65515.2	-0.0315927	0	0.265	-0.0709929	0	0.099	1057.6	66471.9	16.543	0.934708	30.9579	82.7479
S├O JOS╔ DO CEDRO	4216701	1137	14	1480	4	76122.9	389556	28031.6	29576	155867	0.043523	0	0.08	0.0586065	0	0.432	1027.1	23704.1	16.623	0.939865	19.9838	66.9507
S├O LOURENÃO DO OESTE	4216909	1270	40	1447	16	55845.9	839371	35419.5	26143.8	260247	0.148385	0	0.206	0.0005807	0	0.486	983.24	15123	20.1044	0.912923	18.0676	43.9731
S├O MIGUEL DA BOA VISTA	4217154	397	2	447	2	12794	34044.2	18422.2	6258.52	13358.4	-0.0422504	0	0.232	-0.61352	3	0.004	1298.91	14646.5	14.5369	0.923937	14.0012	32.2266
S├O MIGUEL DO OESTE	4217204	878	18	1101	23	71172	1.44973e+06	36431.8	29155.2	509287	-0.0657663	0	0.082	-0.0327815	0	0.464	1275.42	22198	16.0381	0.894641	26.4806	81.0615
SAUDADES	4217303	1120	20	1153	4	69300.6	324687	33597.6	22019.5	117184	-0.0944951	4	0.001	-0.120865	0	0.141	882.43	29180.4	15.8586	0.910668	19.0976	61.8756
SEARA	4217501	1193	5	1368	15	101481	812914	46383.3	63675	276340	-0.1427	0	0.058	-0.0149224	0	0.1	1068.47	56375	19.6974	0.917398	46.5461	85.064
SERRA ALTA	4217550	427	2	532	1	24117.9	77387.9	23443.8	6737.48	43004.5	0.0927467	0	0.086	0.13122	2	0.047	1110.13	23353.4	16.6898	0.87406	12.6644	56.4823
SUL BRASIL	4217758	502	5	578	3	20322.8	51487.2	20183.2	7489.53	44001.9	0.0706428	2	0.038	0.0750088	0	0.382	825.26	18072.7	17.436	0.949827	12.9577	40.4836
TIGRINHOS	4217956	285	1	417	1	13171.4	37668	22223	4653.74	10792.5	0.0449116	0	0.444	-0.0561855	0	0.24	806	23103.1	12.8369	0.944844	11.16	46.2155
TUN┴POLIS	4218756	548	2	687	8	49522.7	119102	25908.6	18347.8	40553.6	0.0709873	0	0.309	0.0663064	0	0.152	841.38	44234.4	16.2809	0.934498	26.7071	90.3698
UNI├O DO OESTE	4218855	422	10	567	0	23011.2	60672.4	23335.5	16173.5	44936.4	0.0119063	0	0.381	0.142374	0	0.112	680.13	20246.9	16.2257	0.952381	28.5248	54.529
VARGE├O	4219101	337	0	330	2	43267.2	133069	37066.4	14827.2	97953.5	-0.087454	0	0.165	0.100304	0	0.153	844.67	59687.9	39.3788	0.787879	44.9308	128.389
VARGEM BONITA	4219176	326	8	224	0	29546.1	383954	83522.8	18317	161139	0.014411	0	0.454	0.134742	0	0.051	630.99	11446.4	33.4688	0.901786	81.7724	90.6321
XANXER╩	4219507	711	9	720	9	98065.3	1.60405e+06	32250	68409.6	659794	0.0159124	0	0.379	0.0245358	0	0.476	1010.83	144161	41.2597	0.791667	95.0134	137.926
XAVANTINA	4219606	738	0	707	2	63053.6	183022	45618.7	35575.3	59649.1	0.0815329	0	0.24	-0.0078851	0	0.36	1056.28	85777.9	26.7935	0.933522	50.3187	85.4385
XAXIM	4219705	923	4	1294	8	90044.8	927592	32881.7	52858.9	246481	0.0281536	0	0.481	0.0663064	0	0.158	920.74	36823.8	18.6862	0.807573	40.8493	97.5567
ZORT╔A	4219853	257	1	173	0	23386.5	69088.8	20936	7377.51	20721.5	0.0598403	0	0.429	0.0085609	0	0.345	959.25	36491.3	59.578	0.687861	42.6446	90.9979
LAGOA MIRIM	4300001	0	0	0	0	0	0	0	0	0	0.104534	0	0.282	0.0736865	0	0.444	#N/A	#N/A	#N/A	#N/A	0	0
ACEGU┴	4300034	806	0	726	57	124098	265550	55799.5	26095.1	57724.4	0.0114033	0	0.35	0.065342	0	0.286	466.43	75852.6	142.562	0.731405	35.9437	153.968
┴GUA SANTA	4300059	579	0	797	2	65546.6	278780	72580.1	18427	49879.6	0.0491437	0	0.45	-0.222032	0	0.068	1572.89	51020.1	33.3977	0.845671	23.1205	113.207
AGUDO	4300109	2073	2	2703	11	128705	495479	29000.8	49528.5	152697	0.0989637	0	0.053	-0.0090593	0	0.275	1017.49	24529	16.1802	0.922679	18.3235	62.0863
AJURICABA	4300208	753	0	1036	10	81843.1	259932	35326.5	19077.5	70221.5	0.0807505	0	0.257	-0.160254	3	0.014	875.67	25596.5	27.8311	0.910232	18.4146	108.689
ALECRIM	4300307	1358	2	1736	32	29559.6	106532	15815.4	12264.8	37426.9	0.0589974	0	0.332	0.0187751	0	0.291	936.3	11233.3	14.6912	0.930876	7.06497	21.767
ALEGRETE	4300406	2671	0	2736	65	435107	2.0155e+06	25838.8	156581	788783	0.0876352	0	0.286	-0.236492	0	0.427	813.51	79862.6	237.649	0.583699	57.23	162.9
ALEGRIA	4300455	720	0	1211	3	32634.2	100027	24777.7	7792.4	25668.8	0.0250956	0	0.477	0.0466739	0	0.384	764.68	8009.08	12.6631	0.943848	6.43468	45.3252
ALMIRANTE TAMANDAR╔ DO SUL	4300471	422	0	429	0	66474	130337	62691.9	21574.3	43089.6	0.0857575	0	0.38	0.0609667	0	0.488	921.03	55396.3	56.3566	0.792541	50.2897	157.521
ALPESTRE	4300505	1417	1	1783	11	50896.2	530638	71389.5	22640.4	48943.9	0.0021848	0	0.329	0.0342882	0	0.308	1021.71	23546.8	14.2771	0.97364	12.6979	35.9183
ALTO ALEGRE	4300554	391	1	439	0	26082.5	62759.1	34808.1	6383.63	18513.6	-0.0709141	0	0.17	0.122022	0	0.24	989.65	17307.5	21.2232	0.904328	14.5413	66.7071
AMARAL FERRADOR	4300638	1062	8	1121	1	44296.1	101295	14778.9	14431	34201.9	0.014411	0	0.486	0.113713	0	0.188	610.51	18802.9	33.6619	0.788582	12.8733	41.71
AMETISTA DO SUL	4300646	645	6	978	0	13043.4	105509	13926.7	7835.58	34933.4	0.0391133	0	0.256	-0.110933	0	0.189	1004.31	20191.2	6.41104	0.939673	8.01184	20.2223
ANTA GORDA	4300703	939	1	1046	1	70383.9	208157	33519.7	21844.2	57503.5	-0.0691982	0	0.191	-0.136692	0	0.14	975.71	34459.8	18.2868	0.974187	20.8835	74.9562
ARAMBAR╔	4300851	171	1	148	2	73561.5	139621	37252.2	17787.9	40414.3	0.0809463	0	0.366	0.0668433	0	0.497	736.82	242628	270.027	0.445946	120.189	430.184
ARATIBA	4300901	950	0	1063	44	63381.3	879723	133271	18895.9	265658	0.0669812	0	0.396	0.0856623	0	0.244	1073.11	49593.6	24.0894	0.9492	17.776	66.7171
ARROIO DO MEIO	4301008	809	13	1100	13	45405.1	1.09073e+06	53804.8	21245.4	321629	-0.0109222	0	0.338	-0.0325107	0	0.146	950.72	40761.8	10.3809	0.901818	19.314	56.1249
ARROIO DO PADRE	4301073	427	6	507	6	25632.2	58752.2	20217.5	6984.15	16422	-0.0119121	0	0.227	-0.126784	0	0.118	1259.05	29276.1	19.5621	0.95858	13.7754	60.0286
ARROIO DOS RATOS	4301107	395	0	254	5	25578.8	235707	16535.1	12543.1	87871.4	-0.0409826	0	0.227	0.089739	0	0.178	702.47	53488.2	105.453	0.681102	49.3824	64.7565
ARROIO DO TIGRE	4301206	1940	5	2025	36	121246	335583	25066	42248.6	124912	0.0376058	0	0.468	-0.0772653	0	0.479	896.75	18065.2	13.1294	0.962963	20.8635	62.4981
ARROIO GRANDE	4301305	961	7	825	29	306730	603210	31878.7	66530.7	171138	0.0200785	0	0.455	0.0939978	0	0.157	602.88	96865.5	178.389	0.678788	80.6433	319.178
ARVOREZINHA	4301404	1231	5	1365	8	73784.9	256779	24192.5	27856.7	78848.8	0.038568	0	0.421	0.0342925	0	0.49	847.37	28333.3	16.8103	0.954579	20.4078	59.939
AUGUSTO PESTANA	4301503	922	0	1152	3	91454.9	305653	43104.4	19878	69832.1	0.0435108	0	0.412	0.0185943	0	0.345	978.03	22324.7	26.0469	0.921007	17.2552	99.1918
┴UREA	4301552	661	0	871	0	32923.8	98348	26451.9	11843.4	29107.7	0.0444496	0	0.497	0.0194152	0	0.375	802.99	17011.5	15.6831	0.935706	13.5974	49.8091
BAG╔	4301602	1127	2	1198	37	177885	2.84094e+06	23246.6	48737.2	871169	0.0927467	0	0.219	-0.154878	0	0.282	963.42	59328.9	252.529	0.595159	40.6821	157.839
BAR├O DE COTEGIPE	4301701	1030	3	1070	1	57598.3	208462	30823.9	18667.5	50776.5	0.0092928	0	0.354	0.115305	0	0.171	951.46	24887.9	22.3037	0.924299	17.4462	55.9207
BAR├O DO TRIUNFO	4301750	1775	4	1694	10	53868.7	114495	15389.1	21024.3	39180.5	0.0224565	0	0.474	-0.126425	3	0.04	1076.53	17028.9	17.5555	0.885478	12.411	30.3486
BARRA DO GUARITA	4301859	213	0	403	2	10531.1	41084.7	12629.8	4823.81	14274.1	0.0435108	0	0.418	-0.0223847	0	0.264	913.82	8099.26	12.2506	0.920596	11.9698	49.4419
BARRA DO QUARA═	4301875	146	3	146	5	120542	201992	47831.5	48598.4	80095.2	0.0552469	0	0.42	0.0270548	0	0.383	396.61	242911	531.473	0.342466	332.865	825.633
BARRA DO RIO AZUL	4301925	451	0	502	12	25399.2	46614.9	24342	7677.69	15176.3	0.0927987	0	0.163	-0.0637997	0	0.06	778.11	46474.1	25.0498	0.876494	15.2942	56.3175
BARRA FUNDA	4301958	234	0	259	0	19276.6	119224	47386.3	7279.22	37490.3	0.0557154	0	0.443	-0.221414	0	0.077	833.35	33003.9	19.9035	0.949807	28.1051	82.3786
BARROS CASSAL	4302006	1662	16	2051	5	83471.9	194243	16911.3	26652.4	71766.4	-0.0419824	0	0.054	-0.0379183	0	0.25	1002.74	14983.9	22.2496	0.923452	12.9948	50.2237
BENJAMIN CONSTANT DO SUL	4302055	390	1	522	1	9243.3	30681.5	13777.1	3962.11	10048.5	0.0004199	0	0.363	-0.348293	3	0.028	728.89	9381.23	13.2356	0.955939	7.59025	23.7008
BOA VISTA DAS MISSıES	4302154	239	1	322	2	59603.8	114865	53006.5	21053	34492.7	0.0148828	0	0.364	-0.118305	0	0.146	597.12	51478.3	50.0994	0.795031	65.3819	249.388
BOA VISTA DO BURIC┴	4302204	542	0	766	9	44486.6	199620	29231.2	10843.5	66808.3	0.108289	0	0.15	0.0600756	0	0.127	984.52	14844.6	12.1932	0.972585	14.156	82.0786
BOA VISTA DO CADEADO	4302220	521	0	584	2	125731	217660	86167.9	30573.4	51691.7	0.0209792	0	0.42	0.027806	0	0.426	678.6	76669.5	102.32	0.710616	52.3518	241.326
BOA VISTA DO INCRA	4302238	346	1	584	4	92561.3	157093	60912.3	23218.8	44147.7	0.090384	0	0.179	0.088774	0	0.209	726.81	70888.7	81.0702	0.744863	39.7582	267.518
BOA VISTA DO SUL	4302253	886	4	617	1	14608.2	72506.1	25360.7	19336.6	32469	0.0248303	0	0.486	-0.114675	0	0.151	1134.73	25497.6	9.89951	0.965964	31.3397	16.4878
BOM PROGRESSO	4302378	211	1	432	3	17217.1	51887	23414.7	5916.96	19804.1	0.0011553	0	0.297	-0.0457016	0	0.22	714.26	14708.3	15.5648	0.891204	13.6967	81.5978
BOM RETIRO DO SUL	4302402	341	6	457	4	19306.4	270481	22163.3	13569.3	134211	0.045336	0	0.192	0.0840261	0	0.209	850.97	16851.2	12.5755	0.943107	29.692	56.617
BOQUEIR├O DO LE├O	4302451	1315	1	1491	6	58067.1	132986	16803.9	27627.9	55226.2	0.0763133	0	0.349	0.0464646	0	0.441	1061.44	44172.4	15.5419	0.910798	18.5298	44.1575
BOSSOROCA	4302501	934	2	1218	6	127309	272262	40032.6	21050	56444.4	0.081645	0	0.17	0.0941309	2	0.02	625.04	31206.1	105.949	0.687192	17.2825	136.305
BOZANO	4302584	363	0	452	1	39335.8	104964	47111.4	9940.77	21231.1	0.0722386	0	0.409	-0.742544	3	0.012	1031.19	36517.7	36.5288	0.878319	21.9929	108.363
BRAGA	4302600	380	0	696	11	22530.9	79275.8	21737.3	6764.54	23086.5	0.0942069	0	0.301	0.0319894	0	0.407	602.53	9660.92	16.0201	0.91954	9.71917	59.2918
BROCHIER	4302659	710	2	1014	3	22271.7	85834.7	17180.7	9325.13	37139	0.0569991	0	0.482	0.0974087	0	0.27	884.84	15495.1	9.52268	0.904339	9.19638	31.3686
BUTI┴	4302709	339	0	367	6	102468	431541	20310.7	50396.4	165172	0.0266121	0	0.387	0.0657145	0	0.352	660.46	75337.9	166.747	0.623978	137.32	302.265
CAÃAPAVA DO SUL	4302808	2653	16	3385	221	106768	811817	23439.9	32581.5	239183	-0.0123361	0	0.439	-0.397499	0	0.421	752.87	14093.9	68.5069	0.779025	9.62525	40.2444
CACEQUI	4302907	465	2	545	22	124824	323301	23856.4	42204.7	107286	0.0597968	0	0.397	-0.0391163	0	0.283	641.89	131699	347.251	0.445872	77.4398	268.438
CACHOEIRA DO SUL	4303004	2780	5	3341	132	520757	2.31894e+06	27123.6	110716	700909	0.042417	0	0.357	0.731954	0	0.176	936.38	60020.4	97.0138	0.6956	33.1386	187.323
CACIQUE DOBLE	4303202	900	0	968	18	38870.3	96043.9	18832.1	13207.7	30320.1	0.0609728	0	0.491	-0.0119461	0	0.279	818.57	18033.1	19.4773	0.941116	13.6444	43.1892
CAIBAT╔	4303301	565	0	852	0	48280.3	158178	31372.1	9903.47	38170.8	0.0905857	0	0.205	0.0867698	0	0.368	825.82	16089.2	28.7101	0.850939	11.6238	85.4518
CAIÃARA	4303400	936	1	1041	12	43125.9	97808.4	19314.5	16615	34724.6	0.0860941	0	0.297	0.013928	0	0.434	1173.31	14276.7	15.6282	0.900096	15.9606	46.0747
CAMAQU├	4303509	2629	6	2843	13	328238	2.01977e+06	30503.3	76102.5	635627	0.036002	0	0.411	0.0207981	0	0.353	793.31	45077.7	34.2406	0.915582	26.7684	124.853
CAMARGO	4303558	437	3	493	1	44202.4	170427	62359.1	18020.1	34292.4	0.0343587	0	0.484	-0.0024705	0	0.335	853.23	51785	20.7241	0.953347	36.552	101.15
CAMPINA DAS MISSıES	4303707	1126	2	1320	14	54230.2	147060	24534.6	14276.3	42251.9	0.0476737	0	0.476	-0.0063314	0	0.212	903.63	14063.6	14.1583	0.926515	10.8153	48.1619
CAMPINAS DO SUL	4303806	351	1	504	4	65142.6	197137	34947.1	16639.2	67608.5	-0.0949372	0	0.138	0.0504254	0	0.437	857.76	49509.9	40.123	0.876984	33.0142	185.591
CAMPO NOVO	4304002	284	16	332	1	43636.2	193008	37397.4	15092.6	55450.6	-0.0324044	0	0.223	0.065057	0	0.444	626.25	53168.7	50.2349	0.828313	45.4597	153.649
CAMPOS BORGES	4304101	501	0	627	5	28835.4	86868.1	24720.6	6857.94	25683.6	0.10668	0	0.11	0.0530139	0	0.383	752.52	16797.4	27.8884	0.800638	10.9377	57.5557
CANDEL┴RIA	4304200	3647	0	4057	22	207149	806121	25507.7	71638.3	250211	0.078247	0	0.447	-0.0453703	0	0.253	800.14	20843	17.1592	0.928026	17.658	56.7999
C┬NDIDO GODËI	4304309	1347	3	1794	11	69823.2	219863	33479.9	20243.3	59614.1	-0.0163698	0	0.287	0.0434831	0	0.068	1147.03	12668.3	12.5808	0.919175	11.2839	51.8361
CANDIOTA	4304358	561	17	716	70	55175.1	512374	54473.1	8827.84	449784	-0.0314262	0	0.44	-0.445996	0	0.131	1016.5	8831.01	69.2221	0.905028	12.3294	98.3514
CANGUÃU	4304507	8075	16	9881	265	361185	1.14577e+06	20422.6	81183.2	287035	0.0470577	0	0.126	-0.790922	0	0.496	813.53	14233.7	28.1762	0.888068	8.21609	44.7288
CANUDOS DO VALE	4304614	423	0	481	0	20048.4	42895.7	23608	7302.89	15372.4	0.0970233	0	0.181	0.146614	2	0.039	916.36	7476.09	14.2183	0.975052	15.1827	47.3957
CAP├O DO CIPË	4304655	531	1	683	3	141461	243149	70498.4	29819.3	47193.3	0.105141	0	0.077	0.131423	2	0.004	703.42	74576.9	130.87	0.795022	43.6593	266.405
CAP├O DO LE├O	4304663	198	3	240	16	64859.4	526626	20656	18039.3	195556	0.0819838	0	0.137	0.0019716	0	0.147	534.3	164667	246.233	0.591667	75.1636	327.573
CAPIT├O	4304697	340	0	354	3	32641.7	68802.8	24847.5	11971.3	23889.1	0.100779	0	0.164	0.0310387	0	0.44	845.42	73646.9	12.5537	0.932203	33.8173	96.005
CARAZINHO	4304705	342	0	312	6	128450	2.66879e+06	42811	44350.8	709161	0.019571	0	0.416	-0.0610137	0	0.219	999.27	193535	161.458	0.448718	142.15	375.586
CARLOS GOMES	4304853	337	0	401	1	15178.9	33523.7	21670.1	3894.96	9783.62	0.0437669	0	0.44	0.108215	0	0.1	1150.56	11493.8	17.8928	0.942643	9.71312	45.0413
CASCA	4304903	793	1	1003	0	76410.3	415055	45715.9	29004.7	128934	0.0327775	0	0.494	0.0460663	0	0.494	1181.79	41743.8	22.2114	0.934197	28.918	96.356
CASEIROS	4304952	358	2	502	18	42324.6	121343	38098.3	10592.9	30804.8	0.0181431	0	0.323	-0.0017351	0	0.331	720.84	24976.1	29.8964	0.856574	21.1013	118.225
CATU═PE	4305009	814	0	1258	14	114464	330437	35397.7	26337.7	87466	-0.297279	3	0.048	0.0098176	0	0.482	849.7	32591.4	42.7623	0.868839	20.9362	140.619
CENTEN┴RIO	4305116	577	0	702	0	31400.9	68802.4	22812.5	8784.96	19120.5	0.110542	0	0.128	-0.144077	0	0.146	729.28	18112.5	17.4772	0.924501	12.5142	54.421
CERRITO	4305124	651	0	1003	25	33177.2	94960.2	14738.5	10125.4	30522	0.0970233	0	0.235	0.0820891	0	0.16	511.49	14161.5	36.8933	0.835494	10.0951	50.9634
CERRO BRANCO	4305132	715	0	865	5	30341.5	77508.8	16512.3	10520.1	26174.3	0.108289	0	0.251	0.039263	0	0.387	797.23	13573.4	12.5769	0.960694	12.162	42.4357
CERRO GRANDE	4305157	321	0	454	6	21881.5	50990.8	20923.6	5707.26	14137.4	0.0829411	0	0.36	0.0929851	0	0.07	809.89	8775.33	13.5529	0.940529	12.5711	68.1666
CERRO GRANDE DO SUL	4305173	1409	18	1415	21	51884.2	168380	14659.6	19134.8	55047.1	-0.014949	0	0.384	0.091112	0	0.075	875.31	20948.4	12.4297	0.939929	13.5229	36.8234
CERRO LARGO	4305207	780	3	1041	7	47124.6	656218	46642.8	13599.3	167436	-0.0600561	0	0.184	-0.0565036	0	0.179	987.22	20112.4	14.0884	0.855908	13.0637	60.4161
CHAPADA	4305306	1165	6	1601	0	174440	433601	45180.9	44737.1	122634	0.0251125	0	0.465	0.0991262	0	0.299	955.13	39316.1	34.3498	0.878201	27.9432	149.734
CHARQUEADAS	4305355	137	49	122	11	25870.4	1.11516e+06	28668	7219.09	709606	-0.0584787	0	0.305	0.0352733	0	0.473	732.08	194607	171.172	0.696721	59.1729	188.835
CHARRUA	4305371	490	0	588	2	36769.5	74292.7	21336.2	12662.3	27222.7	0.130821	2	0.004	0.127072	0	0.059	801.19	24011.9	28.9626	0.916667	21.5345	75.0398
CHIAPETTA	4305405	417	0	612	5	109261	186966	46439.6	15436.5	40202.1	0.0278192	0	0.41	0.0671002	0	0.274	677.11	110209	59.9804	0.874183	25.2231	262.016
CHU═	4305439	80	0	43	6	19751.3	230138	35647.2	4163.95	51261.6	0.108289	0	0.191	0.0352355	0	0.454	620.41	66093	340.837	0.534884	96.836	246.892
CHUVISCA	4305447	1012	2	1025	1	57286.9	103454	19449.8	19002.1	35940.3	0.0784477	0	0.26	0.134085	0	0.076	1343.36	22721	17.8273	0.938537	18.5387	56.6076
CIR═ACO	4305504	642	0	802	2	52087.9	127802	25647.5	24115.4	51953.8	0.0652743	0	0.283	0.0962479	0	0.125	762.4	31670.8	26.1484	0.932668	30.069	81.1338
COLINAS	4305587	346	0	374	4	22167.1	61159.4	24473.6	6452.31	26342.8	0.0087746	0	0.377	0.0197466	0	0.415	1340.83	37018.7	10.1497	0.919786	17.2522	64.0669
COLORADO	4305603	424	2	505	4	84050.7	175343	50414.9	20352.4	54923.6	0.0535021	0	0.372	0.11402	2	0.004	904.72	77221.8	47.9921	0.809901	40.3018	198.233
CONDOR	4305702	579	0	737	10	108363	318295	46561.6	22902.6	91254.3	0.119555	0	0.171	0.0609037	2	0.033	876.21	47354.1	57.7585	0.839891	31.0755	187.156
CONSTANTINA	4305801	824	0	1035	0	55111.9	274345	27138.7	18862.4	83699.9	0.0374756	0	0.488	0.0896772	0	0.313	841.36	23211.6	16.7053	0.942029	18.2245	66.8834
COQUEIRO BAIXO	4305835	362	1	391	0	16362.5	32979.4	21154.2	9041.26	14814.1	-0.0892991	0	0.151	0.121659	0	0.141	940.49	19672.6	16.0895	0.966752	23.1234	45.2003
COQUEIROS DO SUL	4305850	427	0	603	0	54349.7	102518	41708	17559.5	33967.1	0.117677	2	0.049	0.136438	0	0.068	1015.81	29975.1	61.2172	0.868988	29.1202	127.283
CORONEL BARROS	4305871	399	0	496	4	37023.9	104719	40922	9735.87	26580.1	0.0744917	0	0.385	0.0831495	0	0.282	1016.84	21971.8	27.3145	0.84879	19.6288	92.7918
CORONEL BICACO	4305900	753	5	971	4	110535	265176	34101.8	26887.7	79720.3	-0.0044122	0	0.331	0.0049185	0	0.391	616.07	40495.4	36.1607	0.806385	27.6907	146.793
CORONEL PILAR	4305934	521	3	402	0	18195.3	38696.7	22393.9	12159.9	19455.4	-0.0993259	0	0.151	-0.150183	0	0.147	1138.56	28024.9	15.2463	0.937811	30.2485	34.9238
COTIPOR├	4305959	527	6	636	3	30659.3	146542	36635.5	16202.9	43626.7	0.0241225	0	0.407	0.024628	0	0.499	1022.56	29473.3	20.9324	0.822327	25.4763	58.1771
COXILHA	4305975	351	0	247	1	128679	204226	71010.4	33684.1	56339.2	0.063226	0	0.417	-0.0677243	0	0.2	588.61	178247	148.389	0.647773	136.373	366.607
CRISSIUMAL	4306007	1592	9	2615	67	78990.6	332670	23435.7	28111.8	97252.3	-0.11587	3	0.008	0.400459	0	0.164	897.69	26836.7	12.2447	0.939579	10.7502	49.6172
CRISTAL	4306056	591	2	694	23	82264.6	202597	25871.2	17761.3	51623.6	0.0632161	0	0.348	-0.04972	0	0.18	651.77	31857.3	68.245	0.789625	25.5927	139.196
CRISTAL DO SUL	4306072	449	1	594	18	22851.8	50782.9	17403.3	9833.69	18931.7	-0.13612	0	0.116	-0.0147743	0	0.081	625.22	10415.8	13.6077	0.872054	16.555	50.8949
CRUZ ALTA	4306106	580	9	617	23	264843	3.39471e+06	53491.2	63413.8	878679	0.0230929	0	0.257	-0.0634825	4	0.026	988.19	205259	169.874	0.562399	102.778	456.626
CRUZALTENSE	4306130	493	1	666	0	31403.7	71906.7	34923.1	7570.38	17802.1	0.0011553	0	0.334	0.0855584	0	0.365	790.57	18427.9	21.2508	0.962462	11.3669	63.6992
CRUZEIRO DO SUL	4306205	1050	7	1319	8	50001.3	344258	28084.4	19757.5	105112	0.0154175	0	0.454	0.0193183	0	0.422	922.54	28012.1	8.87187	0.896133	14.9791	47.6203
DAVID CANABARRO	4306304	689	0	948	4	43701.7	123621	25520.4	21057.2	44211.6	0.108289	0	0.139	0.0309955	0	0.42	1160.3	29322.8	15.5158	0.975738	22.2122	63.4278
DERRUBADAS	4306320	542	0	884	6	40089.7	77266.4	24908.6	10166.2	22984.3	0.0046439	0	0.33	-0.087001	0	0.149	616.35	11978.5	18.3235	0.934389	11.5003	73.9662
DEZESSEIS DE NOVEMBRO	4306353	797	3	781	37	11004	37352.2	13612.3	5149.99	14495.2	0.0402074	0	0.388	0.125623	0	0.177	633.14	5653.01	22.1255	0.912932	6.5941	13.8067
DILERMANDO DE AGUIAR	4306379	488	6	851	39	64461.1	110634	35346.4	15127.4	28396.9	0.0325991	0	0.342	-0.135339	0	0.263	491.67	33991.8	61.5875	0.73443	17.776	132.092
DOIS IRM├OS DAS MISSıES	4306429	217	0	412	1	63364.9	106260	49240.1	14191.6	30546.8	-0.135803	0	0.107	0.0946144	0	0.306	535.87	41793.7	38.2767	0.883495	34.4457	292.004
DOIS LAJEADOS	4306452	476	0	462	0	30139.1	92504.1	26969.1	13470.1	36177.7	0.0046439	0	0.371	0.0563875	0	0.404	1063.86	40608.2	18.987	0.952381	29.1562	63.3175
DOM FELICIANO	4306502	2691	20	2918	7	84928.1	253149	16568.4	31637.7	82034.6	-0.018932	0	0.43	-0.0201089	0	0.273	765.31	17749.5	34.6073	0.890679	10.8423	31.56
DOM PEDRITO	4306601	1119	10	1410	42	447389	1.34343e+06	33735.8	119196	386709	0.0087781	0	0.439	-0.136234	0	0.391	782.12	139882	293.713	0.505674	84.536	399.811
DONA FRANCISCA	4306700	311	0	438	0	18466.8	72197.9	21674.5	6574.74	26336	0.108289	0	0.149	-0.184781	0	0.117	880.36	34762.6	17.2306	0.931507	15.0108	59.3787
DOUTOR MAUR═CIO CARDOSO	4306734	798	3	1296	9	69886.8	176654	34570.3	18169.4	52607.4	0.0602601	0	0.34	-0.0551639	0	0.17	821.86	18450.6	16.3812	0.959105	14.0196	87.5774
DOUTOR RICARDO	4306759	450	0	485	6	13459.8	50565.9	24416.2	7958.57	18332.1	0.063226	0	0.417	0.0796171	0	0.163	985.4	23463.9	15.2289	0.950515	16.4094	29.9107
ENCANTADO	4306809	580	0	651	2	29555.7	830217	37518.8	15949.1	282387	0.0857575	0	0.322	0.116365	0	0.142	1082.91	36735.8	13.1352	0.835637	24.4994	50.958
ENCRUZILHADA DO SUL	4306908	2051	49	2697	171	178396	525828	20324.2	42132.5	152604	-0.359022	0	0.068	-0.0372484	0	0.352	612.62	15691.1	98.8406	0.775677	15.622	86.98
ENGENHO VELHO	4306924	156	0	223	1	19502.5	49236.9	36743.9	6299.73	18846.4	0.121432	2	0.028	0.112122	0	0.204	1128.42	15681.6	13.861	0.977578	28.2499	125.016
ENTRE-IJU═S	4306932	954	38	1537	5	96757.2	347282	38668.5	20040.1	73238.2	-0.209506	0	0.201	0.0711249	0	0.254	717.84	24387.8	29.9779	0.898504	13.0384	101.423
ENTRE RIOS DO SUL	4306957	255	0	406	2	25512.4	196638	64790.1	6808.65	184759	0.0763694	0	0.366	0.0690739	0	0.439	683.57	14470.4	21.5222	0.906404	16.7701	100.048
EREBANGO	4306973	348	0	272	0	37085	96569.9	31497	13531.2	30505.2	0.0688589	0	0.431	0.150006	0	0.186	680.2	65544.1	55.1507	0.797794	49.747	106.566
ERECHIM	4307005	1082	0	1127	10	62998.2	4.45671e+06	43086.2	22955.2	1.43432e+06	0.0654791	0	0.462	0.0259704	0	0.49	1144.61	44796.8	28.3744	0.867791	20.3684	58.2239
ERNESTINA	4307054	461	0	399	2	50702	131689	40960.9	19198.5	42194.4	0.125188	0	0.199	0.0958423	0	0.479	742.97	38280.7	36.9298	0.786967	48.1164	109.983
HERVAL	4307104	1141	1	1175	25	57268.6	137327	19674.3	13894.9	37619.8	-0.24491	0	0.057	-0.0210799	0	0.424	1110.91	18055.3	125.746	0.775319	11.8254	50.1915
ERVAL GRANDE	4307203	671	2	844	17	29017.9	89904.1	17389.6	10048.5	29212.3	0.0821778	0	0.217	-0.0066747	0	0.06	909.5	18109	22.7583	0.915877	11.9059	43.2458
ERVAL SECO	4307302	1219	4	1661	32	79690.3	238459	31130.4	19230	62495.9	0.0506782	0	0.292	-0.0665603	0	0.41	793.96	11517.2	13.6556	0.927152	11.5774	65.3735
ESPERANÃA DO SUL	4307450	558	0	845	7	28029.1	67536.1	21078.7	8470.5	18665.7	-0.0719635	0	0.184	-0.0993502	0	0.13	754.86	8466.27	13.1183	0.96213	10.0243	50.2314
ESPUMOSO	4307500	1162	2	1402	48	174570	682297	43066.2	33375.7	169903	0.0840429	0	0.177	-0.203784	0	0.3	1033.02	34561.3	53.0956	0.7903	23.8058	150.232
ESTAÃ├O	4307559	231	0	294	1	26485.7	330675	53672.3	9679.38	73014.5	0.0246004	0	0.434	-0.146393	0	0.13	918.87	51326.5	29.898	0.860544	32.9231	114.657
ESTRELA	4307807	968	2	985	15	71150.7	1.4192e+06	42824.3	27652.7	406040	0.0803128	0	0.22	0.0095203	0	0.183	1152.29	57481.2	11.9949	0.905584	28.0738	73.5028
ESTRELA VELHA	4307815	681	0	814	3	60907.2	128824	34399.1	15462.9	42634.2	0.0954139	0	0.192	-0.0062944	0	0.323	775.49	27857.5	29.9337	0.879607	18.9962	89.4379
EUG╩NIO DE CASTRO	4307831	431	3	690	4	85627.5	172779	64015.9	13456.4	40014.5	-0.0015691	0	0.281	0.0816156	0	0.306	682.45	34695.7	53.4594	0.821739	19.502	198.672
FAGUNDES VARELA	4307864	315	0	426	3	29008.3	79243.1	29090.7	13064.2	42711.4	0.0998398	0	0.274	0.0994827	0	0.264	1122.32	34610.3	24.4531	0.868545	30.6671	92.0899
FAXINAL DO SOTURNO	4308003	507	2	527	10	18064.7	191119	27831.5	7159.24	56370.8	0.065392	0	0.387	0.0353555	0	0.372	1002.28	20102.5	25.8729	0.886148	13.5849	35.6305
FAXINALZINHO	4308052	287	0	389	0	25025	57124.3	22641.4	7961.21	19181.6	0.0564665	0	0.492	0.134742	0	0.113	513.7	22563	29.9306	0.943445	20.4658	87.195
FAZENDA VILANOVA	4308078	280	0	361	1	21865.4	120402	28708.1	13074	55869.9	0.102656	0	0.163	-0.225288	0	0.083	665.07	17210.5	13.5623	0.944598	36.2161	78.0906
FLORIANO PEIXOTO	4308250	548	0	628	0	24169.7	49523.7	25293	7930.48	18024.7	-0.0419214	0	0.216	0.0601187	0	0.491	908.55	14152.9	20.6943	0.91879	12.6282	44.1053
FONTOURA XAVIER	4308300	1761	1	2055	7	43073.4	182076	16802.9	19197.7	66931.3	0.0577812	0	0.407	-0.0207982	0	0.27	829.08	12675.4	21.3873	0.859367	9.34195	24.4596
FORMIGUEIRO	4308409	905	0	1276	9	60490.2	182346	25853.7	18476.6	54966	-0.017244	0	0.269	0.0140576	0	0.412	771.71	23984.3	39.721	0.779781	14.4801	66.8401
FORQUETINHA	4308433	579	3	608	1	15137.8	41305.9	16397.8	6709.42	20631.2	0.0769706	0	0.163	-0.112288	0	0.174	847.6	15292.8	12.3849	0.924342	11.0352	26.1447
FORTALEZA DOS VALOS	4308458	393	0	600	0	112872	249751	54435.6	26859.8	80264.4	0.0857575	0	0.5	0.144918	0	0.227	1196.88	73786.7	75.98	0.743333	44.7663	287.207
FREDERICO WESTPHALEN	4308508	995	0	1411	4	64448.8	1.09225e+06	35425.9	26221	304894	-0.035913	0	0.247	-0.212134	3	0.04	1064.48	24133.9	14.8604	0.905741	18.5833	64.7727
GARIBALDI	4308607	819	24	940	21	59558.6	1.83658e+06	54621.2	29916	614030	-0.0506233	0	0.484	0.0964787	0	0.07	1566.25	74364.9	11.1787	0.680851	31.8256	72.7211
GARRUCHOS	4308656	571	3	581	3	50898.3	103207	32434.7	13097.9	30750.1	-0.117429	0	0.091	0.0766681	0	0.256	658.8	35769.4	112.738	0.73494	22.5436	89.1389
GAURAMA	4308706	838	0	837	1	40984.8	217129	36939.2	16969.1	57682.2	-0.0021156	0	0.309	0.132175	0	0.078	804.95	31427.7	19.4134	0.928315	20.2737	48.9079
GENERAL C┬MARA	4308805	806	1	1070	49	59279.1	148930	17191.5	35166.6	71599.8	0.1072	0	0.072	0.151036	0	0.202	784.42	12450.5	29.2794	0.856075	32.866	73.5473
GENTIL	4308854	251	0	284	1	45516.3	102408	60063.2	12979.4	24197.1	-0.119843	0	0.134	0.116896	0	0.254	848.68	60524.6	43.2113	0.778169	45.7022	181.34
GET┌LIO VARGAS	4308904	649	2	899	1	63859.4	513078	30819.2	20017.6	167864	-0.0595691	0	0.194	-0.0031526	0	0.37	941.48	34601.8	26.5106	0.897664	22.2665	98.3966
GIRU┴	4309001	1586	38	1426	37	199560	678446	39747.2	43464.9	199873	-0.186343	0	0.312	0.0228742	0	0.301	766.96	41156.4	46.3093	0.828191	30.4803	125.826
GRAMADO DOS LOUREIROS	4309126	344	0	452	0	19161.7	43558.2	19385	6477.47	14463.2	0.063226	0	0.486	0.142374	0	0.097	990.29	16915.9	17.3584	0.946903	14.3307	55.7026
GRAMADO XAVIER	4309159	666	6	785	1	45027.6	82375.4	19377.9	14185.3	27199.5	-0.0053783	0	0.286	0.0977975	0	0.298	1767.3	19058.6	19.0025	0.859873	18.0705	67.6091
GUABIJU	4309258	275	0	325	0	32229	67922.1	42451.3	9680.73	23551.8	-0.0446037	0	0.222	-0.131285	0	0.169	1410.12	46907.7	38.7662	0.849231	29.7869	117.196
GUAPOR╔	4309407	726	1	885	7	45226.8	818670	32963	17716.3	234676	-0.0417432	0	0.183	0.0650879	0	0.397	1169.7	33070.1	24.409	0.917514	20.0185	62.2959
GUARANI DAS MISSıES	4309506	930	0	1099	4	65392.3	287151	35538.5	14471.7	82058.8	0.125188	2	0.041	0.0881348	0	0.292	772.16	17483.2	20.5487	0.950864	13.168	70.3143
HERVEIRAS	4309571	519	0	459	3	31309.4	63043.1	20535.2	10387.5	20910.1	0.0801246	0	0.31	-0.0394794	0	0.246	831.66	80675.4	15.342	0.899782	22.6308	60.3265
HORIZONTINA	4309605	905	9	1265	12	58793.8	1.50577e+06	77866	15324.1	847608	0.0078872	0	0.479	-0.088048	3	0.035	1229.82	13654.5	15.5905	0.932806	12.1139	64.9655
HULHA NEGRA	4309654	1183	6	1032	271	45004.9	174142	26542	9574.21	44900.3	-0.0620041	0	0.131	-2.43278	0	0.078	574.24	13020.3	48.1841	0.841085	9.27734	38.043
HUMAIT┴	4309704	573	0	690	17	45873.2	140134	28094.2	15368.7	43304	0.0271754	0	0.376	-0.0067698	4	0.048	865.16	26039.1	16.7696	0.926087	22.2734	80.0579
IBARAMA	4309753	1051	0	933	2	39005.8	91388.4	20223.2	14170.5	30612.8	0.0519602	0	0.399	0.104765	0	0.078	841.87	17385.9	14.8457	0.962487	15.1881	37.1131
IBIAÃ┴	4309803	602	1	754	1	68542.1	196244	40496	22787.3	60453.4	-0.354044	3	0.043	0.0347719	0	0.407	957.34	40420.4	39.378	0.883289	30.2219	113.857
IBIRAIARAS	4309902	634	1	901	11	65938	238532	31983.4	23192.1	91362.9	-0.0863575	0	0.143	0.0308948	0	0.333	862.61	60539.4	31.3918	0.931188	25.7404	104.003
IBIRAPUIT├	4309951	483	10	740	0	40623.6	96536.8	23233.9	13193.2	30977.8	0.007214	0	0.476	0.0261991	0	0.404	667.66	26327	37.7622	0.824324	17.8287	84.1069
IBIRUB┴	4310009	1213	1	1534	8	182998	927942	45587.9	40298.7	281296	-0.0257278	0	0.258	-0.0894027	0	0.094	1034.49	39722.3	35.6714	0.876793	26.2704	150.864
IJU═	4310207	1626	1	2007	13	174124	3.16585e+06	37991.8	43344.2	790721	0.0680768	0	0.331	0.0161563	0	0.364	1200.69	27990	25.8221	0.860987	21.5965	107.087
ILËPOLIS	4310306	549	4	777	0	40704	111181	26459	15167	39136.2	0.0074753	0	0.339	-0.0056853	0	0.317	827.5	42339.8	14.0566	0.902188	19.5199	74.1421
IMIGRANTE	4310363	437	1	501	19	19977.1	199153	63083	8895.24	56675.2	-0.0740028	0	0.162	0.0336334	0	0.081	1128.3	25437.1	11.9541	0.932136	17.755	45.7141
INDEPEND╩NCIA	4310405	969	9	1336	2	72115.3	241283	36569.2	17995.3	61881.3	-0.021257	0	0.15	0.0512284	0	0.442	785.16	26941.6	23.8757	0.90494	13.4695	74.4224
INHACOR┴	4310413	241	1	379	0	24711.2	62558.6	27058.2	3806.26	16249.1	0.0680768	0	0.358	0.116086	0	0.218	485.28	76844.3	27.0501	0.912929	10.0429	102.536
IPIRANGA DO SUL	4310462	414	0	515	0	40793.2	87715.7	44413	14076.7	31895.7	-0.488798	3	0.035	-0.160359	0	0.159	1526.89	56563.1	28.9612	0.864078	27.3334	98.5344
IRA═	4310504	765	1	857	19	38952.9	175468	22152.3	13648.5	51304.5	0.0948454	0	0.075	-0.0128619	0	0.363	721.91	15190.2	15.8646	0.956826	15.9259	50.9188
ITAARA	4310538	145	0	159	14	12665.6	90706.1	16847.3	4217.35	27875.3	-0.0635142	0	0.194	0.0094666	0	0.464	994.21	31956	46.4151	0.742138	26.5242	87.3487
ITACURUBI	4310553	748	13	582	3	46295.7	87723.7	24697	13039.2	26444.5	-0.0129418	0	0.128	0.0833051	0	0.33	610.23	32152.9	161.686	0.642612	22.4042	61.8926
ITAPUCA	4310579	558	0	600	3	31230.5	53828.6	23454.7	10210.2	18418.8	0.100779	0	0.188	0.0669891	0	0.393	830.62	22340	22.8183	0.94	17.0171	55.9686
ITAQUI	4310603	478	0	664	16	383932	1.33504e+06	34221.2	142833	497407	-0.2049	0	0.079	-0.000659	0	0.26	687.83	347261	384.794	0.451807	215.11	803.205
ITATIBA DO SUL	4310702	698	12	879	43	22485.6	61874.3	15881.5	8456.97	24782.9	-0.0017352	0	0.418	-0.0468906	0	0.455	853.85	15597.3	19.9181	0.85438	9.62113	32.2144
IVOR┴	4310751	465	1	536	2	17747.8	48602.9	23100.2	4655	16942.6	0.0852362	0	0.237	0.131533	2	0.011	956.03	16606.3	18.3955	0.966418	8.6847	38.1674
JABOTICABA	4310850	628	11	830	4	33182.2	86316.5	21145.6	9937.44	28440.9	-0.0011212	0	0.272	-0.0027512	0	0.348	742.68	11592.8	12.5205	0.971084	11.9728	52.8379
JACUIZINHO	4310876	571	1	583	0	64589.8	98413.1	36914.2	16119.4	26520.5	-0.0379681	0	0.224	-0.153236	0	0.105	802.71	23300.2	46.9331	0.838765	27.6491	113.117
JACUTINGA	4310900	328	1	498	4	46495.7	114302	30858.9	14673.4	40533.7	0.111318	2	0.049	0.0570725	0	0.447	750.06	37337.3	32.9016	0.863454	29.4646	141.755
JAGUAR├O	4311007	614	0	675	37	216644	709334	25193	39198.6	187823	0.0594707	0	0.451	-0.0313185	0	0.376	716.3	106896	255.393	0.651852	58.072	352.841
JAGUARI	4311106	1552	0	1579	6	69228.9	244561	21240.3	23885.6	87041.3	0.113922	0	0.143	0.0865685	0	0.104	909.68	25438.9	32.3186	0.905003	15.127	44.6062
JARI	4311130	945	0	1191	3	123548	176730	48485.7	28101.2	41545.9	0.0294286	0	0.392	0.104875	0	0.168	658.54	39588.6	59.843	0.849706	23.5946	130.738
JËIA	4311155	1444	0	1810	10	224012	406039	46784.1	45107.6	92966.9	0.0378779	0	0.384	0.0488465	0	0.192	731.28	39715.5	59.8215	0.868508	24.9213	155.133
J┌LIO DE CASTILHOS	4311205	976	1	979	15	259845	1.04111e+06	52024.4	65674.2	225536	0.0577812	0	0.458	0.0112313	0	0.052	875.67	98163.4	147.865	0.653728	67.083	266.235
LAGOA BONITA DO SUL	4311239	472	3	589	0	33157	59970.8	21027.6	12211.7	22502.3	0.0868113	2	0.018	0.127958	0	0.063	818.05	17073	14.1409	0.955857	20.7329	70.2478
LAGO├O	4311254	1074	2	1271	5	52084.7	105806	16237.9	15222.9	31610.8	-0.0176045	0	0.277	0.0721311	0	0.272	556.12	10246.3	21.9827	0.899292	11.9771	48.4959
LAGOA DOS TR╩S CANTOS	4311270	297	1	367	4	36501.7	76759.8	46521.1	11005.5	23742.4	-0.0122291	0	0.276	-0.0533712	0	0.192	898.92	44346	31.3215	0.874659	29.9878	122.901
LAJEADO	4311403	388	5	632	32	15549.3	3.84492e+06	48170.5	8959.77	1.2283e+06	0.0154742	0	0.384	0.44785	1	0.031	1262.81	19042.7	7.23734	0.848101	14.1769	40.0756
LAJEADO DO BUGRE	4311429	543	63	630	7	19047.7	45204.2	17413	5114.5	12438.1	-0.315406	0	0.331	0.0617793	0	0.202	566.28	4606.35	8.34762	0.968254	8.11825	35.0787
LAVRAS DO SUL	4311502	869	2	882	87	102579	228334	29247.3	37095.7	73060.8	-0.151269	0	0.087	0.262692	0	0.238	684.7	38062.4	227.179	0.666667	42.0586	118.043
LIBERATO SALZANO	4311601	1178	76	1292	4	45373.7	127814	22478.7	14185.1	33648.5	-0.279187	0	0.454	0.0182857	0	0.457	928.35	9601.39	15.6672	0.929567	10.9792	38.5176
MACHADINHO	4311700	823	1	983	3	47608.9	152303	27004	14929.6	38112.9	0.0612131	0	0.255	0.0227424	0	0.441	821.17	24293	25.4995	0.91353	15.1878	57.848
MAÃAMBAR┴	4311718	235	0	213	0	159244	255407	53165.5	50634.8	91005.1	0.10153	0	0.204	-0.0321426	0	0.289	717.5	274178	511.906	0.267606	237.722	677.635
MANOEL VIANA	4311759	647	35	500	10	117114	235516	31899.8	23312.2	61733.2	0.0814073	0	0.231	-0.251671	3	0.017	712.63	84752	174.536	0.758	46.6244	181.01
MARAT┴	4311791	521	8	639	24	23064.7	89345.5	33375.2	7901.81	25811.4	0.0179155	0	0.497	-0.0157565	0	0.335	896.82	33190.9	10.4444	0.912363	12.3659	44.2701
MARAU	4311809	1170	3	1387	0	162080	1.88602e+06	45934.3	60456.9	654275	-0.271654	3	0.027	0.0380709	0	0.456	1117.4	48248.7	36.5205	0.88248	43.5883	138.53
MARCELINO RAMOS	4311908	572	0	685	7	29028.2	113446	22960.2	11133.3	40658.8	-0.0206416	0	0.3	0.0354942	0	0.413	963.9	19941.6	22.8117	0.918248	16.2529	50.7486
MARIANA PIMENTEL	4311981	800	18	891	8	25993.2	66253.2	16849.8	10139.2	23634.6	0.0216146	0	0.219	-0.0214736	0	0.261	1001.06	21638.6	33.3232	0.845118	11.3795	32.4915
MARIANO MORO	4312005	257	0	386	0	16977	46019.3	21013.4	4871.2	16026.6	0.0769953	0	0.261	-0.414756	3	0.02	751.63	38479.3	20.3342	0.917098	12.6197	66.0584
MARQUES DE SOUZA	4312054	696	0	704	7	25937.6	86176.2	20720.4	9991.46	29395	-0.0212675	0	0.246	0.0694305	0	0.283	1053.75	14964.5	12.9233	0.880682	14.1924	37.2667
MATA	4312104	768	3	836	4	31467	107344	20949.2	12516.7	37578.2	-0.0422314	0	0.196	-0.0837944	0	0.166	600.45	16283.5	28.4151	0.894737	14.9721	40.9726
MATO CASTELHANO	4312138	452	1	453	1	36178.6	81864.4	31804.3	16146.9	37428.1	0.0371899	0	0.396	0.116896	0	0.276	1965.58	51547.5	41.3974	0.781457	35.6443	80.0411
MATO LEIT├O	4312153	357	0	425	9	18942.2	143012	33445.3	6430.21	40659.1	0.110167	0	0.102	0.0608317	0	0.086	931.66	20616.5	8.51529	0.938824	15.1299	53.0595
MATO QUEIMADO	4312179	368	0	496	1	26416.7	50114.9	28154.4	6695.86	14126.9	-0.0539383	0	0.214	-0.0416228	0	0.24	803.01	92802.4	17.1996	0.949597	13.4997	71.7845
MAXIMILIANO DE ALMEIDA	4312203	603	6	819	3	30189.5	96402	20067	11410	37333.3	0.0595961	0	0.117	0.126446	0	0.056	744.68	17792.4	21.591	0.945055	13.9317	50.0656
MINAS DO LE├O	4312252	72	2	65	2	32636.2	164686	20435	11891.4	50326.8	0.0740958	0	0.402	-0.0246154	0	0.243	928.77	181062	472.277	0.446154	182.945	453.28
MIRAGUA═	4312302	656	0	780	12	29658	117940	23706.6	6150.29	21204	0.1158	0	0.201	-0.0002446	0	0.27	1553.12	8538.46	13.459	0.926923	7.88499	45.2103
MONTAURI	4312351	320	0	316	1	24014.7	54161.5	35056	9356.48	16207.6	-0.433877	3	0.018	0.0846672	0	0.314	1097.35	39509.5	23.462	0.971519	29.6091	75.0458
MONTE BELO DO SUL	4312385	463	2	565	2	32425.4	88017.8	32732.5	12976.5	29075.5	0.0779814	0	0.317	-0.0692293	0	0.223	1064.88	37207.1	10.5398	0.888496	22.9673	70.0332
MORMAÃO	4312427	485	0	599	0	31821.4	89522.9	29980.9	9999.03	26776.4	0.0575931	0	0.412	0.144918	2	0.015	1006.91	26545.9	18.7596	0.843072	16.6929	65.6111
MORRO REDONDO	4312450	485	5	727	41	12773.3	86589	13187.5	5984.88	36642.2	-0.0230155	0	0.223	0.0210768	0	0.314	964.55	14169.2	20.1059	0.895461	8.2323	26.3367
MUÃUM	4312609	356	0	276	1	16269.4	240857	48113.6	4016.24	93546.4	0.105473	0	0.184	-0.0215692	0	0.3	1011.2	28728.3	17.6775	0.927536	14.5516	45.7007
MULITERNO	4312625	350	0	379	1	19849.1	44469.3	23368	8392.13	16435.6	-0.0015523	0	0.345	0.0846672	0	0.282	1367.4	21902.4	23.0079	0.963061	22.1428	56.7117
N├O-ME-TOQUE	4312658	500	0	687	7	93551.2	1.14712e+06	66751.5	33033.1	289069	0.0266121	0	0.377	0.0419276	0	0.491	1050.53	81663.8	46.4221	0.822416	48.0831	187.102
NICOLAU VERGUEIRO	4312674	240	0	251	1	38570.1	81840.1	46712.4	12437.8	25853.6	0.0463273	0	0.431	0.0954102	0	0.372	1696.7	49510	44.2112	0.780876	49.5529	160.709
NONOAI	4312708	437	3	818	13	64507.7	365514	29845.2	21435.4	104123	0.0608171	0	0.323	0.0295983	2	0.026	805.16	25633.3	31.1186	0.861858	26.2046	147.615
NOVA ALVORADA	4312757	468	0	642	0	41470.9	160414	46082.8	16350.9	47830.7	0.0913904	0	0.221	-0.136615	0	0.147	1243.13	33982.9	20.1308	0.850467	25.4687	88.6131
NOVA ARAÃ┴	4312807	246	0	347	1	26972.2	189592	42404.9	15094.3	72549.2	0.0838799	0	0.282	0.0977975	0	0.278	1285.73	34366	17.5965	0.92219	43.4995	109.643
NOVA BASSANO	4312906	589	4	790	4	79590.6	458306	47745.2	33220.6	268039	-0.0028639	0	0.316	0.0271607	0	0.486	1168.98	66132.9	21.6063	0.883544	42.0514	135.128
NOVA BOA VISTA	4312955	374	0	479	1	27694.5	83885.6	43419	9593.46	21902.7	0.0789981	0	0.234	0.12931	2	0.037	889.46	22402.9	18.2129	0.870564	20.0281	74.0495
NOVA BR╔SCIA	4313003	482	0	592	5	36780.1	100041	29916.5	17044.5	35185.5	0.0557154	0	0.409	0.0752614	0	0.17	1087.09	86206.1	14.5659	0.907095	28.7914	76.3072
NOVA CANDEL┴RIA	4313011	530	0	661	3	46794	142619	50808.3	13283.7	63520.3	0.032245	0	0.389	0.116075	0	0.109	1856.66	37470.5	12.9864	0.937973	20.0963	88.2906
NOVA ESPERANÃA DO SUL	4313037	411	1	437	4	16220.2	119481	23313.3	6131.63	65382.7	-0.030467	0	0.259	0.0785477	0	0.246	857.52	14524	36.9611	0.869565	14.0312	39.4652
NOVA PALMA	4313102	570	0	787	7	43073.9	286129	43320.1	15818.9	123630	0.0237957	0	0.378	0.0636404	0	0.297	986.01	26299.9	37.2897	0.886912	20.1003	75.5683
NOVA PRATA	4313300	388	2	823	23	47859.2	1.16298e+06	45501.6	25315.3	594611	-0.0300385	0	0.236	-0.0574835	0	0.073	1200.83	49108.1	20.4945	0.791009	30.7598	123.348
NOVA RAMADA	4313334	501	0	807	1	55604.9	128348	53102	9129.92	20327.5	0.0421026	0	0.488	0.108541	0	0.136	923.49	23194.5	27.1314	0.888476	11.3134	110.988
NOVO CABRAIS	4313391	709	0	820	4	40714.3	86655.2	21007.3	13195.1	27386.2	-0.256441	0	0.054	0.0095203	0	0.419	859.24	23748.8	16.6976	0.92561	16.0916	57.425
NOVO MACHADO	4313425	712	1	1195	2	56002.9	117418	31253.2	14673.7	32710.4	0.10354	2	0.035	0.0923724	0	0.202	637.93	17400	14.6603	0.96318	12.2792	78.6557
NOVO TIRADENTES	4313441	365	2	572	4	19230	45726.8	19778	5148.49	12725.8	-0.0062807	0	0.312	0.0862174	0	0.169	681.56	8902.1	10.1329	0.965035	9.00086	52.6848
NOVO XINGU	4313466	364	0	478	9	21733	50360.5	28134.4	7310.22	15743.1	-0.144065	0	0.119	-0.0352012	0	0.201	649.66	19309.6	15.272	0.899582	15.2933	59.7062
NOVO BARREIRO	4313490	664	0	886	1	28943.2	82920.5	19832.7	7824.59	22314.1	-0.0285098	0	0.239	0.0104893	0	0.367	1594.53	8886	10.7043	0.908578	8.83137	43.5892
PAIM FILHO	4313607	541	3	762	7	40627.1	100979	24204.1	14377.6	35282.4	-0.07426	0	0.145	-0.111509	0	0.132	727.8	18304.5	20.7703	0.940945	18.8683	75.0962
PALMEIRA DAS MISSıES	4313706	1155	6	1604	7	314851	1.25487e+06	36014	87802.7	326363	0.0305573	0	0.436	0.0813001	0	0.064	848.9	86467	80.4476	0.74813	54.7399	272.599
PALMITINHO	4313805	954	0	1110	31	44341.7	176558	24576.6	12702.8	45077	0.111508	0	0.078	-0.113195	0	0.136	921.8	14573	10.7351	0.93964	11.444	46.4797
PANAMBI	4313904	851	2	1030	8	112584	1.963e+06	46983.1	31927	462846	-0.0489114	0	0.198	0.0086224	0	0.389	996.54	47072.8	39.4854	0.792233	30.9971	132.296
PANTANO GRANDE	4313953	263	2	234	8	91789.3	330364	33556.5	26067.9	94774.7	0.0206298	0	0.388	0.0694045	0	0.103	619.73	128239	264.269	0.42735	111.401	349.009
PARA═	4314001	484	1	580	4	44423.4	271341	36647.9	24119.8	101451	0.111833	0	0.079	-0.308772	3	0.049	1226.83	55322.4	15.9741	0.87069	41.5859	91.7839
PARA═SO DO SUL	4314027	1057	0	1132	1	64487	161484	21034.7	22670.7	53762.3	0.127065	0	0.089	0.145544	0	0.056	733.59	32984.1	16.7535	0.957597	20.0271	61.0094
PASSA SETE	4314068	1015	0	1188	10	54230	107246	19309.6	17797.8	34250.6	-0.105761	0	0.162	0.037441	0	0.324	913.3	16622.9	18.4655	0.941077	14.9813	53.4286
PASSO DO SOBRADO	4314076	1079	2	1241	5	69690.9	175606	27310.4	22083.3	54082.8	0.0550008	0	0.38	0.0449646	0	0.454	1334.64	26115.2	19.5794	0.890411	17.7948	64.5884
PASSO FUNDO	4314100	909	11	886	22	136799	8.63676e+06	43444.7	49045.2	2.29043e+06	0.0051152	0	0.19	-0.0447689	0	0.139	1204.22	75698.6	61.0113	0.698646	55.3558	150.494
PAULO BENTO	4314134	289	0	442	1	33319.8	88589	38383.5	10630.7	28968	-0.0066219	0	0.303	0.107347	0	0.258	880.26	30873.3	28.8959	0.909502	24.0514	115.294
PAVERAMA	4314159	1219	0	1475	4	36122.6	159230	18766	26916.4	65180.6	0.0575931	0	0.472	0.0018506	0	0.336	750.75	30023.1	9.49356	0.930169	18.2484	29.633
PEDRAS ALTAS	4314175	519	3	524	11	69786.9	107418	49547.1	15563.4	26154.9	0.058032	0	0.334	0.0484089	2	0.014	525.35	22669.8	207.987	0.721374	29.7012	134.464
PEDRO OSËRIO	4314209	165	0	198	4	48326.8	147958	18497.1	10380.6	48983.9	0.0519602	0	0.433	0.0584147	0	0.365	624.5	106556	233.323	0.590909	52.4271	292.89
PEJUÃARA	4314308	283	1	624	2	112610	221104	54688	27212.7	67409.9	0.0500595	0	0.477	0.0066144	0	0.337	706.13	67899	58.0817	0.830128	43.6101	397.916
PELOTAS	4314407	2697	70	3596	88	240326	8.41742e+06	24441.9	61693.5	2.51915e+06	0.106936	0	0.278	-0.466068	0	0.217	994.94	30345.1	29.4661	0.894327	17.1561	89.1085
PINHAL	4314456	440	0	381	18	29523.3	72583.1	27745.8	6769.9	24888.4	-0.009197	0	0.309	0.0272818	0	0.076	759.51	19501.3	13.9213	0.805774	17.7688	67.0984
PINHAL GRANDE	4314472	679	0	860	3	72808.7	490839	108019	18707.8	252701	0.0097135	0	0.323	0.0123721	0	0.35	725.56	28500	47.8105	0.916279	21.7532	107.229
PINHEIRINHO DO VALE	4314498	680	5	926	4	37853.5	85946.2	17894.3	10220.3	23949.9	0.037285	0	0.449	0.044801	0	0.472	812.09	19105.8	9.21058	0.917927	11.0371	55.6669
PINHEIRO MACHADO	4314506	1375	3	1642	17	53729.1	283675	21968.2	18117.8	92045.2	-0.0679936	0	0.173	0.0011925	0	0.26	688.69	10512.8	130.637	0.705238	11.034	39.0757
PIRAPË	4314555	614	0	831	11	24844.2	57478.9	21896.7	6708.17	18144.2	-0.0240839	0	0.277	-0.0927987	0	0.078	774.64	9318.89	30.4356	0.842359	8.07241	40.4629
PIRATINI	4314605	2697	10	2910	124	137441	393869	18936.9	31907.8	120215	0.0107333	0	0.263	-0.590173	0	0.308	659.65	53687.6	98.5876	0.773883	10.9649	50.9606
PLANALTO	4314704	1080	0	1364	1	32055.2	187002	17603.5	12678	58773	0.0087746	0	0.339	0.0755158	0	0.397	721.63	10210.4	9.97727	0.949413	9.29469	29.6807
POÃO DAS ANTAS	4314753	468	1	410	22	16914.9	80414.6	38075.1	6708.6	15185.6	0.0227761	0	0.421	0.0785072	0	0.083	867.94	23917.1	11.6488	0.946341	16.3624	36.1429
PONT├O	4314779	440	0	509	5	114249	222571	55782.2	35731.7	66985.6	0.0266121	0	0.389	0.04748	0	0.476	599.88	109177	83.2456	0.770138	70.1997	259.656
PONTE PRETA	4314787	299	2	519	2	23761.2	50972.9	29878.6	8221.01	16635	0.0430109	0	0.471	0.0276467	0	0.439	791.15	21907.5	17.0829	0.913295	15.8401	79.4689
PORTO LUCENA	4315008	1098	0	1293	8	36278.8	101493	19417.1	10276.3	33784.5	0.0613483	0	0.451	0.0632083	0	0.175	818.43	7963.65	16.9026	0.942769	7.94765	33.0408
PORTO MAU┴	4315057	432	1	541	1	18679.1	55128.1	21738.2	6470.51	17925.1	-0.17673	0	0.058	-0.15579	0	0.107	645.41	14768.9	17.4011	0.920518	11.9603	43.2386
PORTO VERA CRUZ	4315073	494	3	573	4	11204.5	31883.3	19023.4	5094.98	12366.2	0.008696	0	0.37	-0.173457	0	0.084	718.69	6774.87	15.7574	0.881326	8.89176	22.6813
PORTO XAVIER	4315107	1120	1	1528	6	21791.2	160842	15006.7	8252.94	64707	0.0397638	0	0.437	0.0416521	0	0.466	857.32	6264.4	15.3318	0.867801	5.40114	19.4565
POUSO NOVO	4315131	306	0	387	1	16749.2	43192.4	23745.2	10664.9	22117.7	0.0181628	0	0.22	0.0691495	0	0.3	956.33	20568.5	19.4367	0.896641	27.5578	54.7359
PROGRESSO	4315156	1033	0	1259	0	44704.5	123349	19336.7	22291.9	48381.3	-0.222925	0	0.083	-0.135937	0	0.162	953.65	19372.5	16.0985	0.936458	17.7061	43.2764
PROT┴SIO ALVES	4315172	330	0	498	1	24906.2	51376.5	25258.8	13971.7	23080.8	0.0213816	0	0.387	0.0882482	0	0.329	1754.19	44090.4	23.2369	0.821285	28.0556	75.4732
PUTINGA	4315206	634	2	879	1	38535.2	95909.4	23060.7	21971.6	42625.9	0.0352397	0	0.489	-0.0979638	0	0.187	930.46	31301.5	16.0068	0.967008	24.9961	60.781
QUARA═	4315305	933	0	904	36	108591	445879	18947.8	48182.4	160780	0.006897	0	0.354	-0.089645	0	0.41	617.63	71403.8	293.074	0.53208	53.2991	116.389
QUATRO IRM├OS	4315313	210	0	245	0	63662.3	109054	58757.4	17093.3	28985.5	0.0429475	0	0.451	-0.249907	0	0.089	552.02	93057.1	96.4694	0.791837	69.7688	303.154
QUEVEDOS	4315321	562	5	737	5	75045.7	138779	49142.8	19334.7	36210.2	0.0552469	0	0.136	0.0826958	0	0.122	734.55	21426.1	46.4803	0.910448	26.2343	133.533
QUINZE DE NOVEMBRO	4315354	433	1	782	1	60032.1	135239	35347.3	16693.4	51563.4	0.0912419	0	0.27	-0.0931892	0	0.166	904.57	36763.4	21.7379	0.902813	21.3471	138.642
REDENTORA	4315404	1086	11	1441	6	56878	157571	14085.2	10109	42071.7	-0.0014677	0	0.266	0.0587631	0	0.2	740.31	7875.78	12.1013	0.956974	7.01527	52.3739
RELVADO	4315453	352	0	390	0	20727.1	46015.2	21040.3	9796.22	20332.5	-0.416978	3	0.016	0.0431589	0	0.488	1209.57	42953.8	18.0051	0.976923	25.1185	58.8838
RESTINGA SECA	4315503	1153	2	1995	95	134143	430282	26373.4	41057.2	137999	0.108289	0	0.307	-0.653402	0	0.397	832.74	29671.7	35.205	0.842105	20.58	116.342
RIO DOS ═NDIOS	4315552	564	0	1026	7	34950.2	78354.7	23622.2	10554	24937	0.0181628	0	0.353	0.0607454	0	0.341	561.38	12787.5	18.8031	0.945419	10.2865	61.9685
RIO GRANDE	4315602	915	23	1214	42	179957	9.22929e+06	44079.5	77365.1	2.51303e+06	0.0674162	0	0.193	0.413413	0	0.09	974.68	70264.4	140.155	0.742175	63.7275	196.674
RIO PARDO	4315701	2437	32	3574	44	249648	886741	22736.9	61436.5	266158	0.161951	0	0.155	0.0340659	0	0.289	759.33	26489.9	49.0092	0.808058	17.1898	102.441
ROCA SALES	4315800	816	6	894	5	44661.9	438538	39504.4	16053.7	106796	-0.0184458	0	0.222	-0.0757753	0	0.178	1037.36	36279.6	14.151	0.928412	17.9571	54.7328
RODEIO BONITO	4315909	515	0	743	9	36141.1	165587	27750.4	9064.41	40109.7	-0.421203	3	0.029	0.0582608	0	0.137	936.88	21296.1	9.39166	0.934051	12.1997	70.1769
ROLADOR	4315958	712	1	864	1	47482.7	82973.2	32991.3	12287.6	22782.9	0.0413082	0	0.48	0.101617	0	0.308	613.17	16261.6	28.2627	0.91088	14.2218	66.6891
RONDA ALTA	4316105	782	0	963	8	82080.8	283503	26508	31774.9	95294.2	0.119555	2	0.036	0.0494389	0	0.321	790.02	39351	32.2264	0.90135	32.9957	104.963
RONDINHA	4316204	763	0	1012	2	74143.8	173178	31504.1	24540.6	55094.1	-0.136742	0	0.135	0.106996	0	0.265	926.1	26337	20.6947	0.935771	24.2496	97.1741
ROQUE GONZALES	4316303	999	0	1311	37	49749.5	772307	106599	12882.3	43381.6	-0.371634	3	0.034	-0.0031383	0	0.317	864.94	15317.3	22.6026	0.885584	9.82631	49.7993
ROS┴RIO DO SUL	4316402	1661	1	1681	54	223087	905584	22235.5	75937	289920	0.0603551	0	0.356	-0.20384	0	0.295	751.51	69237.4	205.263	0.608566	45.1737	134.309
SAGRADA FAM═LIA	4316428	350	19	626	3	18964.8	54075.6	20207.6	4562.25	12520.3	-0.0516928	0	0.357	0.0849643	0	0.311	684.14	5896.17	7.59585	0.977636	7.28794	54.1851
SALDANHA MARINHO	4316436	249	2	529	3	54409.2	137728	48342.4	12634.7	40215.5	0.0355506	0	0.445	0.0534386	0	0.493	820.1	37550.1	37.5595	0.829868	23.8842	218.511
SALTO DO JACU═	4316451	437	0	655	3	87286.6	619014	49560.8	24606.8	359929	0.105473	0	0.089	0.111927	2	0.04	705.02	62438.2	66.7206	0.729771	37.5676	199.741
SALVADOR DAS MISSıES	4316477	355	1	558	2	34153.4	116099	41822.4	8199.46	25991.3	-0.0275254	0	0.247	0.0977544	0	0.22	830.1	19498.2	14.9301	0.851254	14.6944	96.2068
SALVADOR DO SUL	4316501	419	0	512	3	53279.8	289990	39008.6	44077	138168	-0.144387	0	0.125	0.0873347	0	0.214	1119.37	146416	15.8691	0.871094	86.0879	127.159
SANANDUVA	4316600	1338	5	1576	19	96563.9	526825	32445.9	34917.7	178950	0.0488319	0	0.497	-0.0254796	0	0.117	998.64	37543.8	26.8674	0.883883	22.1559	72.1703
SANTA B┴RBARA DO SUL	4316709	651	0	561	3	226683	585626	67359.8	58909.9	163523	0.10153	0	0.087	0.0658829	0	0.302	818.24	184373	138.907	0.695187	105.009	348.207
SANTA CEC═LIA DO SUL	4316733	429	0	480	0	43488.5	69164.5	40805	12612.7	21311.9	0.0249223	0	0.377	-0.0158612	0	0.309	802.14	45531.2	33.7042	0.864583	26.2765	101.372
SANTA CLARA DO SUL	4316758	619	4	671	6	21593.1	247646	39402.7	7571.76	74486.7	0.082065	0	0.057	0.0721311	0	0.301	1050.03	14007.5	11.696	0.918033	11.2843	34.8839
SANTA CRUZ DO SUL	4316808	2455	27	3260	36	167526	8.36442e+06	65639.9	92906.9	2.79595e+06	0.171872	0	0.128	-0.112857	0	0.284	1188.44	28135.6	14.8374	0.954908	28.499	68.2386
SANTA MARIA	4316907	1703	8	2339	68	176254	7.21375e+06	25907.2	53735.7	2.5002e+06	-0.0280804	0	0.161	0.150267	0	0.253	1282.46	31736.2	62.687	0.766994	22.9738	103.496
SANTA MARGARIDA DO SUL	4316972	506	24	426	7	99562.3	178699	70940.4	21619	38485	-0.0614397	0	0.394	-0.166515	3	0.047	647.27	58826.3	161.671	0.70892	50.7488	196.763
SANTANA DA BOA VISTA	4317004	1737	6	1633	54	83893.4	168893	20072.8	16837.4	45883.6	-0.0157234	0	0.251	-0.254112	0	0.238	555.04	7747.09	62.9308	0.818739	10.3107	48.2979
SANT'ANA DO LIVRAMENTO	4317103	2962	51	2614	111	288341	2.5863e+06	31420.8	80672.1	576810	-0.319543	0	0.281	-0.860355	0	0.068	784.84	42538.6	236.415	0.660673	30.8615	97.3467
SANTA ROSA	4317202	1383	7	1976	24	108249	2.82425e+06	38819.8	38609.6	752506	-0.140448	0	0.052	0.0608069	0	0.171	1004.19	29893.2	17.4271	0.90081	19.5392	78.2713
SANTA TEREZA	4317251	270	3	363	3	16395.4	40298.8	22639.8	10200.4	19805.1	0.0533902	0	0.305	0.0407177	0	0.483	1038.7	32281	11.989	0.92011	28.1003	60.7239
SANTA VITËRIA DO PALMAR	4317301	632	8	805	22	369312	944571	30203.1	94344.4	271074	-0.0496425	0	0.086	-0.0277308	0	0.342	746.81	223630	361.76	0.546584	117.198	584.354
SANTIAGO	4317400	1496	5	1736	47	163864	1.27664e+06	25201.1	33183	342345	0.0719258	2	0.023	-0.282162	4	0.021	949.15	31657.8	116.908	0.772465	19.1146	109.535
SANTO ┬NGELO	4317509	1216	5	1902	25	138504	2.34076e+06	29592.1	29477.6	804857	-0.0611386	0	0.141	0.0049475	0	0.324	1083.74	27451.1	27.6025	0.847003	15.4982	113.901
SANTO ANTÈNIO DO PALMA	4317558	393	4	422	10	38328.5	80810.8	36799.1	9915.7	19794	-0.0287118	0	0.183	-0.0381609	0	0.177	1097.76	29348.3	18.7014	0.888626	23.4969	97.528
SANTO ANTÈNIO DAS MISSıES	4317707	1210	1	1299	45	146528	321713	29111.6	27623.8	73650.7	-0.0640504	0	0.189	0.28395	0	0.112	631.98	29159.4	101.378	0.742879	21.2654	121.098
SANTO ANTÈNIO DO PLANALTO	4317756	310	0	328	1	50412.1	93392.9	45358.4	19160.3	39158	-0.144065	0	0.122	0.0500509	0	0.462	730.02	61841.5	53.7927	0.692073	58.4156	162.62
SANTO AUGUSTO	4317806	586	0	835	0	139016	535121	37332.3	25490	138099	0.0139381	0	0.377	0.0495188	0	0.484	980.29	56947.3	50.3186	0.840719	30.527	237.228
SANTO CRISTO	4317905	1693	5	2203	24	111737	524974	35620.4	33418.3	214461	-0.0709138	0	0.131	-0.0311502	0	0.478	995.52	20171.1	15.0808	0.926918	15.1694	65.9992
SANTO EXPEDITO DO SUL	4317954	498	1	628	4	33542.2	66645.8	27004	7223.55	17611.4	-0.0863575	0	0.16	-0.0604657	0	0.229	716.37	19649.7	18.8726	0.928344	11.5025	67.3538
S├O BORJA	4318002	1017	41	1129	11	347426	1.76267e+06	28064.5	106076	587855	-0.283558	0	0.073	0.0407465	0	0.154	813.5	170596	252.135	0.554473	93.9561	341.619
S├O DOMINGOS DO SUL	4318051	297	4	288	3	17553.8	63679.8	20675.3	7519.04	20338.5	0.0667672	0	0.137	0.0814088	0	0.282	1181.95	61097.2	21.3438	0.895833	26.1078	59.1039
S├O FRANCISCO DE ASSIS	4318101	2325	1	2518	30	168002	447033	23064.3	42465.6	132881	0.0724892	0	0.299	-0.0501082	0	0.463	693.86	20538.5	81.1934	0.848689	16.8648	72.2591
S├O GABRIEL	4318309	2208	52	1705	131	394005	1.74275e+06	27681.6	102084	537768	-0.165047	0	0.479	-0.463138	0	0.473	788.8	101909	240.448	0.60176	59.8734	178.445
S├O JERÈNIMO	4318408	1499	3	1469	13	74990.5	562845	23685.8	27413.2	234091	-0.0082533	0	0.281	-0.12014	3	0.014	1016.88	13616.7	38.2886	0.855684	18.6611	50.027
S├O JO├O DA URTIGA	4318424	634	5	946	2	40642.1	120807	25006.7	11651.2	32557.4	0.0513979	0	0.285	0.0860273	0	0.357	773.05	18340.4	15.759	0.979915	12.3163	64.1043
S├O JO├O DO POL╩SINE	4318432	184	0	266	1	12270.8	73452.2	27759.7	5014.11	21903.2	0.0767449	0	0.358	0.116896	0	0.186	1020.61	23515	25.2594	0.81203	18.85	66.689
S├O JORGE	4318440	391	11	396	1	35150.1	81905.9	28819.8	12772.5	31256	0.0052849	0	0.149	0.134631	2	0.03	829.62	42037.9	23.4949	0.921717	32.2537	89.8981
S├O JOS╔ DAS MISSıES	4318457	563	7	770	7	17383.1	51100.3	18828.4	6145.57	16615.9	0.0519602	2	0.014	-0.0145256	0	0.266	604.44	9946.75	10.7273	0.97013	7.98126	30.8758
S├O JOS╔ DO HERVAL	4318465	383	1	433	0	11908.1	49053.3	22730.9	7420.56	18698.5	-0.0091404	0	0.346	0.127619	2	0.047	1083.38	39808.3	16.776	0.859122	17.1376	31.0917
S├O JOS╔ DO INHACOR┴	4318499	424	0	489	3	29117.3	101098	45849.7	11272.1	21766	0.0040806	0	0.356	0.0828903	0	0.229	924.1	24257.7	12.9877	0.97546	23.0514	68.6729
S├O JOS╔ DO OURO	4318606	664	0	903	1	70646.7	258448	36314.1	22615.8	79102.3	0.0699854	0	0.441	0.0347719	0	0.414	1131.87	32316.7	30.3322	0.849391	25.0452	106.396
S├O JOS╔ DO SUL	4318614	351	17	401	3	22337.7	62528.9	27210.1	10147.8	20280.5	-0.0487502	0	0.111	0.0660015	0	0.377	1088.76	29875.3	8.82544	0.902743	25.3063	63.6401
S├O LOURENÃO DO SUL	4318804	3850	36	4327	78	294514	1.09331e+06	24524.7	75464.2	296311	-0.159827	0	0.337	-0.390754	0	0.251	795.72	28251.2	39.7273	0.88098	17.4403	76.4972
S├O LUIZ GONZAGA	4318903	1265	0	1174	19	239587	1.1427e+06	32595.4	39056.8	278221	-0.0336598	0	0.227	0.0179045	0	0.161	827.3	56133.7	94.816	0.764906	33.2681	189.397
S├O MARTINHO	4319109	462	4	967	5	62478.5	227247	39322.9	19405.2	53995.1	0.0399698	0	0.453	0.0890347	0	0.17	860.85	23572.9	15.4798	0.932782	20.0674	135.235
S├O MARTINHO DA SERRA	4319125	629	0	877	106	89723.6	158740	47972.3	22006.5	40888.9	-0.0220722	0	0.273	-0.150147	0	0.434	604.65	20943	51.8255	0.836944	25.093	142.645
S├O MIGUEL DAS MISSıES	4319158	1079	4	1225	18	217543	428359	55243.6	34369.8	76276.2	-0.150566	0	0.064	-0.0057754	0	0.417	765.64	45538.8	84.0776	0.787755	28.057	201.615
S├O NICOLAU	4319208	686	0	914	1	56345.3	131303	23128.9	10033.2	32660.1	-0.195887	0	0.098	-0.644663	3	0.016	597.04	19314	48.1652	0.789934	10.9772	82.136
S├O PAULO DAS MISSıES	4319307	1096	3	1353	4	62001.2	149744	23844.6	15394.5	45951.7	-0.071475	0	0.141	0.0223032	0	0.429	784.09	11130.8	14.6024	0.914265	11.3781	56.5704
S├O PEDRO DA SERRA	4319356	218	0	278	1	14990.1	73107.9	20090.1	6773.51	25097.4	0.128568	2	0.013	0.0786989	0	0.43	1190.01	16935.3	15.7878	0.852518	24.3651	68.7619
S├O PEDRO DAS MISSıES	4319364	332	0	646	0	22245.8	58529	29293.8	6274.78	13979.4	0.0294286	0	0.465	-0.487259	3	0.018	627.27	7934.98	10.9195	0.806502	9.71328	67.0053
S├O PEDRO DO BUTI┴	4319372	425	0	543	3	44782.5	91612.2	30629.3	10412.1	28978	-0.0075876	0	0.298	0.111038	0	0.063	1044.42	49563.5	16.779	0.887661	19.1751	105.371
S├O PEDRO DO SUL	4319406	1350	3	1762	14	75606.7	370250	22087.3	23799.5	125734	-0.238581	3	0.036	0.0080623	0	0.496	751.39	13377.4	39.0545	0.874574	13.5071	56.005
S├O SEP╔	4319604	1587	4	2086	47	237356	824804	33799.3	51791	213659	-0.0914853	0	0.139	0.926814	1	0.044	756.2	45723.9	88.0384	0.729626	24.8279	149.563
S├O VALENTIM	4319703	420	0	644	2	23224.2	87610.2	24465.3	10126	33007.7	0.113922	0	0.299	0.100304	0	0.461	1100.84	21860.2	18.8463	0.951863	15.7236	55.2958
S├O VALENTIM DO SUL	4319711	412	0	356	1	19275.3	54927.7	24250.6	10863.4	57282	0.0899822	0	0.189	0.0798925	0	0.338	1139.41	31393.3	13.1742	0.941011	30.5151	46.7848
S├O VAL╔RIO DO SUL	4319737	281	0	398	1	26654.8	52905.2	19168.5	3542.14	12873.6	0.11533	2	0.038	0.0046915	0	0.363	670.55	12414.6	24.6809	0.866834	8.89985	94.8571
S├O VICENTE DO SUL	4319802	955	2	1132	15	98496.8	227905	25848.4	22223.2	63293.7	-0.108061	0	0.14	0.0068761	0	0.39	700.92	39291.5	93.689	0.635159	19.6318	103.138
SARANDI	4320107	739	0	959	7	83712.3	853505	36477.7	31479	272615	0.108289	0	0.093	0.0030514	0	0.361	1166.26	64386.9	29.4453	0.892596	32.8248	113.278
SEBERI	4320206	1160	2	1455	24	67793.5	314504	28221.8	24819.1	78513.7	0.0383482	0	0.463	0.01098	0	0.27	864.78	22978.7	17.833	0.912027	17.0578	58.4427
SEDE NOVA	4320230	335	0	516	9	35149.3	90128.1	29550.2	10751.2	28587	-0.104151	0	0.151	-0.0060348	0	0.294	833.24	26317.8	19.3895	0.815891	20.8357	104.923
SEGREDO	4320263	982	2	1209	3	63043.8	131734	17734.8	21496.6	44575.7	-0.02693	0	0.239	-0.027035	0	0.239	796.78	18180.3	15.2258	0.957816	17.7805	64.1993
SELBACH	4320305	490	0	620	1	66905.6	215257	41781.2	19992.6	70135	-0.0118793	0	0.289	-0.0136114	0	0.308	905.46	46766.1	25.6468	0.93871	32.2461	136.542
SENADOR SALGADO FILHO	4320321	539	0	766	2	32267.4	80300.2	27882	9639.41	23234.7	0.071273	0	0.342	-0.0743281	0	0.194	694.91	15720.6	16.4752	0.924282	12.5841	59.8653
SENTINELA DO SUL	4320354	888	14	626	51	33036.7	83668.4	15135.4	9132.51	25426	-0.0160898	0	0.464	-0.281108	0	0.206	720.07	25162.9	40.6326	0.717252	14.5887	37.2035
SERAFINA CORR╩A	4320404	473	0	584	2	55049.7	619437	38274.7	27291.1	189715	0.130821	0	0.118	-0.296761	0	0.074	995.04	62470.9	22.9366	0.928082	46.7313	116.384
S╔RIO	4320453	517	0	614	5	17939.2	42042.7	19127.7	9564.86	18233.3	0.0895128	0	0.374	0.0016995	0	0.305	970.03	16239.4	13.7427	0.949511	15.5779	34.6986
SERT├O	4320503	736	2	1001	4	152322	280183	46196.7	40010.1	82826.4	-0.0813285	0	0.146	-0.1541	0	0.095	908.37	53712.3	38.8931	0.878122	39.9701	206.959
SERT├O SANTANA	4320552	947	7	979	8	34819	216641	34295	15302.2	52418.9	0.0351804	0	0.329	0.0632083	0	0.235	904.6	24295.2	18.5077	0.92237	15.6305	36.7677
SETE DE SETEMBRO	4320578	351	0	535	2	34448.1	62059.4	29356.4	11291	20843.1	-0.120782	0	0.138	0.100304	0	0.342	928.14	18506.5	16.9028	0.975701	21.1047	98.1428
SEVERIANO DE ALMEIDA	4320602	648	0	855	24	34002	93041.7	24054.2	10707.7	31102.2	0.100779	0	0.323	-0.0659886	0	0.16	1093.78	17352	17.1146	0.892398	12.5236	52.4722
SILVEIRA MARTINS	4320651	356	2	388	2	12357.4	48424.3	19518.1	3946.05	14213.2	0.036794	0	0.47	0.0631254	0	0.444	841.64	21868.6	18.0644	0.953608	10.1702	34.7117
SINIMBU	4320677	1675	8	1858	3	67124	197185	18945.6	31637.1	80409.1	0.0329846	0	0.141	0.0899421	0	0.275	1183.89	16707.2	25.9133	0.952099	17.0275	40.074
SOBRADINHO	4320701	655	7	695	10	43881.8	374504	24937	16011.8	127323	0.0161632	0	0.463	0.0369196	0	0.202	945.17	30546.8	13.4432	0.94964	23.0386	66.9952
SOLEDADE	4320800	1353	4	1420	10	160145	867908	27674.8	27129.6	232327	-0.0194804	0	0.252	-0.0098102	0	0.294	919.1	27294.4	63.3697	0.742958	19.1054	118.363
TABA═	4320859	677	0	942	8	19503.1	69121	15272	9121.1	26722.7	0.078247	0	0.331	0.0494389	0	0.311	816.75	4016.99	9.18577	0.963907	9.6827	28.8081
TAPEJARA	4320909	652	0	809	3	62495.7	969699	43923.5	23094.8	213379	0.1158	0	0.061	0.0213597	0	0.381	1022.73	29882.6	24.042	0.92089	28.5473	95.8523
TAPERA	4321006	364	0	554	1	59920.8	415412	38414.3	14692.9	187607	0.0857575	0	0.282	0.112122	0	0.174	917.12	51413.4	30.6679	0.82852	26.5215	164.618
TAQUARI	4321303	849	0	1481	30	56418.6	663515	24387.7	37550.1	300067	-0.477532	3	0.022	0.0467691	0	0.23	895.07	14037.8	16.4294	0.893315	25.3546	66.453
TAQUARUÃU DO SUL	4321329	416	1	477	4	29408.9	108949	35133.6	8413.54	23389.3	-0.0142882	0	0.262	0.0785477	0	0.338	882.58	24622.6	13.327	0.966457	17.6384	70.6944
TENENTE PORTELA	4321402	876	1	1483	48	60836.9	399270	28503	17723.3	92502.5	0.0989637	0	0.198	0.14941	0	0.216	823.52	21670.9	14.4869	0.945381	11.951	69.4486
TEUTÈNIA	4321451	960	0	1027	32	62809.2	1.29474e+06	41974.3	20274.3	423890	-0.107169	0	0.136	-0.0912441	0	0.277	984.16	41070.1	12.4625	0.901655	19.7413	65.4263
TIO HUGO	4321469	323	4	338	1	28431.9	105293	35740.9	8766.71	35371.7	0.0303691	0	0.495	-0.444923	3	0.025	811.24	27115.4	24.7515	0.840237	25.937	88.0245
TIRADENTES DO SUL	4321477	927	0	1669	9	44056	124017	19704	13156.3	33068.3	0.104534	0	0.081	-0.174335	3	0.014	652.63	8138.41	11.9281	0.974835	7.88277	47.5254
TOROPI	4321493	597	0	932	9	25607	65415.9	22025.5	8236.84	21246.7	0.116336	2	0.039	0.0458165	0	0.242	859.92	10474.2	18.9485	0.939914	8.83781	42.8929
TRAVESSEIRO	4321626	415	0	500	0	22145.9	61335	25652.5	7775.43	21753.6	-0.100128	0	0.168	-0.23159	0	0.108	855.38	50192	11.718	0.98	15.5509	53.3636
TR╩S ARROIOS	4321634	570	1	744	13	28287.1	72121.5	25296.9	9300.01	23045.5	0.0243204	0	0.465	0.0174981	0	0.329	992.28	31239.2	17.2272	0.889785	12.5	49.6266
TR╩S DE MAIO	4321808	1395	8	2077	15	99029.2	980796	40037.4	26730	286587	0.0294801	0	0.261	0.0095203	0	0.183	990.01	15166.1	17.6842	0.929225	12.8695	70.9887
TR╩S PALMEIRAS	4321857	478	0	735	1	41137.2	124196	27865.4	15728.2	41203.1	0.0716753	0	0.435	-0.162422	0	0.156	1129.24	18732	18.1211	0.942857	21.3989	86.061
TR╩S PASSOS	4321907	1285	11	1793	20	73473	786603	31934.2	23602.2	245214	0.0052	0	0.151	0.0182717	0	0.221	947.16	31653.1	13.9559	0.937535	13.1635	57.1774
TRINDADE DO SUL	4321956	529	0	772	13	49744.9	163437	27417.7	15466.4	41524.1	0.1158	0	0.06	0.0106441	0	0.494	726.92	24296.6	30.8238	0.949482	20.0342	94.0358
TUCUNDUVA	4322103	536	4	867	6	49358	201850	33839.1	13531.1	63497.5	-0.0822539	0	0.142	0.081756	0	0.189	953.68	19946.9	20.7186	0.95271	15.6069	92.0858
TUNAS	4322152	772	2	900	3	38124.2	84803.1	18419.4	10730.7	26951.4	0.0262251	0	0.384	0.0650533	0	0.442	716.81	12323.3	19.5289	0.933333	11.923	49.3837
TUPANCI DO SUL	4322186	412	2	465	5	20093.7	45020.6	28620.9	6135.74	14046.7	-0.0813285	0	0.162	-0.0405595	0	0.236	849.66	16369.9	24.5441	0.883871	13.1951	48.7711
TUPANCIRET├	4322202	1180	6	1336	15	403149	1.08729e+06	45867.5	99974.9	305378	0.037091	0	0.369	-0.0397874	3	0.022	837.51	111653	152.859	0.752246	74.8315	341.652
TUPARENDI	4322301	1006	1	1584	5	66036.2	266777	31407.7	23900.1	81372.1	0.0526334	0	0.481	0.0668487	0	0.408	849.82	20442.6	16.9527	0.955177	15.0884	65.6423
TURUÃU	4322327	372	0	441	3	42664.5	97356.3	27156.6	9832.11	38765.3	0.032895	0	0.494	0.0492266	0	0.376	572.67	35199.5	46.5918	0.895692	22.295	114.689
UBIRETAMA	4322343	664	0	710	2	27572.7	58188.6	26070.2	6442.43	17012.5	-0.0024911	0	0.349	0.0556898	0	0.448	640.74	10321.1	15.7507	0.973239	9.07385	41.5251
UNI├O DA SERRA	4322350	374	0	493	0	28804.8	50885.5	37034.6	14289.6	29186.1	0.0838799	0	0.306	-0.243462	0	0.08	1298.8	50525.4	21.7769	0.829615	28.985	77.018
UNISTALDA	4322376	514	1	498	5	29511.2	59700.1	24199.5	9451.72	19146.9	0.0500595	0	0.43	0.04748	0	0.439	510.41	18967.9	105.213	0.783133	18.9794	57.4148
URUGUAIANA	4322400	1116	39	758	22	444647	2.80121e+06	21583.6	168648	1.05414e+06	-0.0853508	0	0.416	0.0085104	0	0.299	821.01	293642	490.061	0.306069	222.49	398.429
VALE VERDE	4322525	479	0	628	8	37519.9	76569.2	22123.4	16411.3	30406.4	0.0680542	0	0.359	-0.0437506	0	0.214	681.68	28358.3	42.8392	0.871019	26.1326	78.3296
VALE DO SOL	4322533	1719	0	1893	5	101349	226335	19300.3	43085.4	99715	-0.0029606	0	0.313	0.0571644	0	0.344	1053.47	24267.3	12.9852	0.941891	22.7604	58.9581
VANINI	4322558	320	0	295	0	24718.3	56958.4	27110.2	10084.6	21232.4	0.0153464	0	0.399	0.0965823	0	0.277	784.8	41691.5	15.7966	0.969492	34.1852	77.2447
VEN┬NCIO AIRES	4322608	4367	29	5046	37	219096	2.76704e+06	39259.4	97443	1.09235e+06	0.0613662	0	0.243	0.152937	0	0.17	976.93	26628.6	11.8349	0.930242	19.3109	50.1707
VERA CRUZ	4322707	1597	12	1845	15	75905.7	610087	23443.2	36161.8	255824	-0.0035411	0	0.167	-0.0009012	0	0.3	1038.76	23211.4	10.994	0.957724	19.5999	47.5302
VERANËPOLIS	4322806	729	6	753	21	36918.6	1.41606e+06	56477.6	23840.3	444469	-0.0211682	0	0.223	-0.0312802	0	0.359	1254.38	57257.6	21.6029	0.73174	31.6604	50.6428
VESPASIANO CORREA	4322855	401	0	467	0	33878.7	63367.2	32396.3	10685.5	21058.5	0.106036	0	0.147	0.0390885	0	0.429	1286.48	44396.1	20.0493	0.873662	22.8811	84.4855
VIADUTOS	4322905	726	0	1039	8	48617.3	127060	24411.1	11332.6	35842.4	0.0125299	0	0.379	0.0580448	0	0.21	833.6	21770	22.4591	0.926853	10.9072	66.966
VICENTE DUTRA	4323101	798	4	1089	7	41187.3	91130.2	17688.3	15192.5	32750.7	0.0672947	0	0.223	0.0896957	2	0.018	615.35	13730.9	14.5923	0.936639	13.9508	51.6132
VICTOR GRAEFF	4323200	579	4	579	1	50996.7	137430	45044.2	19458.3	48887.7	0.0368311	0	0.425	-0.0848335	0	0.193	1000.29	46820.4	35.0933	0.811744	33.6068	88.0772
VILA FLORES	4323309	260	5	313	8	21959.6	155477	45972.1	10257.5	60225.3	0.066244	2	0.043	0.0580448	0	0.203	899.87	19361	19.4537	0.709265	32.7717	84.4601
VILA L┬NGARO	4323358	416	0	490	1	46320.3	95477	43696.6	12859.3	26591.9	0.0970233	0	0.242	-0.22688	0	0.096	684.59	38428.6	25.4	0.816327	26.2435	111.347
VILA MARIA	4323408	545	0	562	0	59206.4	205674	46669.9	32805.9	70539.7	-0.224856	0	0.069	0.0591496	0	0.453	995.91	56366.5	27.0463	0.907473	58.3736	108.636
VILA NOVA DO SUL	4323457	527	1	836	3	44613.6	119809	27416.3	6622.62	32250	0.104111	2	0.037	0.102594	0	0.095	570.21	12693.8	53.7608	0.777512	7.92179	84.6557
VISTA ALEGRE	4323507	413	0	501	0	30506.2	76833.4	26706.1	7291.41	19325.2	-0.533861	3	0.028	-0.309605	0	0.096	1463.05	23754.5	13.8922	0.872255	14.5537	73.8648
VISTA ALEGRE DO PRATA	4323606	316	1	365	0	22376.6	50929.3	31613.5	8050.23	15257	-0.018248	0	0.279	-0.0985207	0	0.167	1347.88	61074	24.7945	0.89589	22.0554	70.8122
VISTA GA┌CHA	4323705	391	0	594	12	28223.7	67381.7	23380.2	10545.6	21990.1	-0.0175122	0	0.28	0.0006412	0	0.344	1825.93	24964.6	13.0135	0.912458	17.7536	72.1834
VITËRIA DAS MISSıES	4323754	774	5	1097	16	40529.9	85543.3	24998	8854.56	20501.4	0.011946	0	0.346	0.0022286	0	0.056	815.54	7347.31	19.1076	0.945305	8.07161	52.3643
WESTFALIA	4323770	460	1	382	2	40388.6	153357	51513.9	16220	42285.7	0.0938159	0	0.107	0.0590358	0	0.441	1334.04	55536.6	12.3665	0.955497	42.4608	87.8013
┴GUA CLARA	5000203	376	5	529	2	634994	1.4886e+06	99292.8	78710.1	222776	-0.0505998	0	0.153	0.121124	0	0.066	856.43	333760	1763.35	0.0453686	148.79	1688.81
ALCINËPOLIS	5000252	604	0	497	1	79043.9	164084	31627.7	25001.5	45616.6	0.0902639	0	0.301	-0.203961	0	0.113	954.56	117775	778.185	0.305835	50.3049	130.867
AMAMBAI	5000609	1429	2	876	25	200432	902582	23465	42826.2	274708	-0.0353229	0	0.229	-0.0452259	0	0.411	858.61	151579	444.66	0.490868	48.8884	140.26
ANAST┴CIO	5000708	1058	1	922	1	66499.9	420613	16855.5	21007.3	168063	-0.0892991	0	0.16	-0.0945534	0	0.184	590.54	40247.3	268.59	0.709328	22.7844	62.8544
ANAURIL┬NDIA	5000807	777	0	629	0	77067.8	204706	22931.1	22850.3	69043.7	0.0256733	0	0.36	0.134742	0	0.224	677.38	60853.7	366.094	0.500795	36.328	99.1864
ANG╔LICA	5000856	487	1	681	1	271836	721712	69010.5	23446	66329.2	-0.0863575	0	0.172	-0.034529	0	0.266	724.81	68751.8	162.68	0.816446	34.4288	558.185
ANTÈNIO JO├O	5000906	298	1	176	2	64663.2	231105	26238.1	17331.8	54216.3	0.0577812	0	0.3	0.144918	0	0.189	541	147909	417.943	0.522727	98.4763	216.991
AQUIDAUANA	5001102	1223	5	880	4	136672	918064	19335	46438.7	315346	-0.0505998	0	0.169	0.100279	0	0.089	746.43	82601.1	1583.69	0.536364	52.7712	111.752
ARAL MOREIRA	5001243	618	2	538	10	219680	477802	40591.4	53835.2	131026	0.0266914	0	0.375	-0.0713996	0	0.116	563.2	195855	260.729	0.52974	100.066	355.47
BANDEIRANTES	5001508	704	7	461	7	171709	327142	48144.6	39474.3	85355.1	-0.0071048	0	0.283	-0.0240792	0	0.232	753.53	125813	589.18	0.355748	85.6276	243.905
BATAGUASSU	5001904	904	3	728	0	99356.1	792213	35384	15027.9	337823	0.0273959	0	0.49	0.0352443	0	0.471	767.3	40928.6	240.052	0.748626	20.6428	109.907
BATAYPOR├	5002001	492	3	737	1	109005	339171	30153.9	17798.8	100062	0.0329661	0	0.398	-0.144119	0	0.137	785.24	61275.4	230.256	0.683853	24.1504	221.555
BELA VISTA	5002100	1316	4	883	14	118169	515719	21196	35860.1	155380	0.0488319	0	0.44	-0.030204	0	0.098	785.31	82202.7	478.87	0.631937	40.6117	89.794
BODOQUENA	5002159	670	3	673	5	34767.8	209389	26776	12841.3	84539.5	0.0552469	0	0.383	0.0251767	0	0.425	683.98	43517.1	332.423	0.759287	19.0807	51.8922
BONITO	5002209	895	3	821	22	149713	681895	31741.2	39387.9	170486	-0.0310911	0	0.24	-0.0080868	0	0.424	858.69	74376.4	563.661	0.523752	47.9756	167.277
BRASIL┬NDIA	5002308	831	3	783	6	298503	519080	43752.6	44739.6	134142	0.0573357	0	0.422	-0.0193057	0	0.27	897.93	180285	659.58	0.581098	57.1387	359.209
CAARAPË	5002407	910	0	829	5	254904	1.18369e+06	40409.9	64187.3	251438	0.0406944	0	0.367	-0.0851662	0	0.176	732.1	146440	206.376	0.628468	77.4274	280.115
CAMAPU├	5002605	974	5	733	3	139979	408816	29853.6	45192.8	144090	-0.154041	3	0.042	0.0631867	0	0.342	866.75	104853	760.694	0.407913	61.6545	143.716
CAMPO GRANDE	5002704	1849	68	1663	55	231220	2.70425e+07	30933.6	67637.7	8.53285e+06	-0.129226	0	0.431	-0.239593	0	0.238	1253.79	92768.5	441.565	0.448587	40.6721	125.051
CARACOL	5002803	472	3	391	3	52907.7	117228	19629.5	16797.9	40169.6	0.0691724	0	0.229	-0.103084	0	0.167	516.57	105783	702.609	0.460358	42.9614	112.093
CASSIL┬NDIA	5002902	698	6	587	1	74225.2	553370	25444.6	23996	201510	0.0591424	2	0.008	0.0989912	0	0.204	1046.21	81989.8	542.501	0.408859	40.8791	106.34
CHAPAD├O DO SUL	5002951	265	6	474	4	345388	1.48653e+06	62094	86146	383309	0.061048	2	0.024	0.101557	0	0.114	1154.78	327414	786.416	0.464135	181.743	1303.35
CORGUINHO	5003108	638	6	499	6	40545.4	107551	18769.8	15823.8	37732.1	-0.013001	0	0.258	0.0567312	0	0.4	774.57	52791.6	487.758	0.460922	31.7111	63.5508
CORONEL SAPUCAIA	5003157	478	4	226	0	43796.4	192827	12841.4	10744.8	65147.2	-0.135796	0	0.091	-0.743776	3	0.007	488.71	126496	390.23	0.451327	47.5432	91.6243
CORUMB┴	5003207	1766	6	1653	70	315741	2.86998e+06	26114.7	120790	1.06037e+06	-0.0108231	0	0.272	-0.392104	0	0.212	780.19	111682	3025.4	0.650938	73.0734	178.789
COSTA RICA	5003256	590	0	733	4	512006	1.48223e+06	73526.9	101032	275558	0.0269251	0	0.462	0.0521298	0	0.383	799.24	273221	754.889	0.47749	137.834	867.807
COXIM	5003306	1036	2	643	12	136981	840011	25208.1	41073.6	346929	0.0896382	0	0.138	0.0367812	0	0.073	822.42	119809	835.925	0.522551	63.878	132.221
DEOD┴POLIS	5003454	681	0	762	3	59513.4	264111	20677.3	14487.1	68512.3	0.10507	0	0.131	0.049409	0	0.488	709.8	25521	95.6102	0.770341	19.012	87.3912
DOIS IRM├OS DO BURITI	5003488	752	2	724	12	54401.1	186813	16781.6	22480.9	66443.6	-0.101534	0	0.134	-0.0184032	0	0.24	626.3	73658.8	322.097	0.66989	31.051	72.3419
DOURADINA	5003504	223	0	181	1	28028	119982	20590.7	12109.8	51846.3	0.032245	0	0.362	-0.680473	3	0.019	894.16	101254	117.79	0.729282	66.9051	125.686
DOURADOS	5003702	1718	11	2011	21	484891	8.32969e+06	38197.5	136630	2.08216e+06	0.006897	2	0.039	-0.0374917	0	0.247	1039	108813	155.581	0.648434	67.9412	282.242
ELDORADO	5003751	427	4	422	0	100882	353752	28939.2	15631.3	94744.2	0.0473549	0	0.399	0.155094	2	0.009	659.16	83990.5	278.308	0.763033	37.041	236.258
F┴TIMA DO SUL	5003801	620	1	1074	4	40032.4	470705	24540.2	14060.1	143627	0.0809463	0	0.339	0.101557	0	0.141	828.24	26714.2	22.7803	0.914339	13.0914	64.5684
FIGUEIR├O	5003900	495	1	437	1	47170.6	96497.6	31879	20025.2	34055.4	0.088668	0	0.196	0.0930229	0	0.312	747.15	102027	825.851	0.379863	45.8243	95.2942
GLËRIA DE DOURADOS	5004007	744	3	884	11	46020.2	190015	19077.8	15322.5	64838.2	-0.124392	0	0.091	0.0377362	0	0.273	767.82	33772.6	52.8586	0.813348	17.3331	61.8551
GUIA LOPES DA LAGUNA	5004106	672	3	582	2	52800.6	233581	23379.2	10605.8	70422.4	0.0385363	0	0.493	0.0631254	0	0.449	623.97	39348.8	191.942	0.694158	18.2231	78.5723
IGUATEMI	5004304	927	0	825	0	110350	382632	24159.1	32993.6	121459	-0.0353497	0	0.241	0.109302	0	0.333	659.23	131368	335.519	0.687273	39.9923	119.04
INOC╩NCIA	5004403	817	0	732	0	120158	262186	34416.7	36602.7	85684.9	0.098901	0	0.197	0.0448549	0	0.428	806.41	102735	676.198	0.307377	50.0037	147.072
ITAPOR├	5004502	822	0	873	8	161140	648882	27566.2	42763.4	169661	0.119555	0	0.098	0.0812806	2	0.01	721.35	126997	118.025	0.668958	48.9845	196.034
ITAQUIRA═	5004601	2820	5	1925	9	170723	614872	29794.6	53131.3	140184	0.0680768	0	0.061	0.051909	0	0.242	677.68	67753.2	96.4519	0.848312	27.6007	60.54
IVINHEMA	5004700	1315	0	1475	9	354069	1.09146e+06	47411.6	27158.7	140808	-0.118636	0	0.119	-0.221218	3	0.022	831.05	53558.6	132.824	0.804746	18.4127	269.254
JAPOR├	5004809	922	6	747	3	43850.6	123782	14008.8	5980.87	30045.3	0.0260199	0	0.462	0.029656	0	0.416	596.06	9433.73	50.0295	0.809906	8.00652	47.5603
JARAGUARI	5004908	1527	7	981	27	81307.2	191747	27318.3	22855	65049.4	0.0380391	0	0.15	0.0096082	0	0.342	659.79	45259.9	242.555	0.718654	23.2977	53.2463
JARDIM	5005004	657	2	437	6	53122.4	528355	20512.3	14931.8	169900	-0.183464	0	0.076	0.0638811	0	0.249	835.16	43210.5	432.666	0.439359	34.1689	80.856
JATE═	5005103	381	2	502	1	174857	270487	67201.8	20361.5	47189.6	-0.0665632	0	0.183	-0.0478298	0	0.259	1069.3	143926	362.739	0.64741	40.5608	458.942
JUTI	5005152	339	8	283	0	106895	250998	38302.8	15449.6	38759.1	0.0281785	0	0.234	0.131834	0	0.09	598.13	177035	479.332	0.473498	54.5923	315.324
LAD┴RIO	5005202	161	2	223	2	6639.99	294878	13053.5	1934.77	66554.6	0.0849755	0	0.416	0.109227	0	0.407	713.79	24919.3	70.4036	0.699552	8.6761	41.2422
LAGUNA CARAP├	5005251	424	0	383	0	234406	427607	59580.2	67646.3	132496	0.0306803	0	0.474	-0.0789517	0	0.175	807.87	302668	488.337	0.527415	176.622	552.844
MARACAJU	5005400	701	7	818	8	641588	2.38685e+06	53048.1	184296	672512	0.040454	0	0.153	0.0337024	0	0.426	932.31	346314	575.318	0.366748	225.301	915.246
MIRANDA	5005608	864	4	434	7	95735.8	500881	18197.3	29111.4	174408	0.0660639	0	0.182	0.0785981	0	0.072	636.82	151816	1244.19	0.663594	67.0769	110.805
MUNDO NOVO	5005681	424	3	618	1	40562.4	463454	25601	9109.09	116270	0.0176481	0	0.377	0.124058	0	0.17	708.06	18966	50.2087	0.851133	14.7396	95.666
NAVIRA═	5005707	442	4	514	7	223512	1.48103e+06	27845.2	68986.3	500577	0.0832958	0	0.084	0.068948	0	0.298	811.84	354210	501.337	0.464981	134.215	505.682
NIOAQUE	5005806	2003	0	1930	26	81946.6	253276	17973	25309.7	102305	0.0421026	0	0.487	0.0550816	0	0.213	735.54	23546.6	175.967	0.772539	13.1138	40.912
NOVA ALVORADA DO SUL	5006002	956	1	946	2	472963	1.43443e+06	69055.8	65004.8	182426	0.0248352	0	0.352	-0.0317536	0	0.253	1127	97941.9	347.727	0.627907	68.7154	494.731
NOVA ANDRADINA	5006200	1930	5	2392	6	340536	2.00846e+06	38165.4	61989.4	581619	0.0488319	0	0.334	0.0246481	0	0.389	851.35	62271.3	192.384	0.796405	25.9153	176.444
NOVO HORIZONTE DO SUL	5006259	611	0	658	34	90634.8	185797	45978.1	8326.15	32526.1	0.117677	0	0.06	-0.143622	0	0.104	606.97	38592.7	103.008	0.890578	12.6537	148.338
PARA═SO DAS ┴GUAS	5006275	492	3	0	0	227476	618054	115524	0	0	-0.695058	3	0.01	-1.08229	3	0.004	0	0	0	0	0	462.35
PARANHOS	5006358	294	6	323	0	31603	159638	11524.5	10599.8	50925.6	0.0414468	0	0.41	0.124566	0	0.315	497.69	85637.8	377.944	0.780186	32.8166	107.493
PEDRO GOMES	5006408	563	4	613	1	72319.7	206438	26869.5	25873	81092.5	0.0636022	0	0.227	-0.152395	0	0.14	642.85	84832	457.907	0.556281	42.2072	128.454
PONTA POR├	5006606	2844	5	3698	71	573877	2.6421e+06	29490.4	95469.2	582207	-0.212577	3	0.023	-0.0425872	0	0.423	898.41	55667.4	111.227	0.835046	25.8164	201.785
PORTO MURTINHO	5006903	484	4	484	0	120678	321355	19038.7	42994.1	121014	0.073449	0	0.093	0.0482468	0	0.466	763.72	188231	2726.68	0.227273	88.8307	249.335
RIBAS DO RIO PARDO	5007109	1203	17	1058	1	538962	967028	40493.6	98388.1	282110	-0.0175745	0	0.406	0.0619875	0	0.49	745.94	224582	1528.52	0.169187	92.9944	448.015
RIO BRILHANTE	5007208	1102	1	1227	4	703977	2.07735e+06	57474.1	144650	496491	0.0680768	0	0.375	-0.229774	0	0.079	919.29	349513	327.371	0.711491	117.889	638.817
RIO NEGRO	5007307	444	2	504	3	25061.9	87574.9	18116.5	9550.34	33810.6	0.0290228	0	0.484	0.0341498	0	0.471	772.2	51972.2	316.754	0.626984	18.9491	56.4457
RIO VERDE DE MATO GROSSO	5007406	825	5	805	13	131073	446401	22811.7	43938.3	151784	0.0124806	0	0.367	0.0238444	0	0.198	695.35	100848	892.911	0.445963	54.5818	158.877
ROCHEDO	5007505	694	5	627	29	41432.6	176279	32974.1	12150.5	34692.3	-0.0070698	0	0.302	-0.0864357	0	0.207	686.05	44931.4	216.142	0.626794	19.3788	59.7012
SANTA RITA DO PARDO	5007554	985	0	1007	4	306742	441579	57110.6	54283.2	100155	-0.209969	0	0.084	0.0555386	0	0.487	640.79	96997	550.955	0.696127	53.9058	311.414
S├O GABRIEL DO OESTE	5007695	726	0	643	46	290115	1.41297e+06	54559.1	89676.4	387017	-0.0188534	0	0.279	0.259196	0	0.142	1063.99	289980	501.089	0.407465	139.466	399.607
SETE QUEDAS	5007703	262	3	266	1	48414.7	206944	19179.3	12294.8	65664.3	0.0736285	0	0.227	0.111167	0	0.244	595.28	103989	311.714	0.578947	46.2212	184.789
SIDROL┬NDIA	5007901	4087	2	2207	54	469283	1.63239e+06	29910.9	125361	467653	0.0865297	0	0.281	0.317611	0	0.153	831.61	87552.3	185.275	0.738559	56.8013	114.823
SONORA	5007935	243	5	298	3	217427	648634	35265.3	71097.1	247940	0.0308701	0	0.499	0.0916013	0	0.287	782.71	782087	1069.24	0.677852	238.581	894.761
TACURU	5007950	686	0	260	2	61808.6	193502	17148.4	18017.5	60228.6	0.0829411	0	0.266	0.109227	0	0.103	672.38	224312	646.415	0.476923	69.2979	90.1001
TAQUARUSSU	5007976	330	2	212	0	47307.5	109311	30619.2	8186.87	27159.6	-0.0537407	0	0.204	0.0278951	0	0.417	551.47	119571	314.066	0.731132	38.6173	143.356
TERENOS	5008008	2606	9	2266	26	141298	466114	22350.2	52793.8	146950	0.0167572	0	0.355	-0.0739729	0	0.125	647.06	39913.1	107.287	0.808032	23.2982	54.2203
TR╩S LAGOAS	5008305	1101	4	1121	11	1.20017e+06	1.01357e+07	86278.1	386000	1.98459e+06	0.0783724	2	0.026	0.0411374	0	0.103	1024.93	140668	843.005	0.355932	344.335	1090.07
VICENTINA	5008404	409	2	678	3	58841.2	214380	35487.5	7472.12	33648.6	0.0923026	0	0.069	0.0482238	0	0.487	692.88	30473.5	44.4204	0.855457	11.0208	143.866
ACORIZAL	5100102	565	19	686	2	9060.01	71751	13617.6	2363.79	23185.5	-0.0215897	0	0.443	0.0199986	0	0.376	447.02	4793	92.4373	0.836735	3.44576	16.0354
ALTO ARAGUAIA	5100300	691	2	642	18	134287	839473	46216.3	23092.1	323219	0.0919696	0	0.054	0.0223232	0	0.086	821.57	92305.3	629.005	0.482866	35.969	194.337
ALTO GARÃAS	5100409	298	5	228	0	208109	535501	46436.1	54731.7	115836	0.0552469	0	0.144	-0.156543	0	0.143	744.03	343399	989.596	0.29386	240.051	698.353
ALTO PARAGUAI	5100508	617	4	541	2	21065.5	115527	10578.4	5940.91	26600.2	0.0330067	0	0.472	0.026372	0	0.431	479.99	20998.2	157.826	0.76525	10.9813	34.1418
ALTO TAQUARI	5100607	159	1	113	0	382714	969014	94574.9	48272.2	223949	-0.106949	0	0.139	0.0414629	0	0.444	943.85	507000	843.257	0.380531	427.188	2407.01
ARAGUAINHA	5101209	64	0	64	0	3218.99	19543	20991.5	1280.25	7811.67	0.0031417	0	0.307	-0.124743	0	0.159	520.36	59609.4	806.328	0.359375	20.0039	50.2967
ARAPUTANGA	5101258	697	4	680	0	24425.4	417617	25742.3	9926.94	193243	-0.0442206	0	0.188	0.104214	0	0.35	778.36	69102.9	183.266	0.858824	14.5984	35.0436
AREN┴POLIS	5101308	284	47	375	0	16499.3	169760	17954.6	2551.15	57416.5	-0.25276	0	0.37	0.142374	0	0.107	635.87	19869.3	98.5067	0.821333	6.80307	58.0963
BAR├O DE MELGAÃO	5101605	822	0	834	0	19865.2	84816.4	10774.4	6595.41	24513.5	0.0197722	0	0.406	-0.320265	0	0.061	419.81	8907.67	529.418	0.848921	7.90817	24.1669
BARRA DO BUGRES	5101704	532	15	831	6	426982	1.30917e+06	38912.4	76611.3	327401	-0.028306	0	0.16	0.0812977	0	0.119	713.52	165071	481.998	0.742479	92.1917	802.599
BARRA DO GARÃAS	5101803	823	9	604	1	83308.5	1.75479e+06	29755.3	23595	562196	0.0235153	0	0.154	0.0564171	0	0.489	905.28	153591	793.596	0.503311	39.0646	101.225
C┴CERES	5102504	3536	56	2524	54	136775	1.81634e+06	19900.5	40495.9	572576	-0.421114	0	0.105	-0.23834	0	0.274	727.03	25819.3	472.202	0.788035	16.0443	38.6807
CAMPO VERDE	5102678	1166	32	844	15	1.00087e+06	2.42758e+06	60791.2	216053	495187	-0.0121092	0	0.334	0.0073816	0	0.404	1096.14	770620	408.474	0.694313	255.987	858.375
CHAPADA DOS GUIMAR├ES	5103007	1094	17	1041	16	258404	693668	36414.9	19594.2	91497.9	-0.0272445	0	0.455	-0.0024429	0	0.116	755.81	27710.9	248.8	0.631124	18.8224	236.201
CONQUISTA D'OESTE	5103361	204	3	261	2	11376.9	88291.7	22873.5	3542.44	24487.9	-0.387583	3	0.021	-0.754054	3	0.006	883.15	64923.4	795.605	0.601533	13.5726	55.7691
CUIAB┴	5103403	1505	65	1311	22	32836.9	2.33078e+07	39496.8	9291.98	7.63887e+06	-0.575558	4	0.027	-0.0549918	4	0.028	1324.57	12348.6	96.1442	0.787185	7.0877	21.8185
CURVEL┬NDIA	5103437	466	13	470	3	43493.5	104924	20781.2	3725.95	20431	-0.0137496	0	0.083	0.0716903	0	0.408	645.6	11508.5	59.983	0.934043	7.92755	93.3337
DENISE	5103452	541	2	408	0	334920	474873	52098	38779.7	79722.3	-0.0906539	0	0.149	0.116086	0	0.201	657.35	45909.3	269.252	0.803922	95.0482	619.076
DOM AQUINO	5103601	567	1	529	2	187177	336308	42159.8	44604.2	115603	0.0449116	0	0.464	0.0802274	0	0.412	679.73	248629	274.743	0.665406	84.318	330.118
FIGUEIRËPOLIS D'OESTE	5103809	717	6	534	2	13219.3	58207.3	16901.1	5544.78	20011	0.0165564	0	0.464	0.127072	2	0.028	589.55	27101.1	131.403	0.838951	10.3835	18.437
GENERAL CARNEIRO	5103908	359	13	319	3	114379	197328	37001.3	13815.7	32000.8	-0.0122686	0	0.103	0.0932606	0	0.145	613.36	223464	986.411	0.416928	43.3094	318.604
GLËRIA D'OESTE	5103957	343	0	452	1	22888.2	68123	22983.5	4320.21	18865.4	0.0609728	0	0.478	0.0863383	0	0.373	641.39	24951.3	190.737	0.730088	9.55799	66.7296
GUIRATINGA	5104203	636	10	837	4	140416	326071	22310.7	42586.4	105712	0.0165987	0	0.072	0.113828	2	0.023	629.13	127559	495.632	0.512545	50.8798	220.78
INDIAVA═	5104500	210	0	177	0	6462.42	57092.3	21560.5	4874.82	26696	-0.0204628	0	0.266	-0.0891276	0	0.181	543.29	107638	326.407	0.79096	27.5414	30.7734
ITIQUIRA	5104609	512	2	738	1	357887	1.09385e+06	85530.5	105803	294416	0.062698	0	0.257	0.0394405	0	0.498	792.64	436664	1009.99	0.460705	143.364	698.998
JACIARA	5104807	634	42	384	6	228304	937450	35198.8	55382.6	291069	-0.0131351	0	0.339	-0.0562013	0	0.214	860.25	85135.4	225.802	0.684896	144.225	360.1
JANGADA	5104906	546	26	630	27	89227.9	264704	33104.5	8226.06	46788.7	-0.134173	0	0.07	0.119708	0	0.107	531.75	31863.5	110.022	0.890476	13.0572	163.421
JAURU	5105002	967	4	890	3	21480.8	273732	31190.9	8685.12	130995	0.0699323	0	0.103	0.0079277	0	0.366	599.13	24860.7	114.844	0.859551	9.75856	22.2139
JUSCIMEIRA	5105200	920	19	724	1	70345.6	292113	26626	25456.1	101014	0.0887882	0	0.127	-0.299455	0	0.054	618.81	72690.6	265.198	0.799724	35.1603	76.4627
LAMBARI D'OESTE	5105234	424	5	281	3	73276.5	219432	37274	32582.8	66844.9	0.0466936	0	0.449	0.0324214	0	0.347	716.99	609011	273.409	0.747331	115.953	172.822
MIRASSOL D'OESTE	5105622	1424	55	1335	153	47494.4	667642	24941.8	18246.5	164718	-0.051026	0	0.356	-0.80898	0	0.347	903.66	16833.7	129.267	0.902622	13.6678	33.3528
NOSSA SENHORA DO LIVRAMENTO	5106109	1842	22	1245	18	41686.1	256235	20525.1	9632.06	45438.6	0.124843	0	0.123	-0.0143152	0	0.189	475.6	15906.8	339.392	0.722088	7.73659	22.6309
NOVA BRASIL┬NDIA	5106208	409	10	517	3	26527.7	73313.4	19156.9	5692.53	21084.7	0.0129491	0	0.234	0.119532	2	0.037	732.88	28883.9	399.159	0.736944	11.0107	64.8599
NOVA OL═MPIA	5106232	451	21	524	3	189114	682535	35064.7	32253.4	245165	0.0750927	0	0.155	-0.436514	3	0.01	600.53	1.00639e+06	397.948	0.887405	61.5523	419.322
NOVO S├O JOAQUIM	5106281	823	1	679	2	167412	289227	57091.8	38239.7	78450.6	0.0371899	0	0.5	0.0556898	0	0.42	589.31	100535	703.356	0.699558	56.3177	203.417
PEDRA PRETA	5106372	1079	12	908	2	247609	716620	42241.1	80968.4	219214	-0.0022368	0	0.331	0.0190072	0	0.436	616.62	292600	304.855	0.730176	89.1723	229.48
PLANALTO DA SERRA	5106455	253	9	216	13	31903	69898.1	26842.6	4837.63	15970.9	-0.106789	3	0.039	-0.101558	3	0.043	454.38	42504.6	760.801	0.694444	22.3964	126.099
POCON╔	5106505	2551	37	1509	5	52158.7	502975	15600.5	34016.2	155246	-0.226901	0	0.178	0.0679052	0	0.319	560.48	93073.6	407.302	0.811796	22.5422	20.4464
PONTAL DO ARAGUAIA	5106653	391	12	315	16	16673.1	85707	13419	4514.98	19652.9	-0.0028639	0	0.312	0.001518	0	0.337	698.07	61584.1	511.029	0.520635	14.3333	42.6422
PONTE BRANCA	5106703	143	1	132	8	3400.18	22756	14587.2	1244.98	10384.5	0.0052735	0	0.399	0.0595938	0	0.103	639.01	27083.3	398.417	0.522727	9.43167	23.7775
PONTES E LACERDA	5106752	1302	18	1241	4	79566.3	1.18925e+06	27132.1	28121.6	321568	0.0482627	0	0.177	-0.0180906	0	0.288	801.59	56880.7	450.848	0.745367	22.6604	61.1109
PORTO ESPERIDI├O	5106828	1169	3	894	0	46405.3	190909	16453.4	18097.7	71256.9	0.0040708	0	0.369	0.129654	0	0.08	805.62	48106.3	396.502	0.747204	20.2436	39.6966
PORTO ESTRELA	5106851	316	3	502	2	15171.9	53825.1	18104.6	4720.25	19244.8	0.0928457	0	0.061	-0.0603065	0	0.208	431.96	12071.7	280.004	0.772908	9.40289	48.0124
POXOR╔U	5107008	1629	19	1281	10	262141	500488	31309.9	62410.6	132054	0.043992	0	0.184	0.0302719	0	0.464	505.93	175265	338.257	0.638564	48.7202	160.921
PRIMAVERA DO LESTE	5107040	361	30	311	1	627050	3.49184e+06	58891.3	115144	651190	0.0359067	0	0.262	0.109734	0	0.145	1111.57	609817	1003.25	0.29582	370.238	1736.98
S├O JOS╔ DOS QUATRO MARCOS	5107107	1568	13	1327	9	46578.2	365858	19827.5	11212.2	110207	-0.0139035	4	0.04	0.0464646	0	0.249	833.88	24617.2	84.202	0.825923	8.44926	29.7055
RESERVA DO CABAÃAL	5107156	267	1	269	37	5237.18	38634	14600.9	8940.49	19300.6	0.0745116	0	0.249	-0.14133	0	0.163	543.94	82252.8	272.476	0.814126	33.236	19.6149
RIBEIR├OZINHO	5107198	176	1	126	0	34658.1	73595.2	31722.1	3914.82	18033.8	-0.249028	0	0.066	-0.194957	0	0.101	696.09	89333.3	376.032	0.611111	31.07	196.921
RIO BRANCO	5107206	277	2	281	1	6021.24	82332.8	16404.2	2848.36	35084.3	0.0843094	0	0.143	0.0555076	0	0.449	769.26	25224.2	161.673	0.768683	10.1365	21.7373
SANTO AFONSO	5107263	385	4	288	1	29707.6	67846.3	22244.7	4893.57	14825.4	0.0697564	0	0.129	0.107347	0	0.227	577.75	32520.8	265.194	0.791667	16.9916	77.1627
S├O JOS╔ DO POVO	5107297	482	3	684	0	7700.4	42887.2	10974.2	2693.14	14841.1	0.0862808	2	0.046	0.0853161	0	0.361	594.54	12823.1	64.7266	0.912281	3.93734	15.9759
S├O PEDRO DA CIPA	5107404	203	1	149	0	4997.74	51622.1	11368	6249.33	22182.4	-0.124966	0	0.11	-0.0331602	0	0.246	573.59	27181.2	193.946	0.738255	41.9418	24.6194
RONDONËPOLIS	5107602	2341	12	2132	32	228068	9.60378e+06	43198.8	55185.4	2.39546e+06	-0.0026758	0	0.376	-0.0468132	0	0.424	982.07	89909.5	139.612	0.7697	25.8843	97.4232
SALTO DO C╔U	5107750	598	60	435	1	16792.8	56862.8	16989.2	5971.82	18856	-0.345614	0	0.374	0.0572129	0	0.455	595.86	33733.3	198.055	0.8	13.7283	28.0816
SANTO ANTÈNIO DO LESTE	5107792	121	3	64	0	260967	371172	76137.9	51638.6	78372	-0.0815709	0	0.161	0.0889503	0	0.303	684.07	2.67381e+06	3116.78	0.1875	806.853	2156.75
SANTO ANTÈNIO DO LEVERGER	5107800	2382	97	1877	18	223590	482726	26246.5	33320.5	101020	-0.506338	0	0.323	-0.0116982	0	0.196	612.15	60014.4	395.328	0.813532	17.752	93.8664
TESOURO	5108105	258	19	405	7	69062.3	112169	30464.2	14580.6	27686.6	-0.0366412	0	0.461	-0.0941391	0	0.116	443.61	122864	923.494	0.338272	36.0014	267.683
TORIXOR╔U	5108204	465	1	336	0	26949.6	87276.9	24406.3	7640.85	29351.2	0.0697927	0	0.344	0.14831	2	0.029	560.87	28199.4	600.595	0.443452	22.7406	57.9561
VALE DE S├O DOMINGOS	5108352	495	3	464	1	12380.1	48836.3	16059.3	3524.07	14058.7	0.0786417	0	0.186	0.0729693	0	0.473	557.31	37528	246.097	0.846983	7.59498	25.0104
V┴RZEA GRANDE	5108402	693	54	710	3	65307.9	7.89566e+06	28814.9	5222.41	2.15449e+06	-0.220511	0	0.495	0.0538534	0	0.471	761.75	10540.8	59.5535	0.807042	7.35551	94.2394
APOR╔	5201504	275	0	312	2	88027.8	310860	75032.5	15663.5	41858.4	0.116738	2	0.021	-0.0067698	0	0.373	663.64	122801	861.721	0.169872	50.2035	320.101
ARAGARÃAS	5201702	261	15	168	0	8428.29	236972	11917.7	2108.2	67781.4	-0.0342221	0	0.073	-0.274329	0	0.076	680.17	17023.8	303.53	0.654762	12.5488	32.2923
BALIZA	5203104	909	89	776	1	32676.4	70063.2	14980.4	7286.01	16521.3	0.872312	0	0.095	-0.0895164	0	0.169	692.82	11204.9	154.514	0.854381	9.38919	35.9477
BOM JARDIM DE GOI┴S	5203401	769	7	827	0	48525.3	154131	17325.8	11920.3	50005	0.0263909	0	0.373	0.147825	2	0.016	611.39	31073.8	213.404	0.608222	14.414	63.1018
CHAPAD├O DO C╔U	5205471	106	0	119	0	337000	995607	109287	88920.5	183840	0.127065	0	0.084	-0.204454	0	0.121	1058.77	1.26515e+06	1101.61	0.344538	747.231	3179.25
DOVERL┬NDIA	5207253	997	44	932	1	89429.6	206943	26702.3	22146.8	61310.5	-0.15016	0	0.466	0.100981	0	0.263	656.57	44503.2	349.839	0.640558	23.7627	89.6987
MINEIROS	5213103	1488	31	1228	12	432645	2.41401e+06	38470.4	102480	515092	0.223602	0	0.114	0.019907	0	0.493	1044.31	166283	529.766	0.42671	83.4527	290.756
PEROL┬NDIA	5216452	201	2	248	2	164593	357041	113889	31060.9	56798.9	-0.0885816	0	0.126	-0.0573323	0	0.218	761.57	336565	301.593	0.576613	125.245	818.871
PIRANHAS	5217203	998	5	785	8	73771.4	362805	32916.5	16963.9	88263.8	0.0539639	0	0.265	0.0611429	0	0.187	707.36	39271.3	260.023	0.538854	21.6101	73.9193
PORTEL┬NDIA	5218102	277	1	153	0	75782.7	214466	53033.2	14791.5	60253.2	0.0543493	0	0.392	0.0239378	0	0.437	595.51	283007	225.405	0.614379	96.6763	273.584
SANTA RITA DO ARAGUAIA	5219407	243	14	238	0	33586.5	133383	16230.5	8012.2	37596.6	-0.0083679	0	0.479	0.101307	0	0.255	753.17	32810.9	259.151	0.617647	33.6647	138.216
SERRANËPOLIS	5220504	494	23	593	0	156215	383588	46087.7	34708.1	76645.2	-0.0127899	0	0.424	0.0709113	0	0.336	801.13	132246	780.523	0.286678	58.5297	316.226
ALCOBAÃA	2900801	1246	11	1194	23	75522.5	264462	11313.4	36569	109813	0.0050409	0	0.149	-0.0491907	0	0.127	564.63	16454.8	26.2772	0.936348	30.6273	60.6119
ALMADINA	2900900	197	0	223	2	14593.8	51855.1	8664.18	7338.31	21451.6	0.0547766	0	0.484	-0.0446917	0	0.22	294.15	25928.3	97.1211	0.502242	32.9072	74.0804
ANAG╔	2901205	2475	1	3096	213	14108.2	167087	8538.8	8731.69	56652.8	0.0281813	0	0.431	0.309268	0	0.288	488.4	1407.95	24.6899	0.915698	2.82031	5.70029
ARATACA	2902252	768	0	722	28	11377.5	77260.1	6625.51	14201.6	35745	0.0932681	0	0.234	0.0448822	0	0.208	341.71	29193.9	51.5873	0.531856	19.6698	14.8145
AURELINO LEAL	2902401	378	5	454	12	25131.6	104857	8252.53	13410.7	46593.1	0.0576525	0	0.109	0.0215679	0	0.334	304.8	30786.3	88.8943	0.493392	29.5389	66.4857
BARRA DO CHOÃA	2902906	1996	0	1502	67	80618.3	361459	10593.4	90552.5	197654	0.0657295	0	0.301	-0.368103	0	0.126	338.2	32555.9	39.1145	0.684421	60.2879	40.3899
BARRO PRETO	2903300	393	1	210	11	18725	60301.6	9646.71	6406.6	23005.2	-0.523922	3	0.018	-0.119891	0	0.063	351.93	48704.8	57.6429	0.419048	30.5076	47.6464
BELMONTE	2903409	1397	9	1189	12	61015.2	265802	11069.1	46847.4	112491	0.0167572	0	0.407	0.0052916	0	0.377	387.76	33326.3	99.0807	0.586207	39.4006	43.6759
BELO CAMPO	2903508	1272	0	1233	157	8977.1	128827	7060.18	4204.81	42059.6	0.103783	0	0.198	-1.23832	0	0.067	387.2	3587.19	23.704	0.927007	3.41023	7.05747
BOM JESUS DA SERRA	2903953	1570	0	1229	124	3652.22	54024	5156.44	2027.3	19479.3	-0.0804129	0	0.167	0.515394	0	0.198	311.89	390.561	21.9373	0.870627	1.64955	2.32625
BUERAREMA	2904704	571	2	609	21	12909	185102	9612.67	5547.77	83731.9	-0.0490779	0	0.196	-0.0063098	0	0.439	375.29	17479.5	28.4335	0.781609	9.10964	22.6077
CAATIBA	2904803	679	0	906	3	14329.2	60595.6	7728.04	8628.45	37591.2	0.110542	0	0.136	0.0733496	0	0.391	396.21	6753.86	29.5618	0.824503	9.52368	21.1035
CACUL╔	2905008	2499	1	2345	3	11258.6	246418	10346.3	5861.23	67464.8	0.0804315	0	0.294	0.123127	2	0.027	523.7	2296.38	25.1731	0.860981	2.49946	4.50526
CAMACAN	2905602	747	2	854	21	17212.9	265190	7961.28	10844.1	105389	-0.0665632	0	0.167	-0.0394794	0	0.15	473.7	25236.5	61.9977	0.587822	12.698	23.0427
CANAVIEIRAS	2906303	1560	0	1492	4	72952.3	312312	9463.43	16729	102101	0.113117	0	0.058	0.0555386	0	0.425	403.65	20745.3	55.0657	0.725201	11.2125	46.7643
CANDIBA	2906600	1917	0	2824	4	14574.2	111709	7551.99	5015.69	28798.8	0.0744917	0	0.374	-0.110127	0	0.148	381.54	2412.18	12.7443	0.892351	1.77609	7.60261
C┬NDIDO SALES	2906709	1310	1	754	13	8191.45	185623	6958.94	10583.3	68468.8	0.088668	0	0.222	0.0061763	0	0.373	354.16	6063.66	88.4218	0.814324	14.0362	6.25302
CARA═BAS	2906899	1710	0	1895	11	9334.09	67441.4	6900.79	5952.93	23665.3	0.0308368	0	0.449	0.0176224	0	0.481	486.05	1837.47	21.3351	0.924538	3.14139	5.45853
CARAVELAS	2906907	1005	0	764	3	94381.5	322092	14164.1	63645.8	135629	0.10153	0	0.098	0.109023	2	0.038	529.26	102279	156.241	0.82199	83.306	93.912
COARACI	2908002	362	2	434	10	16278	156321	8217.93	13059.8	71773.9	0.108289	2	0.04	0.0478689	0	0.295	414.25	30624.4	65.4078	0.467742	30.0917	44.9667
CONDE┌BA	2908705	2730	0	1802	14	9653.4	139360	7660.95	5244.43	42956.9	-0.353608	3	0.037	-0.0623851	3	0.024	398.34	3363.49	26.1681	0.920089	2.91034	3.53604
CORDEIROS	2909000	1371	0	1232	68	4463.65	55286.7	6209.2	2825.11	16419.5	0.0435108	0	0.418	-0.413189	0	0.187	405.33	2419.64	20.862	0.88474	2.29311	3.25576
D┴RIO MEIRA	2910008	936	0	897	4	11788.9	82031.9	7001.7	12245.6	34308	0.0820023	0	0.296	0.0938871	0	0.146	289.26	10072.5	45.2152	0.839465	13.6518	12.5949
ENCRUZILHADA	2910404	1871	0	1538	7	38448.9	180907	9336.65	22391.8	100785	-0.812689	3	0.012	-0.046371	0	0.202	347.53	13240.6	37.7815	0.842003	14.559	20.5499
EUN┴POLIS	2910727	954	0	672	23	107624	2.62618e+06	22778.9	198357	1.01738e+06	0.0857575	0	0.43	-0.0306642	0	0.451	696.74	143725	142.99	0.744048	295.174	112.814
FIRMINO ALVES	2910909	207	1	174	2	6911.34	42994.2	7384.78	4022.98	17191.8	0.0693638	0	0.315	-0.0591912	0	0.212	385.4	20488.5	101.069	0.712644	23.1206	33.3881
FLORESTA AZUL	2911006	410	0	387	0	10179.3	76385.9	6793.48	8639.48	35469.8	0.103461	0	0.135	0.118751	0	0.16	295.89	21186	57.7209	0.702842	22.3242	24.8275
GUAJERU	2911659	1867	0	1295	0	8544.24	51552.4	6379.46	4953.02	25907.5	0.0829411	0	0.402	-0.0789517	0	0.176	386.67	1401.54	23.1591	0.90888	3.82473	4.57645
GUARATINGA	2911808	2121	0	2101	9	75911.4	210870	9518.37	34258.8	84005	0.0876352	0	0.268	0.0608317	0	0.082	334.52	22811	76.0895	0.81247	16.306	35.7904
IBICARA═	2912103	264	0	296	8	12172.9	185397	7879.5	7253.8	74238.2	0.0331839	0	0.442	0.0683718	0	0.093	448.75	19442.6	56.6926	0.483108	24.5061	46.1095
IBICU═	2912301	1061	0	1054	194	40265.8	147248	8766.85	17311	52457.1	-0.167723	0	0.084	-0.834332	0	0.346	370.82	14233.4	85.8643	0.735294	16.4241	37.9508
IBIRAPU├	2912806	493	2	703	0	54703.6	247620	27973.4	72672.9	96407.3	-0.0315927	0	0.222	-0.34556	0	0.064	621.69	28469.4	69.0284	0.871977	103.375	110.961
IGUA═	2913507	2013	0	2084	15	22609.9	184290	6596.15	11009.4	63724	0.0902639	0	0.279	-0.005723	0	0.234	386.74	4940.02	25.9333	0.842131	5.28283	11.232
ILH╔US	2913606	3559	48	3346	276	117795	3.83706e+06	21759.3	53699.2	1.77315e+06	-0.233426	0	0.326	-0.388021	0	0.422	729.29	23777	39.8924	0.573819	16.0488	33.0978
ITABELA	2914653	660	0	375	1	63353.7	338434	10770.6	20695.5	113849	0.0256733	0	0.4	0.0946144	0	0.287	439.98	47904	133.512	0.624	55.1879	95.9904
ITABUNA	2914802	923	0	863	38	16063.3	3.9873e+06	18038.3	9552.64	1.46031e+06	0.0587196	0	0.482	0.66199	1	0.021	691.68	21060.3	38.8505	0.628042	11.0691	17.4033
ITAGIMIRIM	2915304	236	0	158	5	33477	107979	14809.9	14289.8	39329.9	-0.0201409	0	0.285	-0.0264732	0	0.259	408.48	51417.7	532.848	0.474684	90.442	141.852
ITAJU DO COLÈNIA	2915403	307	0	243	2	18693	66202.6	9171.88	9906.61	26885.6	0.0744917	0	0.336	0.144918	0	0.179	345.84	61489.7	254.63	0.259259	40.7679	60.8894
ITAJU═PE	2915502	632	1	479	6	23941	246315	11381.4	10755.3	98275.8	0.0268943	0	0.347	0.0721311	0	0.294	449.41	18215	46.1482	0.465553	22.4536	37.8814
ITAMARAJU	2915601	2213	0	1990	12	159791	875626	13000	57928	318132	0.0880107	0	0.297	0.013928	0	0.452	566.75	44809	109.34	0.743719	29.1095	72.2054
ITAMB╔	2915809	1436	0	1233	12	41408.2	222899	8951.42	22532.8	92800.4	-0.0635142	0	0.184	-0.0611423	0	0.095	378.31	27302.5	79.9432	0.607461	18.2747	28.8358
ITANH╔M	2916005	1514	0	1512	45	72106.4	222610	10858.5	29697.3	87130	0.103783	0	0.191	-0.245797	0	0.094	493.91	13486.8	57.0304	0.77381	19.6411	47.6264
ITAP╔	2916203	322	0	416	2	16879.4	84478.1	8593.91	6613.73	31750.7	0.0246004	0	0.391	0.0301961	0	0.428	356.64	17403.8	63.7115	0.432692	15.8984	52.4205
ITAPEBI	2916302	242	0	258	2	27741.4	377640	34869.8	15385.1	291236	0.112044	0	0.094	0.112201	0	0.133	337.86	41387.6	301.868	0.317829	59.6323	114.634
ITAPETINGA	2916401	672	1	312	7	36561.1	1.08217e+06	13957.5	14273.8	456280	0.0577812	0	0.424	-0.031689	0	0.212	599.96	53150.6	310.567	0.269231	45.7494	54.4064
ITAPITANGA	2916609	323	2	426	3	13836.3	73648.8	6819.96	8554.54	31280.9	0.0285047	0	0.499	0.0241252	0	0.489	274.01	14136.2	104.258	0.683099	20.0811	42.8368
ITARANTIM	2916807	926	8	789	9	45438.3	251652	12388.1	15570.8	59406.7	-0.0198825	0	0.179	-0.122052	0	0.068	427.73	23167.3	150.158	0.678074	19.7348	49.0695
ITORORË	2917102	490	0	607	2	12173.9	221570	10431.2	13110.5	67286.1	-0.126683	0	0.126	0.0378442	0	0.495	385.15	13476.1	53.2191	0.593081	21.5988	24.8447
JACARACI	2917409	2493	0	2364	5	10176.7	94715.2	6126.87	4709.45	30250.9	0.0040806	0	0.318	-0.193748	0	0.08	421.46	1211.08	31.272	0.895093	1.99215	4.08213
JUCURUÃU	2918456	1281	2	1316	2	40244.4	95037.3	9576.51	20288.1	41400.7	0.0486062	0	0.499	0.0967346	0	0.287	309.93	6751.52	70.1543	0.833587	15.4165	31.4164
JUSSARI	2918555	194	0	371	57	11655	52722.6	8402	6393.3	23173.1	0.128568	2	0.013	-0.195137	0	0.434	351.88	22013.5	66.6954	0.625337	17.2326	60.0772
LAJED├O	2918902	242	0	155	1	23409.5	54632.9	13429.9	10675.4	21575.2	0.10507	0	0.114	0.0677853	0	0.41	541.97	38038.7	216.213	0.632258	68.8735	96.7336
LIC═NIO DE ALMEIDA	2919405	1458	0	1672	6	9839.43	104540	8060.75	4544.74	32240.5	0.0825387	0	0.301	0.088631	2	0.046	412.27	2345.1	31.2063	0.869617	2.71815	6.74858
MACARANI	2919702	344	1	576	12	34271.5	154552	8087.51	8974.44	50515	-0.0842984	0	0.163	0.0240259	0	0.373	434.69	11298.6	172.325	0.592014	15.5806	99.6264
MAETINGA	2919959	953	0	941	0	2613.58	44348.1	9952.44	1520.62	26040.4	0.116336	0	0.051	0.0882235	0	0.329	399.42	536.663	24.8087	0.96068	1.61596	2.74248
MAIQUINIQUE	2920007	385	1	319	0	17237.5	93910.1	9140.55	4834.83	31537.4	0.0495447	0	0.484	0.11439	0	0.268	350.25	15219.4	117.041	0.689655	15.1562	44.7727
MASCOTE	2920908	567	0	544	5	42352.3	150540	10221.4	9710.32	42123.6	-0.305729	3	0.049	0.0932606	0	0.141	329.97	39187.5	91.7757	0.5625	17.8499	74.6954
MEDEIROS NETO	2921104	746	1	634	14	66396.6	327340	13878.6	24836	109625	0.109259	0	0.183	0.0171901	0	0.303	463.75	24594.6	170.762	0.652997	39.1736	89.0035
MORTUGABA	2921807	1887	0	2436	15	7091.7	86153.4	6876.32	5289.03	32698.2	0.0995268	0	0.121	0.0076192	0	0.228	496.63	2548.03	21.6806	0.880542	2.17119	3.75819
MUCURI	2922003	987	1	986	1	67099.4	1.96034e+06	46595	195898	883134	0.0783724	0	0.333	0.10496	0	0.312	722.84	85721.1	127.868	0.855984	198.679	67.9832
NOVA CANA├	2922706	2136	0	1969	37	27671.3	122112	7123.96	8430.88	38322.9	0.0825387	0	0.279	-0.170361	0	0.054	345.84	7645.51	32.9355	0.838497	4.28181	12.9547
NOVA VIÃOSA	2923001	552	0	558	7	43808	480836	10915.2	98292.6	245988	-0.0381662	0	0.235	-0.0290008	0	0.272	600.68	59690	129.007	0.697133	176.152	79.3623
PAU BRASIL	2923902	1039	0	538	1	33621.5	97475.7	9132.92	8610.99	30118.3	-0.11421	0	0.14	0.135995	0	0.092	374.13	13546.5	74.8476	0.633829	16.0056	32.3595
PINDA═	2924504	2512	0	2983	9	11004.9	185436	10979.7	4123.54	29691.3	-0.763401	3	0.002	-0.0635573	0	0.154	432.36	1827.02	14.0194	0.940999	1.38235	4.38091
PIRIP┴	2924702	1031	0	1466	1	4204.08	69104.8	5832.12	2553.53	32994.1	-0.0156346	0	0.285	-0.0167945	0	0.285	363.03	1527.97	19.7128	0.801501	1.74183	4.07767
PLANALTO	2925006	1571	0	1228	7	25084	225321	8371.57	12260.6	77854.9	0.0125299	0	0.313	0.069913	0	0.177	351.19	25333.9	43.68	0.789902	9.98422	15.9669
POÃıES	2925105	2496	0	2193	11	17802.7	445411	9115.88	15596.9	139725	-0.190254	0	0.062	-0.0110297	0	0.281	382.35	4498.86	27.2244	0.884633	7.11212	7.13249
PORTO SEGURO	2925303	1538	0	853	42	95166.8	2.82624e+06	18926.9	81271.3	798596	-0.0832293	0	0.168	-0.165284	0	0.247	701.9	67132.5	163.184	0.690504	95.277	61.877
POTIRAGU┴	2925402	299	0	225	1	21586.5	82165.3	9737.53	3347.47	35508.3	0.0716753	0	0.436	0.0954102	0	0.394	377.95	33102.2	346.164	0.346667	14.8776	72.1955
PRADO	2925501	1165	0	1017	45	158004	436022	14868.1	69444.8	159248	0.047132	0	0.482	-0.109885	0	0.453	560.59	33719.8	70.8545	0.771878	68.284	135.626
PRESIDENTE J┬NIO QUADROS	2925709	2104	0	2536	11	7792.52	78840.5	5912.74	3116.07	31580.4	0.110542	0	0.129	0.0421695	0	0.156	297.98	949.132	24.7677	0.986987	1.22873	3.70367
RIBEIR├O DO LARGO	2926657	1598	0	948	125	31076	78289.3	10527	15056.1	42261	-0.160212	0	0.092	-0.59565	0	0.356	366.03	8590.72	62.8892	0.785865	15.882	19.4468
SANTA CRUZ CABR┴LIA	2927705	884	0	861	15	68815.6	394886	13830.4	108090	208261	-0.316995	0	0.06	-0.0056453	0	0.212	550.4	58823.5	130.804	0.708479	125.54	77.8457
SANTA CRUZ DA VITËRIA	2927804	215	0	197	5	10114.1	53774.8	8028.48	5452.78	21362.7	-0.0539383	0	0.193	0.0707224	0	0.333	289.38	25994.9	43.3909	0.629442	27.6791	47.0425
SANTA LUZIA	2928059	1176	2	1171	36	12268.9	88083	6574.34	10585.6	40312.8	-0.0176045	0	0.235	0.0465316	0	0.239	359.87	14696	47.2716	0.764304	9.0398	10.4327
S├O JOS╔ DA VITËRIA	2929354	249	1	199	7	3837.67	49082.4	8119.51	1939.22	18093.7	0.0554933	0	0.378	-0.115691	0	0.089	300.72	20201	41.3618	0.673367	9.74482	15.4123
SEBASTI├O LARANJEIRAS	2930006	1404	0	2028	9	13665.2	75500.9	6455.27	10746.7	29817.7	0.098901	0	0.181	0.0457084	0	0.262	333.18	13217	78.8757	0.766272	5.29917	9.73304
TEIXEIRA DE FREITAS	2931350	967	4	741	22	82440.1	2.32021e+06	14349.7	66718.9	724207	-0.0056333	0	0.306	0.0307001	0	0.198	682.82	44627.5	119.266	0.68556	90.039	85.2534
TREMEDAL	2931806	2542	0	2802	17	12152	112229	6340.65	6630.26	41973.8	0.0651036	0	0.432	-0.0005108	0	0.349	388.06	1021.77	29.1153	0.946824	2.36626	4.78051
UNA	2932507	1870	11	1576	48	50742.9	254452	11928.7	27834.4	115471	0.0016703	0	0.413	-0.167967	0	0.426	378.46	37820.4	122.683	0.69797	17.6614	27.1353
URANDI	2932606	2076	0	1920	3	15090.6	166606	9599.33	6888.25	52605.7	0.10507	0	0.112	0.0292609	0	0.44	557.72	4722.4	26.4089	0.948958	3.58763	7.26906
URUÃUCA	2932705	1376	7	709	12	34305.5	211900	9760.04	9565.59	55060.9	0.0184006	0	0.5	0.0125993	0	0.471	428.47	29252.5	50.3836	0.658674	13.4917	24.9313
VEREDA	2933257	284	0	365	2	28057.4	71690.2	10829.3	13949.6	29892.8	0.125188	0	0.062	0.124841	0	0.099	377.98	28104.1	112.614	0.736986	38.2181	98.7938
VITËRIA DA CONQUISTA	2933307	6548	0	3940	371	93646.8	6.51165e+06	18673.1	53803.8	1.96258e+06	0.0992765	0	0.226	-1.38726	0	0.466	689.88	12135.3	48.3447	0.782995	13.6558	14.3016
ABADIA DOS DOURADOS	3100104	1070	4	904	0	33303.9	154896	21943.1	12742.8	41711.3	0.050309	0	0.366	0.0940383	0	0.342	633.14	21148.2	78.9015	0.732301	14.0961	31.1251
ABAET╔	3100203	983	7	985	6	96146	426028	18043.6	22519.3	160579	0.0277972	0	0.425	0.0079649	0	0.364	812.91	40101.5	140.507	0.625381	22.8623	97.8087
ABRE CAMPO	3100302	1640	10	1320	15	30076.6	185925	13538.5	16159.2	68641.9	-0.0253195	0	0.077	0.0025208	0	0.46	677.05	12940.9	20.8485	0.884848	12.2418	18.3394
ACAIACA	3100401	290	111	273	9	2519.11	38761.7	9535.48	1533.83	14702.2	-0.766132	0	0.174	-0.0362094	0	0.201	412.62	3714.29	20.7839	0.915751	5.61842	8.68659
AÃUCENA	3100500	765	56	855	3	15239	96999.5	9702.86	9160.42	36382.3	-0.0766048	0	0.382	-0.0394794	0	0.25	429.76	7461.99	40.1895	0.872515	10.7139	19.9202
┴GUA BOA	3100609	1739	0	1688	84	29944.3	128267	8926.06	14546.7	56110.6	0.0801246	0	0.327	0.442597	0	0.182	474.93	9698.46	53.0622	0.772512	8.61771	17.2193
┴GUA COMPRIDA	3100708	105	1	133	3	74570	132222	64247.6	28364.5	49087.7	0.0618994	0	0.42	0.108194	0	0.142	737.67	198195	200.286	0.293233	213.267	710.191
AGUANIL	3100807	326	1	367	4	15317.8	59670.1	13439.2	6804.35	22802.9	0.105141	0	0.095	0.116896	2	0.015	649.46	20256.1	36.9401	0.809264	18.5405	46.9872
┴GUAS FORMOSAS	3100906	1515	11	866	137	11265.4	227157	11699.5	6527.82	60787.8	-0.0011212	0	0.259	1.21753	0	0.119	526.11	7612.01	66.8441	0.806005	7.5379	7.43593
┴GUAS VERMELHAS	3101003	614	8	582	12	48130.8	220975	16276.9	7199.9	50348.6	0.0310571	0	0.244	0.0079489	0	0.385	401.71	17544.7	104.046	0.792096	12.371	78.3889
AIMOR╔S	3101102	1399	9	1408	60	40909.7	433957	16878.3	17682.8	197431	0.0203776	0	0.213	-0.3787	4	0.032	722.16	13050.4	76.0746	0.754261	12.5588	29.2421
AIURUOCA	3101201	554	34	379	24	18004.4	89679.1	14443.4	5636.82	33645.8	0.231828	0	0.125	0.0314663	0	0.22	708.01	14620.1	92.343	0.656992	14.8729	32.499
ALAGOA	3101300	306	6	256	10	6253.23	35474.5	12890.4	2892.29	11718.9	-0.122804	0	0.072	0.0231027	0	0.494	583.39	9175.78	28.6367	0.878906	11.298	20.4354
ALBERTINA	3101409	206	1	201	0	9280.08	84687.4	27802.8	4243.27	24992.1	0.0509174	0	0.4	0.0126312	0	0.407	675.74	40288.6	16.2637	0.686567	21.1108	45.0489
AL╔M PARA═BA	3101508	366	7	354	11	7174.63	922524	25721.4	5332.58	433989	0.0355532	0	0.26	0.0057182	0	0.365	793.2	16367.2	111.345	0.542373	15.0638	19.6028
ALFENAS	3101607	972	10	1097	23	112695	2.66401e+06	33422.5	82733.6	783342	-0.0092092	0	0.175	0.101668	0	0.1	913.17	94678.2	52.1012	0.715588	75.4181	115.942
ALFREDO VASCONCELOS	3101631	377	44	293	2	18114.7	84166.5	12423.1	5787.73	43108.8	-0.149412	0	0.471	0.0760847	0	0.346	504.08	34228.7	21.0341	0.78157	19.7533	48.0495
ALMENARA	3101706	1643	2	1002	6	14637	496280	11874.4	11359.2	150013	0.0943009	0	0.126	0.0576937	0	0.419	524.05	11003	175.564	0.598802	11.3366	8.90873
ALPERCATA	3101805	192	0	244	2	5146.32	78747.9	10478.8	2312.34	31076.3	0.0114033	0	0.348	0.018214	0	0.387	470.74	34213.1	47.6926	0.737705	9.4768	26.8037
ALPINËPOLIS	3101904	1132	11	865	8	65739.9	352431	17758.3	26632.6	134786	-0.0002303	0	0.302	0.0465702	0	0.28	758	55714.5	34.7988	0.749133	30.7891	58.0741
ALTEROSA	3102001	1384	8	1404	69	45866.1	218665	15027.5	19400.1	73589	0.0140606	0	0.473	0.481247	0	0.133	568.44	12638.9	18.5556	0.882479	13.8178	33.1402
ALTO CAPARAË	3102050	376	3	352	4	13304.8	71910.1	12417.6	7171.52	33241.7	0.0824016	0	0.159	0.0938871	0	0.215	595.06	31687.5	8.53693	0.806818	20.3736	35.385
ALTO RIO DOCE	3102100	1472	26	1387	28	60534	162081	13861.4	13664.5	48770.7	-0.100672	0	0.323	-0.0710307	0	0.379	471.4	9329.49	19.7477	0.788032	9.85187	41.1236
ALVARENGA	3102209	468	1	519	3	5342.33	39139.1	9321.06	3127.57	15691.2	0.0754308	0	0.274	0.100372	0	0.124	477.86	1734.1	25.553	0.947977	6.02615	11.4152
ALVINËPOLIS	3102308	777	0	805	11	20859.3	281040	18016.5	16051.5	110412	0.0226691	0	0.393	0.0270636	0	0.43	583.77	10775.2	35.6472	0.786335	19.9398	26.846
ALVORADA DE MINAS	3102407	201	0	199	3	5924.22	42532	11579.6	3503.71	12729.1	-0.0400438	0	0.236	0.019977	0	0.403	302.59	11758.8	59.9548	0.743719	17.6066	29.4737
AMPARO DO SERRA	3102506	462	3	470	0	5792.74	46025.6	9347.2	3287.69	17228.3	0.0942382	2	0.012	0.14831	2	0.029	466.11	10848.9	14.2255	0.938298	6.99509	12.5384
ANDRADAS	3102605	1719	48	1430	10	70351	872866	21443.2	46904.7	322741	0.578526	0	0.071	0.027758	0	0.432	913.01	50719.6	23.5042	0.725175	32.8005	40.9255
CACHOEIRA DE PAJE┌	3102704	754	0	595	19	3781.22	87812.6	9263.91	5377.28	44775.2	-0.0510413	0	0.216	-0.0043678	0	0.391	379.81	7159.66	87.4168	0.77479	9.03745	5.01488
ANDREL┬NDIA	3102803	612	31	744	20	42172.5	218662	17483.2	10526	61684.1	-0.121237	0	0.36	-0.0131282	0	0.496	638.66	15020.2	83.2903	0.692204	14.1479	68.9093
ANGEL┬NDIA	3102852	789	0	689	1	15472.6	77691.2	9096.27	7469.83	29129.9	0.0136565	0	0.372	0.0786989	0	0.445	506.5	25807	22.4717	0.899855	10.8416	19.6104
ANTÈNIO CARLOS	3102902	444	3	330	5	20659.3	140937	12141.4	8268.85	58565.8	0.0468916	0	0.379	-0.0415657	0	0.233	554.57	33927.3	56.4242	0.675758	25.0571	46.5299
ANTÈNIO DIAS	3103009	548	2	435	22	22022.9	189521	19666	34433.7	76237.6	0.088306	0	0.1	-0.0029324	0	0.409	478.21	45023	94.6805	0.788506	79.1578	40.1878
ANTÈNIO PRADO DE MINAS	3103108	215	0	307	3	2443.01	22387.2	13453.8	2027.13	8698.6	0.0970233	0	0.067	0.0907079	0	0.089	707.32	7644.95	24.1075	0.846906	6.60303	11.3628
ARAÃA═	3103207	101	0	110	4	12125.3	58138.5	24551.7	2044.82	13194.4	0.0796126	0	0.222	0.0611165	0	0.298	564.98	24390.9	143.473	0.463636	18.5893	120.052
ARACITABA	3103306	140	2	127	0	2621.59	22377.4	10600.4	1075.3	8415.35	0.0927467	0	0.081	0.0719905	0	0.437	402.83	7850.39	41.4252	0.84252	8.46693	18.7256
ARAÃUA═	3103405	2589	37	2504	61	12811.6	392732	10511.8	3952.94	132383	-0.26842	4	0.011	-0.0908965	0	0.474	606.07	2039.54	42.1929	0.885383	1.57865	4.94848
ARAGUARI	3103504	2124	7	1151	5	265356	4.09219e+06	34843.5	118226	1.66931e+06	0.0449286	0	0.057	-0.0516273	0	0.225	909.64	89520.4	91.4796	0.64987	102.716	124.932
ARANTINA	3103603	121	0	132	42	15908.3	47658.5	16588.4	5009.2	17927.4	-0.385153	3	0.044	0.557742	0	0.053	451.14	3878.79	34.0455	0.893939	37.9485	131.474
ARAPONGA	3103702	1438	18	1412	56	29098.7	89434.1	10467.5	7092.04	26173.3	-0.0670057	4	0.03	-0.359741	4	0.044	437.83	12450.4	12.5722	0.924929	5.02269	20.2355
ARAPOR├	3103751	106	0	145	1	44713.7	1.18971e+06	175629	11989.3	1.19472e+06	-0.260665	0	0.065	-0.121837	0	0.156	633.89	407593	215.676	0.57931	82.6847	421.828
ARAPU┴	3103801	408	0	373	1	11895.2	115091	39920.6	6256	20915.9	0.108289	0	0.201	0.107347	0	0.309	727.5	19855.2	34.6434	0.906166	16.7721	29.1549
ARA┌JOS	3103900	361	1	347	1	111980	310178	34479.6	26808.3	68809.6	0.0715087	0	0.325	0.0850651	0	0.345	707.65	21190.2	46.196	0.731988	77.2574	310.195
ARAX┴	3104007	470	9	405	2	88715.4	5.14344e+06	49321.9	41558.1	1.41588e+06	0.0230929	0	0.229	0.135995	2	0.029	996.84	81701.2	168.099	0.444444	102.613	188.756
ARCEBURGO	3104106	201	20	311	1	13991.5	267770	25313.9	11884	97082.1	-0.0588933	0	0.254	-0.105126	0	0.174	662.2	56655.9	34.2315	0.755627	38.2123	69.6095
ARCOS	3104205	942	19	893	15	32156.9	1.22991e+06	30893.7	12371	390080	-0.0473923	0	0.315	-0.00159	0	0.298	771.09	22419.9	30.832	0.843225	13.8534	34.1368
AREADO	3104304	770	11	537	5	38477.2	225966	15108.7	18521.6	83728.9	0.0012215	0	0.421	-0.0342989	0	0.237	762.7	59893.9	28.8101	0.787709	34.4909	49.9705
ARGIRITA	3104403	310	13	176	0	4089.17	32166.4	11250.9	2856.71	14640.4	0.066327	1	0.008	0.0240791	0	0.411	519.83	12931.8	27.125	0.840909	16.2313	13.1909
ARICANDUVA	3104452	825	4	622	37	9298.44	43945.1	8464	2420	14091.8	0.0586788	0	0.263	-0.187393	4	0.028	407.63	5815.11	17.5788	0.845659	3.89068	11.2708
ARINOS	3104502	1803	137	1699	11	40528.5	205322	11254.8	18375.5	79082.5	-0.24478	0	0.373	0.0369153	0	0.26	526.74	6583.87	165.647	0.749264	10.8155	22.4784
ASTOLFO DUTRA	3104601	468	0	313	1	24621.1	300059	21253.7	4925.69	92156.9	-0.207153	0	0.081	0.0214029	0	0.357	653.43	12619.8	23.4121	0.814696	15.737	52.6091
ATAL╔IA	3104700	1540	111	1211	58	25660	131811	9577.9	14640	50002.4	-0.637568	0	0.392	-0.121433	0	0.445	406.41	16128.8	87.4946	0.775392	12.0892	16.6624
AUGUSTO DE LIMA	3104809	258	11	102	2	8771.03	64556.3	12852.1	5939.65	26668.2	0.005794	0	0.065	-0.0845256	0	0.189	491.55	12117.6	223.735	0.72549	58.2319	33.9962
BAEPENDI	3104908	768	10	593	15	20873.5	262747	13603.3	12612	113267	-0.0041817	0	0.252	-0.020922	0	0.072	612.23	31647.6	41.3575	0.79258	21.2682	27.179
BALDIM	3105004	354	32	463	7	13436.4	107619	13367.1	5756.05	46368.1	-0.126831	0	0.4	0.0604559	0	0.321	553.13	16177.1	74.8294	0.704104	12.4321	37.956
BAMBU═	3105103	1525	4	1338	50	117680	527458	21961	41133	163166	0.0057521	0	0.36	-0.27302	0	0.106	844.87	33650.2	76.6278	0.823617	30.7421	77.167
BANDEIRA	3105202	478	7	439	44	8156.13	44393.3	8907.16	4335.95	15804.6	-0.0079997	0	0.257	0.0410227	0	0.288	397.69	12027.3	83.4875	0.742597	9.87688	17.063
BANDEIRA DO SUL	3105301	160	0	135	2	2879.36	63949.8	11143	3899.47	23800.8	0.126314	2	0.029	0.13421	2	0.023	636.34	19577.8	26.9704	0.674074	28.885	17.996
BAR├O DE COCAIS	3105400	263	3	57	3	9429.18	727542	22758.4	4178.5	408287	0.07335	0	0.179	0.112618	0	0.065	658.99	10333.3	108.404	0.701754	73.307	35.8524
BAR├O DE MONTE ALTO	3105509	335	1	310	4	4606.72	49247.2	8719.4	4136.82	19201.1	0.0835202	0	0.173	0.0545799	0	0.395	394.87	15771	55.0774	0.706452	13.3446	13.7514
BARBACENA	3105608	1449	48	1439	30	91758.8	2.68397e+06	19635.6	33928.3	1.10379e+06	-0.360514	0	0.082	-0.0796639	0	0.369	983.08	57671.3	18.0264	0.838777	23.5777	63.3256
BARRA LONGA	3105707	498	34	839	14	9933.91	69629.7	12380.8	4653.29	24067.3	-0.159413	0	0.176	-0.0040016	0	0.312	524.01	5445.77	42.1502	0.837902	5.54623	19.9476
BARROSO	3105905	136	0	119	7	2454.94	385335	18453	2263.59	171668	0.121432	2	0.033	-0.0642237	0	0.17	622.39	10252.1	24.9916	0.840336	19.0218	18.051
BELA VISTA DE MINAS	3106002	50	1	42	2	10811.5	218592	20986.2	406.87	41688.5	0.0835202	0	0.334	0.12038	0	0.142	520.49	8952.38	88.1429	0.619048	9.68738	216.229
BELMIRO BRAGA	3106101	206	0	132	1	7270.5	48385.8	13812.7	3897.57	20809.6	0.116738	0	0.12	0.0691495	0	0.47	621.55	24431.8	178.659	0.257576	29.527	35.2937
BELO HORIZONTE	3106200	48	2	34	0	1981.64	8.89724e+07	35253.4	509.12	3.66728e+07	-0.0828827	0	0.159	0.0940383	0	0.327	1642.25	27382.4	10.5	0.794118	14.9741	41.2842
BELO ORIENTE	3106309	481	0	613	2	12015.5	2.06652e+06	79001.4	10222.1	566067	0.0406944	0	0.428	0.0842427	0	0.394	528.69	10280.6	48.4747	0.843393	16.6756	24.9803
BELO VALE	3106408	711	4	1408	6	13385.6	146423	18674	3547.6	29089.9	0.064833	0	0.181	0.0282842	0	0.467	678.9	4818.18	12.4197	0.883523	2.5196	18.8265
BERILO	3106507	1489	2	1832	7	3697.28	93648.9	7576.77	2473.04	39568.8	0.0678788	0	0.193	-0.0404201	0	0.24	473.78	4157.75	14.7669	0.957424	1.34991	2.48306
BERTËPOLIS	3106606	375	1	294	2	6234.65	37162.7	7944.13	3346.29	14528.6	0.0866089	0	0.255	0.0003684	0	0.319	353.88	13751.7	137.796	0.785714	11.3819	16.6257
BERIZAL	3106655	266	0	279	14	3808.92	40114.9	8498.92	1149.21	12595.4	0.108289	0	0.16	0.0031474	0	0.354	320.59	6397.85	115.566	0.716846	4.11903	14.3192
BETIM	3106705	233	24	301	8	13311	2.3097e+07	54072.9	7051.99	1.38263e+07	0.0857837	0	0.175	-0.0936339	0	0.112	764.6	34784.1	45.5482	0.471761	23.4285	57.1288
BIAS FORTES	3106804	417	0	372	1	4144.63	31585.8	8742.26	2473.46	13521.8	0.102656	0	0.447	0.116896	0	0.428	470.44	6629.03	44.4731	0.653226	6.64909	9.93916
BICAS	3106903	124	0	169	5	4680.62	246922	16976.4	1742.25	86798.9	0.112044	0	0.241	-0.0170823	0	0.259	807.75	20005.9	70.426	0.573964	10.3092	37.7469
BIQUINHAS	3107000	484	0	448	2	10320.1	40040.4	15288.4	3479.78	13589.7	-0.123786	0	0.118	-0.0335382	0	0.238	562.76	13504.5	86.5848	0.78125	7.76737	21.3224
BOA ESPERANÃA	3107109	1512	10	1324	9	134397	832846	20548.9	63078.1	297205	-0.0600428	3	0.026	-0.0261272	0	0.231	728.14	56315	40.827	0.765861	47.642	88.8869
BOCAINA DE MINAS	3107208	389	13	361	4	7408.9	55182.5	10642.7	2977.41	20070.7	-0.013615	0	0.074	0.104113	0	0.075	583.2	10218.8	42.8366	0.800554	8.24767	19.046
BOCAI┌VA	3107307	2551	14	988	74	78657.1	797399	15894.6	16194.5	281345	-0.0134643	0	0.418	-0.537082	4	0.02	589.88	11423.1	59.1781	0.819838	16.3911	30.8338
BOM DESPACHO	3107406	1121	3	670	20	92192.8	1.21168e+06	24213.3	73823.9	473377	0.0663873	0	0.283	-0.0201932	0	0.399	934.94	68161.2	114.463	0.571642	110.185	82.2416
BOM JARDIM DE MINAS	3107505	242	1	331	15	37940.9	121202	18242.3	1473.88	30962.8	0.101905	0	0.086	0.0050762	0	0.44	558.99	4407.85	53.8218	0.731118	4.45281	156.78
BOM JESUS DA PENHA	3107604	464	5	506	1	38514.4	123042	29274.7	20921.7	41824.4	-0.186917	3	0.029	0.108541	0	0.126	638.66	67725.3	41.587	0.869565	41.3473	83.0053
BOM JESUS DO AMPARO	3107703	287	1	317	1	7702.34	75720.5	12582.3	5059.79	33467.9	-0.0678254	0	0.189	-0.133296	0	0.157	655.37	8725.55	29.2271	0.747634	15.9615	26.8374
BOM JESUS DO GALHO	3107802	1139	12	1040	1	22570.7	139737	9039.2	9842.92	47439.1	-0.0034282	0	0.146	-0.15526	0	0.129	433.52	7208.65	37.5538	0.874038	9.46435	19.8162
BOM REPOUSO	3107901	1521	101	1053	9	19432.7	118299	10979	9195.08	43496.1	-0.616779	0	0.377	0.0680153	2	0.04	611.21	14911.7	11.8262	0.94302	8.73227	12.7763
BOM SUCESSO	3108008	532	10	561	5	35941.2	308678	17237.9	27564.5	93178.9	0.0116457	0	0.293	0.097956	0	0.055	672.67	74689.8	77.5294	0.686275	49.1346	67.5586
BONFIM	3108107	559	2	516	16	12037.7	85996.8	12250.2	4557.79	27164.6	-0.0138743	0	0.313	0.0006412	0	0.492	784.03	14767.4	17.3876	0.872093	8.83293	21.5343
BONFINËPOLIS DE MINAS	3108206	714	4	616	67	110105	200682	34816.5	22133.2	53948.3	0.0055762	0	0.367	1.33712	1	0.025	615.89	71196.4	270.58	0.730519	35.9305	154.208
BONITO DE MINAS	3108255	1276	0	692	1	7202.49	74050.6	6762	3549.9	19745.8	0.121808	0	0.058	0.143634	2	0.025	450.03	1510.12	71.9754	0.92052	5.12991	5.64458
BORDA DA MATA	3108305	910	30	520	3	14804	308616	16196.1	8216.27	105097	0.220989	0	0.122	-0.0062944	0	0.242	772	13507.7	30.5538	0.890385	15.8005	16.2681
BOTELHOS	3108404	899	8	752	4	53622.6	234443	15301	36507.6	99177.1	0.0196677	0	0.481	0.103474	0	0.146	712.15	58025.3	31.9588	0.683511	48.5473	59.647
BOTUMIRIM	3108503	817	40	692	167	7349.8	48335.7	7390.78	6907.68	20893.9	0.0342866	0	0.296	0.759851	0	0.214	334.07	2215.32	37.513	0.906069	9.9822	8.99608
BRASIL┬NDIA DE MINAS	3108552	537	92	333	0	39086.5	218869	13590.1	10894.5	91604.9	-0.437694	0	0.486	0.122022	0	0.248	569.08	41216.2	385.784	0.78979	32.7161	72.7868
BRAS═LIA DE MINAS	3108602	2463	203	2641	32	12363.6	302173	9231.75	7287.8	92719.4	-0.879597	0	0.408	-0.0184269	0	0.42	516.71	1624.38	22.7974	0.920485	2.75949	5.01973
BR┴S PIRES	3108701	262	0	795	2	3357.5	36697.3	8065.33	2391.29	14982.8	-0.0832293	0	0.167	0.0057221	0	0.323	418.91	1738.36	9.33459	0.934591	3.00791	12.8149
BRA┌NAS	3108800	535	2	603	122	8509.68	92991.8	18587.2	1973.81	72823	0.0761681	0	0.162	-0.0233511	0	0.37	663.25	6074.63	41.9818	0.800995	3.27332	15.9059
BRAZËPOLIS	3108909	785	15	542	34	13781.2	166219	11163.9	9837.15	72388.6	-0.0289633	0	0.207	-0.0338393	0	0.39	753.27	29621.8	35.9391	0.852399	18.1497	17.5557
BRUMADINHO	3109006	443	5	590	20	17875	1.98946e+06	51191.6	11510.2	512422	0.0392095	0	0.468	0.0276917	0	0.165	1050.9	22840.7	31.4915	0.745763	19.5088	40.3499
BUENO BRAND├O	3109105	1679	9	1204	8	23206	140194	12480.6	8751.34	51176.2	0.0192915	0	0.315	-0.0441931	0	0.197	656.74	16230.1	18.3721	0.921927	7.26855	13.8213
BUENËPOLIS	3109204	338	1	319	0	14668.3	115278	10881.5	6534.57	40963.7	0.0243204	0	0.333	-0.050968	0	0.221	573.59	3824.45	45.9906	0.902821	20.4845	43.3973
BUGRE	3109253	189	19	214	2	17686.9	46260	11157.7	1629.67	9673.48	-0.0631606	0	0.208	-0.235193	0	0.072	426.48	10107.5	6.19159	0.775701	7.61528	93.5815
BURITIS	3109303	1758	19	1329	40	259045	699150	28318.3	64906.5	175460	0.0191621	0	0.25	-0.124805	0	0.365	692.08	89657.6	207.008	0.740406	48.8386	147.352
BURITIZEIRO	3109402	759	39	702	5	152502	419189	14794	69885.8	162392	-0.102622	0	0.421	-0.0018221	0	0.293	408.54	129506	542.705	0.68661	99.5524	200.925
CABECEIRA GRANDE	3109451	342	19	272	0	68333.2	181397	26137.9	19863.1	108484	-0.0647989	0	0.132	0.121659	0	0.146	472.26	75242.6	202.743	0.676471	73.026	199.805
CABO VERDE	3109501	1250	3	1460	6	61383.6	230231	16066.4	54237.7	111989	-0.0700824	0	0.176	0.0165204	0	0.391	645.56	56367.1	27.8075	0.694521	37.1491	49.1069
CACHOEIRA DA PRATA	3109600	35	1	55	3	1341.52	38436.5	10360.2	1042.29	40683.8	-0.0642955	0	0.206	0.0422979	0	0.499	652.33	18272.7	72.4364	0.6	18.9507	38.3291
CACHOEIRA DE MINAS	3109709	1148	3	655	11	24333.3	198558	17049.5	13597.3	48837	0.0232183	0	0.408	-0.120165	3	0.042	653.67	33326.7	26.1817	0.824427	20.7593	21.1963
CACHOEIRA DOURADA	3109808	76	0	83	0	25458.5	74793.7	27794	5266.32	23115.1	0.0951457	0	0.216	-0.168839	0	0.143	688.26	193831	249.542	0.421687	63.4496	334.981
CAETANËPOLIS	3109907	181	0	68	0	27288.9	252749	22172.9	6897.45	77182.6	0.0857575	0	0.254	-0.362423	3	0.038	617.22	139353	213.765	0.411765	101.433	150.767
CAET╔	3110004	784	7	209	8	18659.1	577938	13023.4	6827.13	192384	-0.0382779	0	0.151	0.0167365	0	0.419	704.16	100010	142.278	0.555024	32.6657	23.7999
CAIANA	3110103	555	5	496	5	16967.1	59333.8	10907	5404.22	17622.5	-0.21525	3	0.031	0.081522	0	0.184	533.06	22998	19.6895	0.752016	10.8956	30.5713
CAJURI	3110202	434	3	260	8	10305.9	68116	16581.3	2976.71	25107.8	0.0636022	0	0.249	0.0484553	0	0.306	429.25	44588.5	19.3615	0.776923	11.4489	23.7463
CALDAS	3110301	1643	7	1107	3	37328	228369	15718.2	15724.2	85960	0.0148848	0	0.475	0.0328165	0	0.475	850.33	12768.7	24.1915	0.919603	14.2044	22.7194
CAMACHO	3110400	362	0	539	2	11882.9	40500	13218	5957.83	17149.5	0.0519602	0	0.469	0.116875	0	0.078	623.25	8836.73	27.6698	0.896104	11.0535	32.8257
CAMANDUCAIA	3110509	1041	13	404	4	19181.4	606016	27475	19863.5	205121	0.005523	0	0.227	0.067591	0	0.343	1265.7	10608.9	24.995	0.784653	49.167	18.4259
CAMBU═	3110608	997	17	867	5	19164	1.34859e+06	46240.1	7121.29	223221	-0.0441454	0	0.208	0.0639141	0	0.367	852.7	12268.7	13.6367	0.943483	8.21371	19.2217
CAMBUQUIRA	3110707	454	0	328	3	75576.2	224522	17200.8	43583.6	142144	0.0857575	0	0.482	0.118149	0	0.223	704.17	176387	42.814	0.618902	132.877	166.467
CAMPAN┴RIO	3110806	168	3	170	0	4281.24	38747.7	10313.5	3557.58	20499.4	0.0872755	2	0.049	0.143222	2	0.046	438.13	84911.8	117.812	0.494118	20.9269	25.4836
CAMPANHA	3110905	875	1	809	108	47295.8	303940	18279.9	17113.1	112187	0.0294682	0	0.455	-0.509731	0	0.29	744.55	52609.4	32.7342	0.770087	21.1534	54.0523
CAMPESTRE	3111002	2076	14	1906	28	90253.4	351409	16390.3	43345.7	151422	-0.0157809	0	0.36	-0.0916593	0	0.171	758.16	35968	26.5414	0.827912	22.7417	43.4747
CAMPINA VERDE	3111101	2211	2	1813	11	120801	508583	25329.1	47196	168677	0.0269033	0	0.494	0.0228841	0	0.326	764.7	48905.7	172.493	0.619415	26.032	54.6362
CAMPO AZUL	3111150	447	3	466	3	2910.23	32962.7	8532.93	2454.48	12807.2	0.0752996	0	0.191	-0.0394794	0	0.253	339.68	3517.17	53.4614	0.935622	5.26712	6.51058
CAMPO BELO	3111200	782	13	941	6	50687.1	983906	18067.2	29963.6	363600	0.0026763	0	0.278	0.0721311	0	0.248	714.23	22129.6	37.5824	0.801275	31.8423	64.8173
CAMPO DO MEIO	3111309	884	32	641	12	50759.2	171878	14470.3	21883.7	63436.7	-0.159043	0	0.184	0.0298721	0	0.165	555.47	40992.2	18.961	0.778471	34.14	57.4199
CAMPO FLORIDO	3111408	561	0	360	2	191914	505340	64080.7	67746.1	159340	0.111106	0	0.159	-0.0246154	0	0.264	1002.51	113744	175.619	0.55	188.184	342.092
CAMPOS ALTOS	3111507	411	1	549	2	117243	324593	21095.3	51342	125835	0.0180695	0	0.395	-0.0730534	0	0.191	687.93	82160.3	88.3661	0.690346	93.5191	285.262
CAMPOS GERAIS	3111606	3009	11	2265	9	122696	477281	16425.7	60274.4	177208	-0.0116638	0	0.076	-0.0386039	0	0.202	629.33	40572.6	25.2141	0.792053	26.6112	40.7763
CANA├	3111705	666	12	653	1	26673.2	67042	14267.3	9470.4	23665.8	-0.0017352	0	0.495	0.0863383	0	0.388	574.5	22966.3	13.0704	0.957121	14.5029	40.0499
CAN┴POLIS	3111804	298	3	266	3	80995.2	346712	28613.7	61397.8	190197	0.0441065	0	0.313	-0.0304918	0	0.285	784.96	393474	235.109	0.676692	230.819	271.796
CANA VERDE	3111903	387	0	464	2	7674.25	62940.2	10974.8	10426.5	31545.4	0.0339349	0	0.435	-0.029969	0	0.245	557.14	17396.6	32.7091	0.782328	22.471	19.8301
CANDEIAS	3112000	1303	1	1191	3	61902	260660	17208.7	19565.6	89882.8	0.0715087	0	0.341	-0.0325659	0	0.271	726.54	25036.1	31.4626	0.801847	16.4279	47.5073
CANTAGALO	3112059	222	0	266	50	5608.43	45094.7	9983.32	2344.62	13127.2	0.0895128	0	0.174	0.0207479	0	0.344	414.2	8139.1	41.9474	0.75188	8.81436	25.2632
CAPARAË	3112109	562	2	358	4	21997.6	71746.9	13071	8536.37	28858.2	0.0585534	0	0.39	0.0900523	0	0.191	569.94	34374.3	16.257	0.636872	23.8446	39.1416
CAPELA NOVA	3112208	437	1	588	6	5670.08	48529.7	10099.8	1657	15717.6	0.104111	0	0.169	0.0705269	0	0.305	504.57	2787.41	10.2551	0.942177	2.81803	12.975
CAPELINHA	3112307	2078	10	1348	170	109880	605931	16001.6	24862.6	158697	0.0136939	0	0.163	-1.15176	0	0.125	600.24	35837.5	40.5111	0.843472	18.4441	52.878
CAPETINGA	3112406	375	3	424	1	42698.6	118009	16500.2	15504.1	45006.4	0.0757553	0	0.056	-0.116628	0	0.167	622.9	48707.5	48.2241	0.754717	36.5664	113.863
CAPIM BRANCO	3112505	76	5	85	9	2404.69	86155.8	8902.23	2254.98	30955.9	-0.270312	3	0.024	0.0260482	0	0.448	571.77	25717.6	97.3882	0.4	26.5292	31.6407
CAPINËPOLIS	3112604	328	0	289	1	100666	381951	23504.7	37423.3	173032	0.100779	0	0.339	0.081882	0	0.495	990.16	134910	154.654	0.484429	129.492	306.909
CAPIT├O ANDRADE	3112653	299	0	387	1	4424	43989.8	8138.73	1996.15	15418	0.0970233	0	0.3	0.0548255	0	0.455	504.28	8470.28	29.9483	0.824289	5.15801	14.796
CAPIT├O EN╔AS	3112703	486	0	421	5	15109.9	254164	16680.7	8892.36	142695	0.0744917	0	0.356	0.0733049	0	0.279	346.05	18598.6	151.979	0.707838	21.122	31.0904
CAPITËLIO	3112802	597	103	474	1	25468.2	207973	23954.5	14492.7	68120.8	-0.697075	0	0.191	0.0572129	0	0.426	745.97	38970.5	49.8966	0.793249	30.5752	42.6603
CAPUTIRA	3112901	759	11	650	4	12790	74536.3	7903.33	9995.53	35731.4	0.0021455	0	0.474	0.0171901	0	0.434	506.4	18275.4	17.62	0.890769	15.3777	16.8511
CARA═	3113008	2310	4	2620	45	14794.1	152315	6404.91	10397.3	57459.5	0.0340617	0	0.408	-0.0824283	0	0.375	389.44	3199.62	22.6706	0.865649	3.96845	6.40437
CARANA═BA	3113107	222	0	198	0	3662.97	31359.7	9505.83	1782.83	12024.3	0.0905857	0	0.201	0.0693254	0	0.432	434.56	18828.3	34.6818	0.732323	9.00419	16.4999
CARANDA═	3113206	695	0	554	20	68549.5	498610	19648.9	21050.9	187087	0.0159096	0	0.375	-0.0311832	0	0.123	598.58	53673.3	34.4693	0.711191	37.998	98.6324
CARANGOLA	3113305	1297	13	1122	8	22374.8	516699	15396.7	11294.9	195096	-0.0075562	0	0.433	0.0451359	0	0.388	770.57	17245.1	21.5472	0.819073	10.0667	17.2512
CARATINGA	3113404	2667	11	2319	37	73873.4	1.60895e+06	17518.8	20500.2	539769	6.66e-05	0	0.329	-0.0963497	0	0.433	767.37	49989.7	24.1621	0.787408	8.84009	27.6991
CARBONITA	3113503	667	4	627	120	36232.9	128350	13448.2	3400.91	34290.3	0.0082138	0	0.338	4.03115	1	0.02	486.01	11169.1	97.9219	0.859649	5.4241	54.3221
CAREAÃU	3113602	382	7	335	0	13381.1	148833	22026.5	6419.51	46123.3	-0.0867529	0	0.094	0.0838624	0	0.5	616.46	33716.4	37.6776	0.859701	19.1627	35.029
CARLOS CHAGAS	3113701	951	20	1005	13	44059.3	320106	16207.9	26806.3	110955	-0.0293946	0	0.375	0.0282444	0	0.155	581.12	33710.4	223.803	0.583085	26.673	46.3295
CARM╔SIA	3113800	193	0	243	0	2304.7	27819.7	10581.8	853.04	9857.44	-0.0452073	0	0.234	-0.181982	0	0.109	530	3580.25	30.3086	0.860082	3.51045	11.9415
CARMO DA CACHOEIRA	3113909	516	18	529	11	70215.2	223820	18123.1	23740.6	79138.8	-0.064217	0	0.104	0.0328104	0	0.348	657.59	128178	72.3195	0.508507	44.8783	136.076
CARMO DA MATA	3114006	403	14	823	1	13557.5	169385	14654	9546.03	69172.3	-0.0176341	0	0.309	0.0080338	0	0.357	655.84	30676.8	41.6549	0.748481	11.5991	33.6413
CARMO DE MINAS	3114105	348	10	297	3	37685.5	184487	12446.9	26294.4	80264.2	0.0059106	0	0.491	0.0559274	0	0.462	685.9	73976.4	84.0236	0.47138	88.5333	108.292
CARMO DO CAJURU	3114204	1032	2	592	1	35378.9	418423	18902.4	11076.6	123585	0.07565	0	0.24	0.0611918	0	0.476	693.94	27802.4	30.7939	0.853041	18.7106	34.2819
CARMO DO PARANA═BA	3114303	1544	217	1269	18	132844	737310	23891.3	51302.6	219513	-1.96515	0	0.063	0.0151608	0	0.127	745.28	66017.3	69.3932	0.791962	40.4276	86.039
CARMO DO RIO CLARO	3114402	1632	7	1108	8	119003	450796	21008.3	66927.9	165206	0.0492754	2	0.028	0.0084749	0	0.363	855.25	59930.5	37.0496	0.784296	60.4042	72.9186
CARMËPOLIS DE MINAS	3114501	840	2	937	12	28327.1	365545	19244.3	9223	100663	0.0406796	0	0.449	0.0325295	0	0.226	719.84	38656.4	29.4066	0.778015	9.84312	33.7228
CARNEIRINHO	3114550	683	0	709	3	92831.4	318532	31625.5	34206.8	90295	0.104534	0	0.148	0.111236	0	0.071	965.53	67114.2	207.401	0.559944	48.2466	135.917
CARRANCAS	3114600	226	10	177	7	30014.1	78299.1	19050.9	9413.44	26973.5	0.0087781	0	0.408	0.0390326	0	0.371	650.36	60847.5	148.469	0.548023	53.1833	132.806
CARVALHËPOLIS	3114709	414	3	320	3	14085.5	50795.8	14184.8	8412.52	23193.6	-0.258076	3	0.031	0.0835816	0	0.27	684.77	29075	16.4906	0.796875	26.2891	34.023
CARVALHOS	3114808	465	7	596	1	11966.7	55428.4	12005.3	3282.21	18610	-0.0115794	0	0.252	0.0653298	0	0.488	709.59	9416.11	35.4312	0.85906	5.50706	25.7348
CASA GRANDE	3114907	274	0	205	1	34397.1	60398.1	26157.7	2700.32	12387.2	0.0921951	0	0.206	0.122353	0	0.088	428.65	19609.8	26.6829	0.809756	13.1723	125.537
CASCALHO RICO	3115003	306	4	291	0	14550.5	50255.8	16364.6	9681.78	22522.3	0.0211377	0	0.398	0.0940383	0	0.421	840.89	36996.6	75.6735	0.704467	33.2707	47.5506
C┴SSIA	3115102	640	4	811	2	54336.4	317610	17589.3	42722.4	144321	0.0469857	0	0.459	0.0579205	0	0.498	843.36	50489.5	58.148	0.733662	52.6786	84.9006
CONCEIÃ├O DA BARRA DE MINAS	3115201	302	1	282	4	12472.1	45772.9	11301.9	3563.76	15495.6	-0.0142882	0	0.298	0.0811043	0	0.254	593.45	21418.4	49.5355	0.868794	12.6374	41.2983
CATAGUASES	3115300	698	0	830	9	13388.3	1.58031e+06	21063.7	13132.4	617120	0.0406944	0	0.375	0.0313413	0	0.428	788.64	11257.8	38.0952	0.73253	15.8222	19.1809
CATAS ALTAS	3115359	126	0	63	0	7293.04	610487	114840	9130.72	46068.4	0.0444496	0	0.456	0.0228071	0	0.446	608.15	133889	132.079	0.84127	144.932	57.8813
CATAS ALTAS DA NORUEGA	3115409	290	2	188	4	7699.72	35716.9	9742.74	1002.73	9443.23	0.0843094	0	0.132	0.0171901	0	0.403	489.26	3569.15	28.3298	0.835106	5.33367	26.5508
CATUJI	3115458	352	1	598	6	2977.19	62979.1	9524.97	2775.79	26256.3	0.10458	2	0.017	0.034798	0	0.428	444.79	1976.59	23.0903	0.864548	4.64179	8.45793
CATUTI	3115474	565	1	766	0	3572.16	39495.5	7667.53	2103.25	14427.5	0.119555	2	0.017	0.109302	0	0.325	334.87	1969.97	35.6906	0.911227	2.74576	6.32241
CAXAMBU	3115508	99	4	127	1	1821.43	329302	14828.1	1994.78	143994	0.0617559	0	0.299	0.0739242	0	0.493	1076.01	10354.3	55.1811	0.708661	15.7069	18.3983
CEDRO DO ABAET╔	3115607	124	4	95	0	2437.99	17477.5	14456.1	1140.47	6903.16	0.0759107	0	0.057	0.0957343	0	0.334	477.13	8347.37	147.084	0.673684	12.0049	19.6612
CENTRAL DE MINAS	3115706	329	5	282	45	3751.44	77891.7	10952.1	2258.88	28408.5	0.0680768	2	0.046	-0.106453	0	0.492	606.62	11528.4	54.0071	0.762411	8.01021	11.4026
CENTRALINA	3115805	165	1	213	3	81529.7	271229	25534.6	16545.9	67997.2	0.0930805	0	0.141	0.036372	0	0.468	532.43	157793	126.207	0.525822	77.6802	494.119
CH┴CARA	3115904	173	1	225	101	3661.29	36402.4	11738.9	1820.21	10932.1	0.072195	0	0.381	-0.490759	0	0.363	505.14	12124.4	29.6311	0.817778	8.08982	21.1635
CHAL╔	3116001	741	4	710	43	13149.5	68490.6	11762.1	5624.64	20541.1	0.0340617	0	0.451	-0.092663	0	0.477	590.59	18349.3	23.1127	0.877465	7.92203	17.7457
CHAPADA DO NORTE	3116100	2262	44	2170	2	7447.76	95502	6092.63	1788.6	32755.1	-0.315497	0	0.06	0.0429429	0	0.5	417.08	857.143	11.3654	0.865899	0.82424	3.29256
CHAPADA GA┌CHA	3116159	955	29	748	6	50495.8	182532	14072.3	13272	38895.5	-0.104312	0	0.37	0.0730477	0	0.182	458.66	39747.3	125.279	0.868984	17.7433	52.8752
CHIADOR	3116209	224	0	256	9	2580.75	29841.8	10699.8	1461.92	11088.5	0.0474539	0	0.462	-0.005257	0	0.311	1259.49	7421.88	96.7812	0.605469	5.71063	11.5212
CIPOT┬NEA	3116308	757	2	869	0	3280.1	48132.7	7008.26	2359.16	17613	0.103626	2	0.048	0.13983	0	0.117	498.25	2327.96	11.7618	0.924051	2.7148	4.33303
CLARAVAL	3116407	606	9	544	4	15561.5	122630	25300.2	8030.26	34524.2	0.0248669	0	0.13	0.0908192	0	0.203	570.1	25174.6	31.1857	0.862132	14.7615	25.679
CLARO DOS POÃıES	3116506	842	31	575	3	8582.55	62094	7941.42	8109.91	29001.7	-0.157288	0	0.314	0.0020018	0	0.303	396.37	11415.7	86.2452	0.808696	14.1042	10.1931
CL┴UDIO	3116605	1257	4	961	18	29101.4	656642	23213.6	10251.8	195863	0.0432931	0	0.488	-0.0093566	0	0.45	767.73	33894.9	42.0114	0.790843	10.6679	23.1515
COIMBRA	3116704	431	23	710	9	17898.5	107893	14273.4	6745.68	28345.3	-0.103987	0	0.155	0.0546312	0	0.196	537.58	23039.4	10.4972	0.891549	9.50096	41.5278
COLUNA	3116803	598	5	1021	19	10937.9	85392.4	9336.58	4531.58	26329.3	-0.018525	0	0.236	-0.0094914	0	0.417	508.85	6167.48	25.5681	0.830558	4.43837	18.2908
COMENDADOR GOMES	3116902	498	1	367	1	55135.5	111171	35427.3	23318.3	46607.7	-0.0097123	0	0.296	0.0797599	0	0.313	632.15	51367.8	208.003	0.509537	63.5375	110.714
COMERCINHO	3117009	1219	2	1195	4	3754.29	53963.8	7101.44	4044.99	26348	-0.334004	3	0.024	0.0445819	0	0.487	394.72	2354.81	38.5297	0.885356	3.38493	3.07981
CONCEIÃ├O DA APARECIDA	3117108	1355	17	1100	3	64288.9	203332	19600.2	31659.7	76284.4	-0.0567774	0	0.061	0.124371	2	0.042	662.44	33928.2	20.3818	0.777273	28.7815	47.4457
CONCEIÃ├O DAS PEDRAS	3117207	318	0	266	0	7323.79	37234.7	13028.2	6499.03	17355.9	-0.469083	3	0.026	-0.185798	0	0.11	609.35	23770.7	30.3571	0.849624	24.4324	23.0308
CONCEIÃ├O DAS ALAGOAS	3117306	465	4	284	2	232191	843279	31444.5	91836.8	328222	0.0312923	0	0.472	0.0478823	0	0.5	917.68	422211	159.014	0.478873	323.369	499.337
CONCEIÃ├O DE IPANEMA	3117405	795	8	646	2	9998.6	49822.1	10728.3	4127.09	16118.2	0.0056499	0	0.365	-0.0707165	0	0.226	814.46	9027.86	31.2693	0.879257	6.38868	12.5769
CONCEIÃ├O DO MATO DENTRO	3117504	1397	0	1236	103	12015.3	811432	44766.2	8638.9	62840.2	-0.0156346	0	0.242	-0.48422	0	0.485	505.34	4830.91	37.7265	0.811489	6.9894	8.6008
CONCEIÃ├O DO PAR┴	3117603	447	4	416	1	14734.2	268797	48739.3	6775.59	55752.1	0.0451394	0	0.468	0.109734	0	0.293	689.27	21394.2	37.5697	0.846154	16.2875	32.9625
CONCEIÃ├O DO RIO VERDE	3117702	371	1	391	8	42616.9	207439	15115.1	25834.3	86981	0.0306382	0	0.493	0.0341048	0	0.37	640.67	54368.3	55.555	0.695652	66.0724	114.87
CONCEIÃ├O DOS OUROS	3117801	367	2	296	4	7723.35	186554	16268.8	5071.73	68879.3	0.0536686	0	0.37	0.107035	2	0.034	621.85	15192.6	39.652	0.918919	17.1342	21.0446
CÈNEGO MARINHO	3117836	838	0	492	2	4383.18	50857.6	6670.72	2946.56	17611.9	0.0369391	0	0.49	0.0457755	0	0.459	391.32	3575.2	38.8232	0.973577	5.98894	5.23053
CONFINS	3117876	8	0	22	0	205.03	1.05965e+06	160359	261.31	268892	0.119555	0	0.059	0.0940383	0	0.39	#N/A	#N/A	#N/A	#N/A	11.8777	25.6288
CONGONHAL	3117900	872	53	699	2	9316.12	184722	15780.1	4700.25	68805.7	0.795688	0	0.088	0.116875	0	0.066	712.46	14217.5	17.701	0.927039	6.72425	10.6836
CONGONHAS	3118007	107	1	65	2	2165.85	1.64676e+06	30584.4	1268.36	520168	0.061525	0	0.323	0.0589344	0	0.355	874.75	5784.62	18.5692	0.676923	19.5132	20.2416
CONGONHAS DO NORTE	3118106	350	0	514	91	2557.91	38959.6	7588.54	1585.08	13926.1	0.0266121	0	0.373	-0.421149	0	0.424	397.87	2103.11	24.5603	0.819066	3.08381	7.30831
CONQUISTA	3118205	233	2	289	1	107787	437635	62878.6	32940.5	83442.4	0.0057091	0	0.329	-0.0034254	0	0.286	734.99	124284	118.979	0.598616	113.981	462.605
CONSELHEIRO LAFAIETE	3118304	375	1	371	7	10800	2.12633e+06	16694.2	4114.07	712053	0.109259	0	0.053	0.0795631	0	0.06	905.34	10479.8	25.3693	0.760108	11.0891	28.8
CONSELHEIRO PENA	3118403	1386	11	1167	44	46974.6	300297	12921.6	19571.4	118339	0.0050303	0	0.181	0.107609	0	0.247	545.78	15450.7	83.4199	0.737789	16.7707	33.8922
CONSOLAÃ├O	3118502	314	8	355	7	5918.48	24457.7	13512.5	2422.57	8611.09	0.0091543	0	0.434	0.052784	0	0.294	437.03	11909.9	24.3296	0.785915	6.82414	18.8487
CONTAGEM	3118601	94	25	74	0	2037.6	2.89993e+07	44033	597.77	1.17249e+07	-0.0339284	0	0.362	0.107606	0	0.395	914.87	24283.8	22.7027	0.459459	8.07797	21.6766
COQUEIRAL	3118700	909	3	807	1	40859.8	148656	15760.9	25178.3	60382.9	-0.0533718	0	0.183	-0.0604486	0	0.224	643.16	38271.4	27.7063	0.753408	31.1999	44.9503
CORAÃ├O DE JESUS	3118809	2688	453	2026	40	21431.1	200129	7397.93	12242.3	74246.3	-4.25888	0	0.071	1.18232	1	0.005	411.63	4065.15	59.4956	0.85538	6.04261	7.97289
CORDISBURGO	3118908	510	1	432	1	18467.2	92744.3	10271.8	11265	39970.4	-0.15225	0	0.106	-0.0473524	0	0.238	521.06	30550.9	103.204	0.592593	26.0764	36.2103
CORDISL┬NDIA	3119005	147	0	180	0	18132.5	59070.5	16467.9	10404.3	22976.9	0.0519602	0	0.454	0.0562422	0	0.485	557.18	64833.3	67.5056	0.711111	57.8018	123.35
CORINTO	3119104	582	44	585	26	32247.5	316816	12992.8	26458	125822	0.558921	0	0.078	-0.0442751	0	0.474	605.09	13924.8	170.091	0.697436	45.2273	55.4081
COROACI	3119203	670	5	483	2	14608.3	92592.8	8955.68	6132.78	36403.5	0.0039273	0	0.291	0.0943552	0	0.395	460.37	8320.91	61.0207	0.780538	12.6973	21.8034
COROMANDEL	3119302	2008	8	1704	26	320844	883427	30988.7	101840	268447	0.0109066	0	0.438	-0.0524275	0	0.386	832.96	140271	141.578	0.650822	59.7655	159.783
CORONEL FABRICIANO	3119401	183	3	163	3	7074.73	1.6489e+06	14945.7	2899.81	595138	-0.22187	3	0.036	-0.16254	0	0.102	771.1	3969.33	11.7546	0.877301	17.7902	38.6597
CORONEL MURTA	3119500	832	2	762	25	4891.22	80173.3	8519.1	1968.09	26640.9	-0.101534	0	0.134	0.0233706	0	0.245	349.49	2464.57	76.3268	0.790026	2.5828	5.87887
CORONEL PACHECO	3119609	133	0	61	1	8686.07	42216.7	13509.4	2377.02	16131.6	0.102656	0	0.237	0.116896	0	0.239	624.08	69737.7	129.787	0.57377	38.9675	65.3088
CORONEL XAVIER CHAVES	3119708	182	2	181	1	12665.6	47145.3	13582.6	3504.08	16250.3	-0.250223	3	0.032	-0.178072	0	0.103	708.74	79745.9	29.9227	0.79558	19.3596	69.591
CËRREGO DANTA	3119807	658	1	376	2	26659.7	107199	31913.8	12302.6	33216.3	-0.0777779	0	0.159	-0.295273	3	0.044	648.27	30965.4	97.5931	0.734043	32.7197	40.5163
CËRREGO DO BOM JESUS	3119906	297	11	371	22	2437.77	33137.8	8711.3	2130.18	13723.9	0.0046697	0	0.177	0.0180718	0	0.251	637.69	5105.12	16.3639	0.824798	5.74173	8.20798
CËRREGO FUNDO	3119955	154	1	415	5	8890.17	183169	29097.5	3760.9	89241.4	0.0433673	0	0.462	0.0890347	0	0.163	562.44	18860.2	14.9831	0.857831	9.06241	57.7284
CËRREGO NOVO	3120003	304	265	217	0	5963.99	32151.4	10825.4	2558.1	12340.4	5.38065	0	0.053	-0.528386	3	0.018	423.95	7396.31	46.5484	0.866359	11.7885	19.6184
COUTO DE MAGALH├ES DE MINAS	3120102	155	0	123	0	2000.96	42114.5	9476.71	739.93	14849.3	0.0951457	0	0.214	0.134742	0	0.088	391.77	4073.17	115.683	0.772358	6.01569	12.9094
CRISËLITA	3120151	584	35	407	44	12590.9	55269.1	8334.96	6898.51	20599.1	-0.184067	0	0.181	-0.204205	0	0.121	309.41	13891.9	138.034	0.65602	16.9497	21.5597
CRISTAIS	3120201	911	0	816	3	64869.8	194590	15487.9	25890.2	70778.4	-0.0381662	0	0.24	0.0067425	0	0.343	970.74	30585.8	44.4105	0.854167	31.7282	71.2073
CRIST┴LIA	3120300	739	2	485	45	2204.7	43397.9	7182.71	3558.65	17208.8	0.0803128	0	0.438	-0.265617	0	0.137	312.58	5090.72	26.7691	0.969072	7.33742	2.98336
CRISTIANO OTONI	3120409	141	1	186	1	12632.3	77088.7	14753.8	3085.87	28220	0.0217465	0	0.365	-0.0056536	0	0.312	533.79	23274.2	24.7688	0.774194	16.5907	89.5909
CRISTINA	3120508	672	11	827	15	34885	181667	17331.4	12840.2	51701.6	-8.18e-05	0	0.298	0.002132	0	0.342	586.14	20619.1	24.5079	0.860943	15.5262	51.9122
CRUCIL┬NDIA	3120607	562	6	681	12	7469.2	53756.6	10630.1	3658.04	20936.4	0.0093226	0	0.395	-0.0150372	0	0.21	624.58	10240.8	12.7797	0.804699	5.37157	13.2904
CRUZEIRO DA FORTALEZA	3120706	221	0	189	1	35928.7	92900.5	22257	7685.2	24219.1	0.114727	0	0.062	0.122353	0	0.112	671.43	65269.8	81.455	0.756614	40.6624	162.573
CRUZ═LIA	3120805	549	14	464	2	20804.8	220128	14204.5	6942.52	66901.6	-0.0070441	0	0.44	0.105402	0	0.147	615.06	18515.1	76.7091	0.752155	14.9623	37.8959
CUPARAQUE	3120839	277	0	343	10	5531.58	51353.8	10281	2621.45	16793.4	0.0947702	0	0.259	0.0549077	0	0.078	438.21	11186.6	53.9184	0.714286	7.64271	19.9696
CURRAL DE DENTRO	3120870	440	1	360	0	5317.24	57235.8	7508.31	3559.02	20396.7	-0.133717	0	0.121	-0.0382482	0	0.272	345.2	2094.44	69.9917	0.822222	9.88617	12.0846
CURVELO	3120904	1093	13	1171	28	93423.2	1.48074e+06	18537.5	32280.8	475388	0.0557241	1	0.022	-0.0116008	0	0.351	694.68	103682	152.13	0.702818	27.5669	85.4741
DATAS	3121001	217	0	441	56	5467.59	47614.8	8703.13	1840.3	15278.9	0.0313062	0	0.442	0.417469	0	0.141	425.24	6591.84	23.7302	0.793651	4.17302	25.1963
DELFIM MOREIRA	3121100	509	4	408	3	23594.4	95141.1	11595.5	11763.1	35696.8	0.0699323	0	0.095	-0.0418498	0	0.255	698.88	16911.8	58.9069	0.767157	28.8311	46.3543
DELFINËPOLIS	3121209	536	1	484	4	60039	161808	22517.2	19294.1	55200	0.0513464	0	0.42	0.0267772	0	0.471	651.4	32314	128.868	0.592975	39.8639	112.013
DELTA	3121258	70	1	90	1	22232.7	346286	34964.2	13739.2	183535	0.0680768	0	0.392	0.103527	0	0.269	629.27	177056	102.433	0.566667	152.658	317.611
DESCOBERTO	3121308	306	0	255	2	4600.07	72835.4	14431.4	2698.1	24018.1	-0.137305	0	0.119	-0.504662	3	0.014	572.01	14870.6	29.2627	0.760784	10.5808	15.0329
DESTERRO DE ENTRE RIOS	3121407	1123	16	1295	5	11310.2	118760	16193.1	4147.76	23666.9	-0.0336206	0	0.215	-0.013393	0	0.305	445.9	5905.79	16.1042	0.898842	3.2029	10.0714
DESTERRO DO MELO	3121506	391	0	249	1	6410.74	34797.4	11541.4	2770.25	13552.1	0.10112	0	0.059	-0.0740905	0	0.193	492.69	8975.9	21.5301	0.883534	11.1255	16.3958
DIAMANTINA	3121605	892	38	1252	63	9709.33	725769	15048.1	5096.4	216276	0.0903867	0	0.225	-0.203773	0	0.423	744.17	2900.16	46.1222	0.877796	4.07061	10.8849
DIOGO DE VASCONCELOS	3121704	627	2	487	0	2603.68	30884	7892.66	1690.57	12055.1	0.0075742	0	0.328	0.122531	0	0.207	489.59	2973.31	18.3224	0.87885	3.4714	4.1526
DION═SIO	3121803	468	0	478	24	17042	76345.8	9212.72	2428.99	30208.5	-0.0635142	0	0.175	0.0124991	0	0.299	542.42	4320.08	17.4561	0.801255	5.08157	36.4145
DIVIN╔SIA	3121902	237	4	297	1	4151.56	44427.7	12859	3220.73	15257.3	0.0066313	0	0.354	-0.151849	0	0.112	549.21	12292.9	27.6162	0.757576	10.8442	17.5171
DIVINO	3122009	2284	7	1606	5	34495.1	225688	11209.8	17292	74725.4	-0.0611837	0	0.098	0.0650879	0	0.295	585.71	12348.7	16.6999	0.769614	10.7671	15.1029
DIVINO DAS LARANJEIRAS	3122108	276	30	244	28	4632.18	47511.4	9341.61	2825.15	18764	-0.202693	4	0.011	-0.0367726	0	0.414	422.81	33077.9	87.791	0.766393	11.5785	16.7833
DIVINOL┬NDIA DE MINAS	3122207	229	2	83	2	7088.66	58379.3	7723.15	3038.02	21262	0.0290228	0	0.396	-0.0379996	0	0.21	419.89	30108.4	77.253	0.771084	36.6027	30.9548
DIVINËPOLIS	3122306	1627	16	940	32	61541.7	6.03879e+06	25703.9	23264.9	2.46264e+06	-0.0270832	0	0.428	0.0963528	0	0.204	984.35	20952.1	33.8383	0.707447	24.7499	37.8252
DIVISA ALEGRE	3122355	96	0	47	0	1683.16	123857	18695.4	1507.15	34584.2	0.0181628	0	0.346	0.128636	0	0.178	418.39	8702.13	48.2128	0.893617	32.067	17.5329
DIVISA NOVA	3122405	420	1	264	4	26631.5	92555.5	15253	12709.4	34365.6	-0.0915053	0	0.161	0.0267772	0	0.382	526.82	51753.8	53.0114	0.662879	48.1417	63.4083
DIVISËPOLIS	3122454	539	0	484	0	6652.09	68903.3	6532.98	4621.99	23367.4	-0.0522484	0	0.206	-1.20847	3	0.001	352.54	6504.13	82.4752	0.756198	9.54957	12.3415
DOM BOSCO	3122470	374	25	407	23	14290.2	51114.4	13387.7	6355.42	18341.1	-0.094541	0	0.316	-0.034193	0	0.389	464.13	15577.4	143.305	0.651106	15.6153	38.209
DOM CAVATI	3122504	155	2	147	15	1110.55	54517	10390.1	945.67	22223.2	-0.165258	0	0.093	0.008613	0	0.219	582.36	18224.5	32.2993	0.619048	6.43313	7.16484
DOM JOAQUIM	3122603	241	0	197	4	4212.07	43139.8	9374.14	2442.53	14740.5	0.0932681	0	0.392	0.104113	0	0.204	500.91	6253.81	40.1523	0.746193	12.3986	17.4775
DOM SILV╔RIO	3122702	327	1	375	3	5546.76	82748.9	15464.2	2884.19	33081.3	0.0852362	0	0.226	-0.134886	0	0.119	588.8	15576	37.576	0.682667	7.69117	16.9626
DOM VIÃOSO	3122801	239	1	158	3	5025.52	30418.4	9901.82	2490.72	11842.8	0.0989637	0	0.106	0.0780508	0	0.334	492.93	13639.2	28.2278	0.841772	15.7641	21.0273
DONA EUS╔BIA	3122900	231	0	152	0	20882.9	85013.8	13025	4681.75	25314.8	0.0294286	0	0.429	0.0998531	0	0.253	674.07	33532.9	20.9539	0.723684	30.801	90.4022
DORES DE CAMPOS	3123007	156	1	229	3	2733.18	271172	26867.3	936.5	43459.6	0.0011553	0	0.252	0.126446	0	0.142	687.27	5013.1	18.9214	0.943231	4.08952	17.5204
DORES DE GUANH├ES	3123106	384	2	261	0	5140.86	110393	20766.1	2352.91	27900.7	0.0430109	0	0.456	0.139103	0	0.054	580.37	8988.51	38.9847	0.8659	9.01498	13.3877
DORES DO INDAI┴	3123205	643	4	580	13	20721	212170	15238.8	13132.2	92709	-0.14872	0	0.074	0.0015054	0	0.308	758.44	22684.5	169.553	0.525862	22.6417	32.2255
DORES DO TURVO	3123304	383	1	420	3	8561.32	45607.5	10278.9	4522.39	17506.2	0.0920999	0	0.17	0.112618	0	0.074	497.47	13733.3	23.35	0.838095	10.7676	22.3533
DORESËPOLIS	3123403	151	0	205	3	6186.86	61554.4	40152.9	4016.1	12304.5	0.0339349	0	0.416	0.0833051	0	0.345	530.08	18531.7	59.9756	0.780488	19.5907	40.9726
DOURADOQUARA	3123502	231	4	256	1	12945.7	49721.2	25762.3	3619.28	14450.1	0.0393368	0	0.409	0.0541434	0	0.429	546.18	19421.9	87.0469	0.722656	14.1378	56.042
DURAND╔	3123528	653	1	578	1	20395.2	86004	10908.7	13732.6	37841.9	0.0680768	0	0.43	0.138382	0	0.074	505.77	21441.2	19.3564	0.785467	23.7589	31.2331
ELËI MENDES	3123601	1059	2	891	4	61466.8	596970	21527.9	35080	275422	0.0325198	0	0.49	-0.203314	3	0.047	702.77	74156	34.0999	0.666667	39.3715	58.0423
ENGENHEIRO CALDAS	3123700	253	1	328	4	6838.67	108083	9738.92	2766.91	46175.7	0.0920999	0	0.308	0.119453	2	0.039	506.61	12027.4	32.6585	0.716463	8.4357	27.0303
ENGENHEIRO NAVARRO	3123809	472	11	268	19	8937.35	70560.7	9564.96	4354.14	24052.5	-0.0002303	0	0.343	-0.0201214	0	0.105	394.96	74302.2	148.866	0.794776	16.2468	18.9351
ENTRE FOLHAS	3123858	332	12	289	5	3024.5	49943.2	9175.68	1729.19	16675.4	-0.0006818	0	0.38	-0.160293	0	0.084	439.16	5387.54	22.6263	0.916955	5.98336	9.10994
ENTRE RIOS DE MINAS	3123908	897	59	1109	7	14407.3	180642	11812.9	9978.99	64810.8	0.148088	0	0.223	-0.222486	3	0.042	677.79	6509.47	19.1181	0.86835	8.99819	16.0616
ERV┴LIA	3124005	1936	3	1785	5	67909.7	276883	14561.3	32249.7	100088	0.0397299	0	0.459	0.0811866	0	0.17	619.34	14042.6	12.5664	0.909244	18.067	35.0773
ESMERALDAS	3124104	961	12	498	4	27989	676084	9796.9	14854.4	228559	-0.0012336	0	0.367	0.0862174	0	0.385	525.56	49236.9	127.448	0.242972	29.8281	29.1249
ESPERA FELIZ	3124203	1552	5	1032	12	42737.4	395623	15949.3	24224.9	113257	-0.0099718	0	0.272	0.0250003	0	0.301	713.32	30910.9	16.1957	0.736434	23.4737	27.537
ESPINOSA	3124302	2988	66	3267	2	9687.86	274245	8513.23	4908.02	91355.3	-0.570509	4	0.034	0.11458	0	0.14	410.25	2674.63	26.8219	0.868687	1.5023	3.24226
ESP═RITO SANTO DO DOURADO	3124401	695	7	405	0	13020.8	71599.8	15195.2	9478.22	25781.3	0.0276694	0	0.35	0.124566	0	0.135	663.4	21884	37.4198	0.874074	23.403	18.735
ESTIVA	3124500	1572	6	1251	17	45175.5	240912	21042.2	16292.7	88790.2	-0.0402249	0	0.166	-0.0052249	0	0.309	738.98	22417.3	10.4652	0.963229	13.0237	28.7376
ESTRELA DALVA	3124609	123	0	152	2	3894.41	31256.3	12768.1	2034.38	12815.3	0.0463273	0	0.464	-0.020154	0	0.292	921.22	20605.3	66.2039	0.703947	13.3841	31.6619
ESTRELA DO INDAI┴	3124708	442	0	384	9	47493.6	95452.5	26588.4	16438.1	36029.5	-0.0100017	0	0.313	-0.278497	3	0.005	632.41	30726.6	163.591	0.5625	42.8076	107.451
ESTRELA DO SUL	3124807	577	0	490	6	285715	382046	47869.4	91821.5	130685	0.116738	2	0.032	0.0681207	0	0.198	694.65	147273	212.035	0.685714	187.391	495.174
EUGENËPOLIS	3124906	938	3	983	2	22012.4	153815	13630	9158.05	42606.7	0.0898617	2	0.014	0.0340201	0	0.465	603.89	8092.57	27.4303	0.852492	9.31643	23.4674
EWBANK DA C┬MARA	3125002	52	0	24	0	1883.98	39855.6	10084.9	1399.2	16042.5	0.0927987	0	0.153	-0.0268003	0	0.323	465.55	29833.3	105.333	0.416667	58.3	36.2304
EXTREMA	3125101	526	3	481	19	5147.6	7.53271e+06	219331	4022.47	943005	-0.0131145	0	0.311	-0.0040311	0	0.497	852.55	6336.8	22.6362	0.846154	8.36272	9.78631
FAMA	3125200	176	0	167	0	8719.78	40812	16822.8	5600.33	17205.2	-0.318202	3	0.04	-0.198155	0	0.107	710.48	49628.7	27.1198	0.688623	33.5349	49.5442
FARIA LEMOS	3125309	235	0	184	3	13916.1	53458.4	15858.3	5186.65	23280.7	0.111106	0	0.16	-0.333996	3	0.048	730.65	29532.6	59.2717	0.75	28.1883	59.2173
FEL═CIO DOS SANTOS	3125408	827	0	734	3	3720.58	43112.9	8601.93	1716.37	16234.5	-0.0409826	0	0.239	-0.093405	0	0.174	418.12	1955.04	15.4414	0.952316	2.33838	4.49889
S├O GONÃALO DO RIO PRETO	3125507	243	0	182	0	2179.23	32427.4	10117.8	951.39	11306	0.0674506	0	0.329	-0.204878	0	0.095	446.56	2450.55	19.8022	0.912088	5.22742	8.96802
FELISBURGO	3125606	381	3	264	13	5498.15	57824.7	7781.55	3449.84	22047.6	-0.0975355	0	0.117	-0.0293919	0	0.143	347.75	21545.5	167.398	0.647727	13.0676	14.4308
FELIXL┬NDIA	3125705	602	3	676	5	47213.5	209563	13721.1	18575.3	81946.6	0.0435495	0	0.485	0.0834001	0	0.229	552.51	14337.3	162.913	0.696746	27.4782	78.4278
FERNANDES TOURINHO	3125804	158	4	105	0	3296.34	39130.7	11614.9	1950.38	11703.9	0.0808341	0	0.118	0.0736865	0	0.432	427.97	12647.6	49.9619	0.72381	18.575	20.8629
FERROS	3125903	1047	1	791	19	17427	110638	10605.6	13148.6	49887.8	0.0394778	0	0.476	-0.0027217	0	0.41	575.28	17110	60.1391	0.750948	16.6228	16.6447
FERVEDOURO	3125952	1258	6	1248	2	22498.4	103788	9401.95	9877.58	38664	-0.0492996	0	0.149	0.125585	2	0.043	448.59	11600.2	20.2388	0.779647	7.91473	17.8843
FLORESTAL	3126000	247	8	111	6	8805.77	110075	14990.5	6611.58	35541.4	0.0210695	0	0.439	0.079831	0	0.192	876.74	34846.8	61.7387	0.594595	59.5638	35.6509
FORMIGA	3126109	1616	43	1861	8	104304	1.61967e+06	23671.4	33062.4	511257	0.144688	0	0.22	0.0256553	0	0.412	852.54	29657.2	47.0263	0.809242	17.766	64.5447
FORMOSO	3126208	723	24	590	1	55895.8	154415	16614.4	21003.5	48044.3	-0.0004901	0	0.33	0.0691495	0	0.418	483.49	32579.7	177.359	0.805085	35.5991	77.3109
FORTALEZA DE MINAS	3126307	388	6	523	1	11476.9	67188.9	15245.9	7469.8	131398	-0.269995	3	0.021	0.0557805	0	0.481	699.45	15829.8	34.3595	0.808795	14.2826	29.5796
FORTUNA DE MINAS	3126406	193	1	161	2	5944.29	36240.3	12360.3	3696.05	14582.5	0.0989637	0	0.189	0.140456	2	0.01	538.58	26472	76.1366	0.546584	22.9568	30.7994
FRANCISCO BADARË	3126505	1384	14	1367	5	4713.74	65933.8	6245.51	2010.02	24148.1	-0.0074413	0	0.41	-0.0264732	0	0.262	454.28	884.418	11.6891	0.88515	1.47039	3.40588
FRANCISCO DUMONT	3126604	349	23	268	1	17313.1	58751.8	11265.9	3144.41	15813.3	-0.102514	0	0.145	0.147136	2	0.003	402.26	20869.4	556.09	0.731343	11.7329	49.6079
FRANCISCO S┴	3126703	2354	26	1477	5	21144.4	302678	11452.9	18215.1	103839	0.403232	0	0.068	-0.207835	0	0.077	498.7	14780	111.311	0.714286	12.3325	8.98233
FRANCISCËPOLIS	3126752	643	6	617	5	9314.99	71284.5	12567.8	5191.25	18101.9	0.0384219	0	0.265	0.0807394	0	0.126	436.41	15022.7	84.0227	0.811994	8.4137	14.4868
FREI GASPAR	3126802	443	60	358	1	10976.6	52810.7	8766.72	6090.35	21959.3	-0.545127	4	0.001	0.116896	0	0.319	402.13	15977.7	86.6257	0.72067	17.0122	24.7778
FREI INOC╩NCIO	3126901	283	0	200	4	7372.75	93085.9	9699.47	4192.88	30862.7	-0.128293	0	0.107	0.0325295	0	0.36	491.71	40060	173.395	0.51	20.9644	26.0521
FREI LAGONEGRO	3126950	401	1	304	0	7614.73	33557.1	9560.43	2009.41	9079.3	0.106685	0	0.149	0.0558787	0	0.417	382.95	5615.13	30.6711	0.756579	6.6099	18.9894
FRONTEIRA	3127008	314	44	137	0	7029.76	1.05796e+06	61970.8	13251.6	787703	-0.176344	0	0.413	-0.131527	0	0.164	692.76	106044	102.226	0.751825	96.7269	22.3878
FRONTEIRA DOS VALES	3127057	345	1	448	3	4164.84	35780.7	7559.83	1834.56	13416.9	0.0783724	0	0.312	0.0451423	0	0.457	318.27	6339.29	47.4085	0.825893	4.095	12.072
FRUTA DE LEITE	3127073	722	4	980	0	3037.01	38703.2	6779.33	2054	17028.5	-0.0111721	0	0.272	-0.271021	0	0.054	405.29	580.612	24.2602	0.967347	2.09592	4.20639
FRUTAL	3127107	1918	114	1556	8	277791	1.8423e+06	31347.5	88043.1	486985	0.175104	0	0.286	-0.149142	0	0.056	892.31	102458	78.4499	0.707584	56.583	144.834
FUNIL┬NDIA	3127206	129	2	155	15	7625.24	51674	12081.8	3878.2	14888.5	0.104559	2	0.026	-0.0058786	0	0.193	487.28	42748.4	90.6065	0.470968	25.0206	59.1104
GALIL╔IA	3127305	486	2	443	0	7844.23	83025.1	11803.4	4552.77	29187	0.0725415	0	0.245	0.133046	0	0.093	531.18	17562.1	142.341	0.532731	10.2771	16.1404
GAMELEIRAS	3127339	944	11	796	15	4631.87	39049	7443.58	4374.63	16175	-0.002691	0	0.232	0.0071872	0	0.314	419.33	6935.93	101.706	0.876884	5.49577	4.90664
GLAUCIL┬NDIA	3127354	416	12	109	0	2428.9	27283.1	8633.89	2278.77	10344.1	0.000961	0	0.239	-0.116263	0	0.165	415.47	5972.48	35.0826	0.889908	20.9061	5.8387
GOIABEIRA	3127370	183	1	170	0	3336.68	36710.3	11030.7	1677.91	12911.6	0.0131668	0	0.405	0.0431589	0	0.493	443.78	6841.18	57.0706	0.482353	9.87006	18.2332
GOIAN┴	3127388	192	0	100	5	2105.57	58057.4	14690.6	1868.03	15153.9	0.103461	0	0.122	0.0328906	0	0.498	637.21	17610	105.86	0.66	18.6803	10.9665
GONÃALVES	3127404	529	14	255	25	7420.56	59378.3	13464.5	3013.68	18909.5	-0.0072096	0	0.442	0.463302	1	0.004	915	11239.2	23.7098	0.823529	11.8184	14.0275
GONZAGA	3127503	415	7	479	2	3303.1	48235.9	7751.23	3819.26	16805.2	0.0184006	0	0.471	0.115919	0	0.185	389.94	3546.97	12.7933	0.820459	7.9734	7.95928
GOUVEIA	3127602	466	0	322	4	6697.79	129207	10710.1	2099.4	60106.3	0.0139381	0	0.394	0.0593734	0	0.311	474.89	4167.7	43.1118	0.86646	6.51988	14.3729
GOVERNADOR VALADARES	3127701	1710	12	1635	101	33172.6	5.88814e+06	20961.6	23784.6	2.2256e+06	-0.0027698	0	0.363	-0.411102	0	0.469	779.72	24448.9	86.3768	0.667278	14.5471	19.3992
GR├O MOGOL	3127800	1948	225	1692	184	82829.3	285748	17936.6	5815.4	97854.9	7.22254	1	0.024	-0.568421	0	0.481	465.21	161655	106.872	0.858156	3.437	42.5202
GRUPIARA	3127909	82	0	104	3	5029.13	27288.2	19244.2	2080.86	10544.3	0.105473	0	0.217	0.0891124	0	0.343	603.38	23557.7	105.308	0.682692	20.0083	61.3309
GUANH├ES	3128006	976	16	589	74	36270.1	617676	18138.1	15944.4	173690	0.0084618	0	0.276	0.0925954	0	0.266	713.97	14005.1	105.182	0.694397	27.0703	37.1619
GUAP╔	3128105	1594	22	1267	4	75008.8	242770	16789.1	22722.8	70947.8	-0.0187671	0	0.351	0.0843	0	0.338	630.7	26701.7	32.0481	0.880821	17.9343	47.057
GUARACIABA	3128204	1209	3	1226	35	11944.8	85962.5	8154.29	3664.15	28747.7	0.0615134	0	0.381	0.132325	0	0.166	566.45	3402.12	16.3051	0.896411	2.9887	9.8799
GUARACIAMA	3128253	593	2	325	18	2972.47	39091.7	7816.77	3314.18	17518.9	0.0763161	0	0.198	-0.0144333	0	0.072	374.61	14489.2	22.5908	0.944615	10.1975	5.0126
GUARAN╔SIA	3128303	563	74	486	1	22131.5	432100	22298.5	24323.7	219956	-0.551531	0	0.219	0.0858609	0	0.4	691.42	43304.5	35.0329	0.615226	50.0487	39.31
GUARANI	3128402	485	0	394	1	12895.5	120116	13276.9	6699.58	50231.4	-1.1563	3	0.004	0.0405015	0	0.397	646.73	25172.6	33.236	0.728426	17.004	26.5886
GUARAR┴	3128501	119	4	150	1	2788.35	46509.6	11810.5	1366.78	17270.8	-0.113641	0	0.105	-0.085004	0	0.201	538.41	19233.3	59.9467	0.613333	9.11187	23.4315
GUARDA-MOR	3128600	784	3	871	22	180960	339170	50351.9	46941.8	87172.6	0.0855348	2	0.04	-0.0486777	4	0.044	718.31	85710.7	215.65	0.636051	53.8941	230.816
GUAXUP╔	3128709	422	27	392	4	29042.8	1.91468e+06	36613.7	31753.7	717176	-0.0912476	0	0.41	-0.0825161	0	0.172	857.09	85081.6	50.5026	0.604592	81.0044	68.8218
GUIDOVAL	3128808	392	13	570	7	8512.69	100880	13819.2	4246.32	42673.9	0.0476458	1	0.018	-0.0118374	0	0.314	609.83	12500	17.3789	0.87193	7.44968	21.716
GUIMAR┬NIA	3128907	540	4	496	0	42708.1	143588	18047.8	9677.05	36374.9	0.0303691	0	0.421	-0.320629	0	0.07	626.95	52903.2	47.7661	0.794355	19.5102	79.0891
GUIRICEMA	3129004	1248	58	1433	4	12575.9	93261.1	10702.5	10447.2	43369.4	1.00004	0	0.059	0.0759911	0	0.264	632.07	9645.5	16.1486	0.875785	7.29047	10.0768
GURINHAT├	3129103	1048	8	1014	5	64227	130290	21864.4	21829.5	50210.4	0.0371899	0	0.104	0.105586	2	0.018	736.1	23868.8	153.892	0.5286	21.5281	61.2853
HELIODORA	3129202	561	0	466	1	17640.7	91419.6	13933.8	16098.6	41810.8	0.0500825	0	0.493	-0.0152029	0	0.313	527.97	29770.4	25.0558	0.832618	34.5463	31.4451
IAPU	3129301	891	204	706	0	10654.2	100494	9167.46	3576.1	29336.7	3.43205	0	0.082	0.140847	0	0.094	520	30903.7	14.6813	0.864023	5.0653	11.9576
IBERTIOGA	3129400	239	3	293	5	17589.1	65086.6	12638.2	5106.35	22251.8	-0.33954	3	0.032	0.0439584	0	0.442	408.26	17392.5	54.2218	0.737201	17.4278	73.5946
IBI┴	3129509	819	16	514	3	205831	918384	36589	80007.6	349578	0.0213389	0	0.202	0.0434831	0	0.475	665.51	158953	289.772	0.566148	155.657	251.32
IBIA═	3129608	348	5	294	2	6074.53	65975.4	7854.22	4676.22	25340.3	-0.0495306	0	0.165	0.0958423	0	0.242	331.17	4897.96	171.282	0.806122	15.9055	17.4555
IBIRACATU	3129657	485	0	439	1	2081.04	42358.9	6870.86	1522.73	15794.6	-0.349853	0	0.06	0.0405015	0	0.364	314.82	2246.01	31.2916	0.95672	3.46863	4.2908
IBIRACI	3129707	948	3	934	1	94123.9	624794	46025.3	34072.4	373954	-0.0817798	0	0.163	0.124536	0	0.137	753.93	64771.9	50.3158	0.637045	36.4801	99.2868
IBIRIT╔	3129806	75	3	25	0	1898.27	2.17057e+06	12230.3	570.91	788170	0.0594245	0	0.257	-0.0039046	0	0.34	599.29	75400	44.28	0.52	22.8364	25.3103
IBITI┌RA DE MINAS	3129905	383	2	440	1	7501.29	49059.2	13874.2	7689.37	22090.5	0.0663246	0	0.338	0.129629	0	0.076	590.85	159327	12.4545	0.895455	17.4758	19.5856
IBITURUNA	3130002	172	8	235	4	7891.38	36473	12085.1	6476.23	17934.2	0.0021455	0	0.283	0.104113	0	0.202	491.58	34468.1	53.7489	0.778723	27.5584	45.8801
ICARA═ DE MINAS	3130051	1161	33	961	7	10299.5	76095.6	6429.71	4686.3	23898.4	-0.0749524	0	0.408	0.0535078	0	0.413	400.64	5122.79	34.7097	0.833507	4.87648	8.87127
IGARAP╔	3130101	174	2	193	2	57558.9	648223	15761.5	19336.2	210951	0.0040136	0	0.348	-0.0140703	0	0.345	668.41	209756	20.4922	0.606218	100.187	330.798
IGARATINGA	3130200	448	1	324	1	31124.7	339791	32216.8	12877.1	57842.9	0.0460148	0	0.47	0.0827914	0	0.347	654.34	98030.9	49.4969	0.780864	39.7443	69.4749
IGUATAMA	3130309	460	0	338	0	41104	321913	39392.2	14193	115811	0.0557154	0	0.408	0.0024554	0	0.302	680.16	55248.5	130.911	0.606509	41.9911	89.3566
IJACI	3130408	122	2	130	0	6254.97	334988	51855.7	5056.51	134083	0.0779814	0	0.278	0.0202632	0	0.344	565.22	31576.9	36.4923	0.761538	38.8962	51.2702
ILIC═NEA	3130507	1042	1	786	3	41771.1	183538	14851.8	28404.4	71934.1	0.0063031	0	0.434	0.0393349	0	0.376	552.14	37720.1	31.299	0.8257	36.1379	40.0875
IMB╔ DE MINAS	3130556	1064	1	573	19	15569.4	60411.5	8756.55	6917.41	22544.3	0.105141	0	0.106	-0.0246154	0	0.053	431.2	13125.7	19.3647	0.837696	12.0723	14.6329
INCONFIDENTES	3130606	870	5	735	5	12125.8	95102.5	12928.6	6880.02	41206.5	-0.0161194	0	0.257	0.0844566	0	0.104	801.47	14568.7	15.6762	0.885714	9.36057	13.9377
INDAIABIRA	3130655	1265	0	1224	1	9848.96	54935.2	7301.33	3588.77	21798.2	0.014944	0	0.377	0.0964334	0	0.232	401.67	3531.05	29.5711	0.880719	2.932	7.78574
INDIANËPOLIS	3130705	433	0	420	61	119012	438090	64368.2	114054	346083	-0.0193898	0	0.266	1.53561	1	0.013	560.26	162095	79.819	0.704762	271.557	274.854
INGA═	3130804	236	2	220	0	24972.5	58467.9	20993.8	8345.86	21177.7	-0.0751115	0	0.181	0.0448549	0	0.46	585	46918.2	85.2091	0.736364	37.9357	105.816
INHAPIM	3130903	2509	6	1757	73	29582.6	290539	11719	15770.1	96406.9	0.0458027	0	0.127	-0.140159	0	0.483	615.73	9599.32	23.0968	0.849744	8.97556	11.7906
INHA┌MA	3131000	183	0	169	3	12346.3	99794.8	15992.8	10522.8	38971.9	-0.3123	3	0.049	0.0255079	0	0.432	537.67	85881.7	113.911	0.56213	62.2652	67.466
INIMUTABA	3131109	254	5	220	0	12930.2	79707.9	10643.3	3459.35	27143.9	-0.425874	3	0.023	-0.129831	0	0.153	457.65	19354.5	91.0636	0.654545	15.7243	50.9065
IPABA	3131158	140	27	303	6	956.26	147649	8035.34	3337.77	40219.4	0.121902	0	0.143	-0.193802	0	0.052	484.84	4762.38	23.2739	0.920792	11.0157	6.83043
IPANEMA	3131208	939	0	899	1	14535.5	230044	11656.1	4988.82	93384.7	0.12331	0	0.108	0.126446	0	0.207	628.46	5828.7	41.8676	0.83871	5.5493	15.4798
IPATINGA	3131307	114	1	178	3	943.35	9668382	37014.8	1313.18	5.87577e+06	0.0131668	0	0.376	0.10294	0	0.148	973.45	6719.1	22.6404	0.803371	7.37742	8.275
IPIAÃU	3131406	152	0	154	0	41551.4	97496.9	22753.1	24625.8	48602.6	0.049707	0	0.46	0.122531	0	0.203	591.23	277870	239.175	0.474026	159.907	273.364
IPUI┌NA	3131505	461	20	389	2	12824.9	132853	13121.3	14567.8	49830.4	0.0316372	0	0.23	0.110714	0	0.154	872.36	27953.7	49.8509	0.848329	37.4494	27.8197
IRA═ DE MINAS	3131604	507	1	470	5	33146.9	213331	30611.3	13732.4	57348.2	-0.0434591	0	0.219	0.0275244	0	0.414	736.87	47219.1	53.2617	0.834043	29.218	65.3785
ITABIRA	3131703	1665	29	1065	72	15237.9	5.22317e+06	43787.3	13776	2.08973e+06	0.008416	0	0.337	-0.342255	0	0.202	877.28	11793.4	52.8085	0.810329	12.9352	9.15188
ITABIRINHA	3131802	609	7	576	5	3224.2	97933	8517.39	3594.72	39314.3	0.0081089	0	0.362	0.0707224	0	0.325	473.27	6654.51	32.2639	0.909722	6.24083	5.29425
ITABIRITO	3131901	242	32	165	11	4609.22	3.94051e+06	77544.6	3478.58	717209	-0.0747446	0	0.466	0.0133807	0	0.42	865.85	11836.4	53.1333	0.618182	21.0823	19.0464
ITACAMBIRA	3132008	663	14	622	128	23273.5	58057.8	10803.5	2720.6	12341.8	-0.0153176	0	0.339	0.593294	0	0.192	542.92	6638.26	116.728	0.938907	4.37395	35.1033
ITACARAMBI	3132107	558	0	456	1	12831.6	189328	10265.6	7107.9	67620.9	0.047132	0	0.497	0.0500509	0	0.5	427.8	33355.3	109.656	0.877193	15.5875	22.9958
ITAGUARA	3132206	911	14	809	12	17752	268130	20116.3	7583.35	94625.6	-0.0158967	0	0.406	0.0345225	0	0.172	742.4	12187.9	30.2126	0.786156	9.37373	19.4863
ITAIP╔	3132305	1180	5	1276	10	8250.49	86367.9	6787.26	13748.5	43323.7	-0.0449867	0	0.178	0.0156077	0	0.474	433.86	4700.63	30.3111	0.836991	10.7746	6.99194
ITAJUB┴	3132404	784	22	986	7	9604.99	3.01209e+06	31052.5	6984.45	1.13198e+06	0.101328	0	0.152	0.0573678	0	0.299	1116.13	7414.81	16.7961	0.878296	7.08362	12.2513
ITAMARANDIBA	3132503	2426	1	1975	120	105459	403730	11648	15054.6	101633	0.0824907	0	0.31	2.45467	1	0.044	527.06	22144.3	69.2729	0.88962	7.62261	43.4703
ITAMARATI DE MINAS	3132602	445	0	270	2	17127.5	56509.5	12954.9	3370.05	39512.7	0.100779	0	0.148	0.0898938	0	0.261	643.03	10007.4	27.6963	0.792593	12.4817	38.4888
ITAMBACURI	3132701	1491	55	962	11	24035.8	259493	10978.3	10530.9	93647.5	-0.425658	0	0.055	0.0401992	0	0.15	530.35	16566.5	70.2796	0.714137	10.9469	16.1206
ITAMB╔ DO MATO DENTRO	3132800	443	1	285	1	2874.2	25765.8	11674.6	1469.89	10347.2	0.0204595	0	0.422	-0.152872	0	0.118	432.7	6224.56	40.1333	0.785965	5.15751	6.48804
ITAMOGI	3132909	793	22	671	0	43114.3	169720	16162.3	38008.9	88240.5	0.0805002	0	0.18	0.132707	0	0.137	600.27	56405.4	25.234	0.661699	56.6451	54.3685
ITAMONTE	3133006	559	13	319	43	13899.7	723012	46976.3	5163.69	137366	-0.0080948	0	0.403	0.0462511	0	0.285	787.78	26090.9	39.9969	0.774295	16.1871	24.8653
ITANHANDU	3133105	265	4	215	28	140540	420682	27513.5	97470.9	205038	0.0129614	0	0.371	-0.0144074	0	0.378	840.88	388372	26.2651	0.883721	453.353	530.338
ITANHOMI	3133204	594	0	971	15	9001.41	113449	9153.52	4142.93	40955.5	0.0505519	0	0.417	-0.0323795	3	0.019	566.66	4866.12	28.6354	0.841401	4.26666	15.1539
ITAOBIM	3133303	897	0	926	0	4958.84	255038	11829.8	2702.24	108284	-0.0922419	0	0.174	0.0879328	0	0.382	446.39	2505.4	33.2667	0.866091	2.91819	5.52825
ITAPAGIPE	3133402	1374	3	1331	8	99742.2	454982	30249.5	28623.8	138683	0.0615134	0	0.232	0.0270636	0	0.461	745.41	423631	100.313	0.675432	21.5055	72.5926
ITAPECERICA	3133501	1202	44	1246	3	67648.5	463381	20912.6	13511	122490	-0.0551469	0	0.371	0.0766681	0	0.345	715.49	13526.5	50.6766	0.810594	10.8435	56.28
ITAPEVA	3133600	498	5	367	0	4963.8	302848	31487.6	3212.63	76461.4	0.0370712	0	0.413	0.0855584	0	0.342	718.72	10803.8	26.0409	0.893733	8.75376	9.96747
ITATIAIUÃU	3133709	236	0	262	1	21784.8	960666	87500.4	9377.35	170134	0.049707	0	0.389	-0.0053353	0	0.371	570.83	66843.5	28.4885	0.774809	35.7914	92.3085
ITA┌ DE MINAS	3133758	147	0	89	1	20210.5	509370	31673.3	3277.3	331712	0.0654791	0	0.462	0.0137634	0	0.37	1050.72	60662.9	95.8989	0.685393	36.8236	137.487
ITA┌NA	3133808	618	10	647	14	24906.3	3.03016e+06	32689.2	12359.5	1.19649e+06	-0.0021707	0	0.302	-0.0003633	0	0.308	969.45	22782.1	34.7125	0.723338	19.1029	40.3015
ITAVERAVA	3133907	339	1	798	7	5194.03	48337.7	8495.2	2348.09	18299	-0.259667	0	0.051	-0.0381684	0	0.243	527.84	4627.82	13.2895	0.805764	2.94247	15.3216
ITINGA	3134004	1230	94	1392	5	7371.2	122229	8069.5	3359.3	37919.1	-0.874877	4	0.023	0.0862174	0	0.148	377.54	2029.45	58.2716	0.872126	2.41329	5.99285
ITUETA	3134103	757	17	682	22	21900.8	81331.9	13289.5	9308.87	29157.3	0.024242	0	0.207	-0.0531878	4	0.008	516.79	16338.7	49.2287	0.824047	13.6494	28.931
ITUIUTABA	3134202	1465	20	1443	16	191889	2.89575e+06	27703.7	65193.1	919978	-0.0565198	0	0.355	0.0017751	0	0.207	934.55	52210	152.211	0.568954	45.1788	130.982
ITUMIRIM	3134301	348	4	322	5	11499.1	61545	9905.84	6753.53	25463.1	0.0382818	0	0.422	0.0570386	0	0.376	598.61	22242.2	43.1615	0.763975	20.9737	33.0433
ITURAMA	3134400	558	0	521	2	125906	1.72601e+06	44849.9	54124.4	1.41071e+06	0.0604095	0	0.496	-0.0090005	0	0.288	877.37	47516.3	142.019	0.556622	103.886	225.638
ITUTINGA	3134509	288	16	235	0	19748.3	83550	21281.2	7377.05	39164.3	-0.0189242	0	0.476	0.0550307	0	0.496	576.8	47663.8	59.2766	0.868085	31.3917	68.5706
JABOTICATUBAS	3134608	736	27	822	8	11049.9	205297	10503.8	12307.3	79310.7	-0.134541	0	0.064	-0.0416114	0	0.186	724.71	10394.2	44.6679	0.692214	14.9723	15.0134
JACINTO	3134707	757	6	844	1	9204.43	101966	8117.64	6990.17	36290	0.0566922	0	0.075	0.143634	2	0.019	395.62	12898.1	134.643	0.625592	8.28219	12.1591
JACU═	3134806	1075	107	994	6	28891.8	109687	14046.3	12188.5	40948.1	-0.722959	0	0.267	-0.1717	0	0.079	719.96	21049.3	26.8008	0.910463	12.2621	26.8761
JACUTINGA	3134905	953	1	594	6	30954.4	633913	24905.2	20150.7	183130	0.0217465	0	0.428	0.0708478	0	0.117	864.4	50604.4	31.4949	0.718855	33.9237	32.481
JAGUARAÃU	3135001	114	1	139	3	1830	64962.1	20570.6	920.15	10844.7	-0.0525291	0	0.193	0.0020018	0	0.346	534.89	7589.93	42.0647	0.776978	6.61978	16.0526
JA═BA	3135050	2620	0	2155	10	149817	555252	14635.4	27606.2	120548	0.0280204	0	0.448	-0.03034	0	0.211	522.53	14763.3	55.5661	0.859861	12.8103	57.1822
JAMPRUCA	3135076	472	1	358	14	15232.4	54501.6	10066.8	4960.66	17944.9	0.119555	2	0.038	0.0209348	0	0.09	416.55	20801.7	119.642	0.636872	13.8566	32.2721
JANA┌BA	3135100	1585	1	1474	23	41744.9	1.09681e+06	15307.2	23493.2	340131	-0.197036	0	0.092	0.0254446	0	0.22	569.28	26428.1	107.304	0.704206	15.9384	26.3375
JANU┴RIA	3135209	3418	0	3379	28	27184.1	676301	9860.91	14062.9	231091	-0.014508	0	0.293	-0.0865021	0	0.111	554	2039.66	35.5889	0.880142	4.16185	7.95322
JAPARA═BA	3135308	181	2	202	0	23870.3	68416.3	15881.2	10689.3	28227.2	-0.100601	0	0.153	-0.528726	3	0.02	650.32	28613.9	32.9158	0.90099	52.9173	131.88
JAPONVAR	3135357	1033	5	631	113	3197.52	57653.8	6639.85	1837.47	21085.5	-0.130787	0	0.067	0.0055798	0	0.266	416.26	2064.98	25.9873	0.938193	2.912	3.09537
JECEABA	3135407	429	0	435	18	12621.9	770609	147938	2256.86	33352	0.0970233	0	0.28	0.000836	0	0.316	615.79	10666.7	24.6552	0.894253	5.18818	29.4217
JENIPAPO DE MINAS	3135456	697	8	614	0	20043.7	69760.4	9092.86	785.38	15739	-0.0949778	3	0.039	-0.474357	3	0.024	496.89	671.01	13.6515	0.965798	1.27912	28.7571
JEQUERI	3135506	1253	15	1756	51	42516.8	145473	11312.9	11467.7	46601.8	-0.0289633	0	0.221	-0.284011	0	0.146	461.3	21683.9	20.2534	0.870729	6.5306	33.932
JEQUITA═	3135605	415	41	503	3	14897	78646.9	9967.92	5049.37	28661.9	-0.209905	0	0.245	-0.0819977	0	0.188	430.9	10634.2	91.0755	0.890656	10.0385	35.8965
JEQUITIB┴	3135704	419	5	582	3	30552.7	89202.1	16770.5	10069.1	30300.5	0.0699096	2	0.013	-0.180516	0	0.089	507.1	47786.9	52.1924	0.687285	17.3008	72.9181
JEQUITINHONHA	3135803	1734	9	1887	12	15517.6	225098	8806.65	10131	72903.7	0.0091543	0	0.411	0.0232287	0	0.425	508.22	10331.7	115.048	0.783254	5.36883	8.94901
JESU┬NIA	3135902	380	4	296	1	19759.4	64401.4	13148.5	8529.14	26182.3	0.0636022	0	0.145	-0.0072452	0	0.311	626.69	408720	36.4696	0.831081	28.8147	51.9985
JOA═MA	3136009	915	2	968	7	14748.8	131819	8431.56	7102.25	45731.8	-0.0432495	0	0.204	-0.0121131	0	0.335	364.61	10191.1	113.883	0.720041	7.33704	16.1189
JOAN╔SIA	3136108	610	0	1067	0	3035.82	77144.4	15441.2	1205.55	37478.6	-0.0059782	0	0.32	0.115844	0	0.182	596.57	1460.17	14.7629	0.940956	1.12985	4.97675
JO├O MONLEVADE	3136207	90	2	53	0	1156.64	2.59101e+06	32554.4	325.72	1.4298e+06	0.0709873	0	0.279	-0.250246	0	0.102	817.02	23226.4	123.415	0.849057	6.14566	12.8516
JO├O PINHEIRO	3136306	2634	249	1932	13	373939	1.46207e+06	29990.5	95753.3	345009	-1.82991	0	0.233	0.0038747	0	0.393	687.69	136300	316.569	0.689959	49.5618	141.966
JOAQUIM FEL═CIO	3136405	279	3	315	3	3998.76	40378	8648.11	3302.1	16235.5	0.0519048	0	0.431	0.0700311	0	0.421	648.12	7558.73	77.9206	0.873016	10.4829	14.3325
JORD┬NIA	3136504	611	6	603	7	9590.04	82015.2	7523.64	4938.37	29312.9	0.0505215	0	0.156	-0.0738739	0	0.139	469.2	9973.47	78.3549	0.726368	8.18967	15.6956
JOS╔ GONÃALVES DE MINAS	3136520	601	0	258	8	10410.1	44991.2	9715.22	1084.72	11426.6	-0.295402	0	0.052	0.0210395	0	0.444	477.37	2635.66	26.6357	0.957364	4.20434	17.3213
JOS╔ RAYDAN	3136553	319	2	348	12	5056.11	54606.9	11157.9	3055.39	14361.5	-0.148161	0	0.102	-0.0950236	0	0.062	484.51	5431.03	27.3132	0.862069	8.77986	15.8499
JOSENËPOLIS	3136579	670	0	447	3	3796.26	36223.1	7427.33	1070.22	11675.7	0.0947702	0	0.241	-0.117464	0	0.153	354.26	1431.77	32.7025	0.926174	2.39423	5.66606
NOVA UNI├O	3136603	490	43	300	13	14586.1	82165.2	14156.6	4267.76	26749.5	-0.31639	4	0.02	0.0110954	0	0.465	505.38	39436.7	20.6233	0.713333	14.2259	29.7675
JUATUBA	3136652	42	0	36	3	2188.25	1.20243e+06	46472.4	2068.35	468567	-0.0088751	0	0.302	0.0517793	0	0.498	586.55	44611.1	90.0833	0.361111	57.4542	52.1012
JUIZ DE FORA	3136702	1049	3	748	29	33314.7	1.59905e+07	28363.6	12207.5	6.16382e+06	0.0920102	2	0.032	-0.0898616	0	0.237	1177.67	24989.3	63.266	0.676471	16.3202	31.7585
JURAMENTO	3136801	319	5	310	39	4483.01	36755	8433.91	4908.39	16493.7	0.0552469	0	0.199	-0.217331	4	0.008	427.41	10454.8	76.6	0.835484	15.8335	14.0533
JURUAIA	3136900	1177	19	1167	0	29815.8	164671	15924.1	20520.5	53158.5	0.020186	0	0.253	0.0969457	0	0.287	890.16	22551.8	13.7266	0.884319	17.584	25.332
LADAINHA	3137007	2181	86	2291	293	16655.4	113162	6234.15	4330.97	34434.1	-0.645587	0	0.191	-1.97816	0	0.211	492.88	2013.09	15.6744	0.891314	1.89043	7.63658
LAGAMAR	3137106	917	11	922	42	43595.2	262615	33690.2	11564.9	50069.9	0.0032344	0	0.44	-0.111487	0	0.436	690.79	24954.4	114.701	0.784165	12.5432	47.5411
LAGOA DA PRATA	3137205	360	5	330	4	47477.5	1.63166e+06	31866	30668.7	512706	-0.0074771	0	0.319	0.0649127	0	0.313	813.41	105164	100.055	0.633333	92.9353	131.882
LAGOA DOS PATOS	3137304	481	2	247	0	7371.3	44678.6	10517.6	3641.07	16888.3	0.0576652	0	0.349	-0.0237112	0	0.276	371.98	20947.4	166.988	0.797571	14.7412	15.3249
LAGOA DOURADA	3137403	714	3	770	0	55251.7	202052	15475.8	11935.4	56034.7	0.0385363	0	0.448	0.11439	0	0.19	606.78	28028.6	30.3455	0.832468	15.5005	77.3833
LAGOA FORMOSA	3137502	1464	24	1644	3	97410	333813	18366.6	26526.7	90540.3	-0.0794671	0	0.205	0.06901	0	0.22	740.52	28407.5	37.6448	0.912409	16.1354	66.5369
LAGOA GRANDE	3137536	697	3	567	6	61641.3	227768	24128	19168.2	49795.9	-0.109352	0	0.085	0.043898	0	0.38	621.39	202173	192.189	0.837743	33.8063	88.438
LAGOA SANTA	3137601	116	0	62	4	2969.21	1.66147e+06	26905.5	1876.05	501084	-0.0100017	0	0.276	0.0517037	0	0.449	1270.22	26129	87.1452	0.225806	30.2589	25.5966
LAJINHA	3137700	1867	8	1269	14	47927.5	313262	15430.9	19420.9	99606.4	0.0217704	0	0.416	0.0126964	0	0.368	638.37	23626.5	22.3853	0.806935	15.3041	25.6709
LAMBARI	3137809	1300	33	718	10	25070.3	333590	15984.2	25276.7	141770	-0.204638	0	0.149	0.0322271	0	0.471	755.21	22834.3	16.0446	0.856546	35.2043	19.2848
LAMIM	3137908	351	1	323	0	6846.47	40215.8	11496.8	1376.18	11346.4	0.0577812	0	0.467	0.0669026	0	0.431	578.13	2238.39	9.91641	0.956656	4.26062	19.5056
LARANJAL	3138005	704	2	453	0	11010.8	75712.6	11049.7	6378.89	30454.4	0.0686559	0	0.396	0.142374	0	0.117	740.68	10428.3	21.532	0.927152	14.0814	15.6404
LASSANCE	3138104	647	20	439	34	42176.8	111960	16800.8	9861.77	30045.8	-0.0003318	0	0.326	-0.128256	0	0.163	419.96	27193.6	211.237	0.765376	22.4642	65.1883
LAVRAS	3138203	808	17	959	8	73841.5	2.48636e+06	24346.4	40593.9	881564	0.014572	0	0.254	0.0404888	0	0.413	1026.6	51409.8	46.536	0.755996	42.3295	91.388
LEANDRO FERREIRA	3138302	265	0	217	1	6858.52	38517	11671.8	4815.16	16860.2	-0.0536566	0	0.191	0.0846672	0	0.31	733.58	29493.1	85.2535	0.645161	22.1897	25.8812
LEME DO PRADO	3138351	327	2	395	1	6579.73	50545.9	10113.2	986.39	13884.5	0.0915033	0	0.144	0.139815	2	0.046	464.8	9103.8	19.6405	0.848101	2.49719	20.1215
LEOPOLDINA	3138401	1320	33	1418	9	46143.3	1.03892e+06	19472.2	22756.1	391092	-0.197722	4	0.028	-0.135771	3	0.035	724.27	18057.8	58.7475	0.681946	16.048	34.957
LIBERDADE	3138500	472	11	406	1	18266.2	81898.5	15464.2	5059.69	28221.7	-0.0056748	0	0.144	0.0564171	0	0.48	702.31	9731.53	53.734	0.795567	12.4623	38.6995
LIMA DUARTE	3138609	683	0	870	20	28183.8	250863	14835.2	6619.11	71248.8	0.0590013	0	0.392	-0.0252957	0	0.193	797.1	10651.7	57.2828	0.686207	7.60817	41.2647
LIMEIRA DO OESTE	3138625	714	0	739	12	122834	342581	45756.8	29230.5	83717.8	0.0378779	0	0.44	-0.0299184	0	0.183	753.66	40977	113.23	0.715832	39.5541	172.036
LONTRA	3138658	567	1	309	1	2442.72	65128.1	7201.25	1333.26	18706.3	0.116981	2	0.033	0.133608	0	0.124	432.7	2592.23	40.3981	0.94822	4.31476	4.30815
LUISBURGO	3138674	1113	6	1104	2	32926.2	81967	12789.4	18738.8	38576.8	0.037091	0	0.38	0.109227	0	0.178	585.93	13169.4	8.59239	0.973732	16.9735	29.5833
LUISL┬NDIA	3138682	443	1	385	4	4748.83	48543.3	7185.21	2834.37	17088.1	-0.345807	3	0.038	0.0110543	0	0.338	454.66	5883.12	59.4286	0.901299	7.362	10.7197
LUMIN┴RIAS	3138708	276	3	280	0	39223.3	102201	18341.9	9375.29	28368.2	0.0853259	0	0.08	0.0431589	0	0.436	561.48	57396.4	105.471	0.753571	33.4832	142.113
LUZ	3138807	833	4	624	5	95506.5	487069	26471.2	29330.2	152193	0.0439085	0	0.469	0.102651	0	0.096	824.33	53599.4	126.314	0.669872	47.0035	114.654
MACHACALIS	3138906	347	0	307	1	8793.54	74521.9	10297.4	3783.5	25825.6	0.0992765	0	0.238	-0.0416228	0	0.24	421.44	8482.08	89.5896	0.667752	12.3241	25.3416
MACHADO	3139003	1623	12	1211	14	134217	962265	22954.8	66429.6	393397	-0.0036701	0	0.06	0.0141809	0	0.263	841.48	93379.9	40.1742	0.720892	54.8551	82.697
MADRE DE DEUS DE MINAS	3139102	226	0	206	5	71347.7	156663	30402.3	9589.62	32051.5	0.0097135	0	0.31	-0.357502	3	0.041	586.5	61480.6	122.398	0.582524	46.5516	315.698
MALACACHETA	3139201	1270	35	945	69	16010.4	181491	9473.86	10260.9	62053.4	-0.181798	0	0.268	1.02336	0	0.067	469.47	7514.29	36.7344	0.850794	10.8581	12.6066
MAMONAS	3139250	1133	2	1207	31	2703.75	47992.9	7245.31	1838.22	13664.8	-0.288043	3	0.015	0.241889	1	0.05	362.2	1551.78	13.2245	0.902237	1.52297	2.38636
MANGA	3139300	1006	74	1282	15	17594.6	187799	9694.38	11504.5	77769.2	-0.133898	0	0.465	0.0085093	0	0.138	600.46	8099.84	82.4797	0.877535	8.97383	17.4897
MANHUAÃU	3139409	2822	7	3382	27	108383	2.3863e+06	26939.5	47832.9	755114	-0.0229896	0	0.208	0.0860039	0	0.17	748.88	27958.9	11.1505	0.885571	14.1434	38.4065
MANHUMIRIM	3139508	702	1	490	23	30040.5	448112	19667.8	18410.7	135162	0.0869521	0	0.21	0.0385014	0	0.199	704.02	39673.5	23.8347	0.781633	37.5729	42.7927
MANTENA	3139607	1165	16	1154	41	14600.8	376871	13396.5	10311.7	171627	-0.0494319	4	0.001	-0.189892	0	0.28	614.75	11354.4	44.7028	0.781629	8.93562	12.5329
MARAVILHAS	3139706	278	1	248	2	11656.7	115238	14631.5	6555.3	58423.3	0.0680768	0	0.344	0.0660997	0	0.405	564.95	30451.6	77.6976	0.705645	26.4327	41.9305
MAR DE ESPANHA	3139805	428	16	401	2	9129.77	170453	13376.2	2874.88	60014.1	-0.013674	0	0.419	0.0842427	0	0.375	685.79	13414	68.0499	0.678304	7.16928	21.3312
MARIA DA F╔	3139904	627	12	426	13	10434.9	157652	10881.6	6520.57	60542.1	-0.0022055	0	0.469	0.0020131	0	0.334	589.46	25361.5	18.6268	0.79108	15.3065	16.6425
MARIANA	3140001	564	53	286	3	9133.92	2.89909e+06	48433.5	9951.67	1.10865e+06	-0.233378	0	0.433	0.0152758	0	0.361	785.03	19944.1	63.0455	0.723776	34.796	16.1949
MARILAC	3140100	142	0	108	7	5828.12	42056.6	9886.37	2181.85	15084.3	0.0942069	0	0.292	0.0245574	0	0.386	409.63	28870.4	73.6667	0.583333	20.2023	41.0431
M┴RIO CAMPOS	3140159	140	8	69	1	9828.97	154910	10335.6	3223.22	43100.9	0.0319333	0	0.24	-0.0287312	0	0.27	637.14	91768.1	13.5072	0.73913	46.7133	70.2069
MARIP┴ DE MINAS	3140209	188	12	197	3	5710.45	57644.4	19350.2	2194.7	15609	0.0106801	1	0.037	0.0908902	0	0.2	535.82	13365.5	36.4264	0.71066	11.1406	30.3747
MARLI╔RIA	3140308	199	1	77	2	3223.13	39494.8	9565.22	1693.21	15437.2	-0.125824	0	0.128	0.0720482	0	0.379	487.68	7181.82	63.9481	0.61039	21.9897	16.1966
MARMELËPOLIS	3140407	279	3	251	1	4887.74	30952	10673.1	8617.55	19566	0.0227541	0	0.456	0.12114	0	0.066	537.27	51577.7	22.9283	0.836653	34.3329	17.5188
MARTINHO CAMPOS	3140506	529	12	431	3	67211.6	320823	23877.8	21453.7	95246.3	-0.0023623	0	0.353	-0.104467	0	0.15	643.98	62561.5	131.346	0.707657	49.7766	127.054
MARTINS SOARES	3140530	639	0	282	2	22634	135904	16630.4	23475.6	60835.6	0.0237957	0	0.44	0.0400749	0	0.487	506.24	47042.6	17.1418	0.804965	83.2468	35.421
MATA VERDE	3140555	377	0	204	0	2892.03	62619	7333.3	1771.41	19796	0.0998398	0	0.269	0.134742	0	0.157	370.17	39759.8	86.5931	0.79902	8.68338	7.67117
MATERL┬NDIA	3140605	385	1	230	71	9187.5	44126.6	9553.28	3651.64	17132.9	0.116981	2	0.039	-0.522909	4	0.02	383.07	12534.8	52.5174	0.691304	15.8767	23.8636
MATEUS LEME	3140704	452	0	477	8	16383.9	692585	22576	12730.5	233361	0.111106	0	0.177	0.0748262	0	0.069	687.86	21886.8	26.1593	0.708595	26.6887	36.2476
MATIAS BARBOSA	3140803	70	0	127	0	1975.24	505305	34971.6	1743.73	249368	0.0259622	0	0.483	0.0423761	0	0.446	722.58	26070.9	93.8504	0.598425	13.7302	28.2177
MATIAS CARDOSO	3140852	696	0	850	7	45694.2	132261	12024.9	15838.1	38562.2	0.0031417	0	0.25	-0.0429935	0	0.174	430.24	57037.6	131.815	0.849412	18.633	65.6526
MATIPË	3140902	1043	6	823	10	17988.3	241017	12742.8	17031.1	137086	-0.0284279	0	0.215	0.042655	0	0.23	535.28	28673.1	22.5772	0.806804	20.6939	17.2467
MATO VERDE	3141009	1113	1	1003	3	4808.93	119946	9335.05	2348.24	49286.7	-0.268737	3	0.044	0.0257054	0	0.442	423.11	3883.35	38.9631	0.872383	2.34122	4.32069
MATOZINHOS	3141108	84	3	72	7	8411.36	1.00381e+06	26880	7282.84	477005	0.0510693	0	0.407	0.0100822	0	0.385	686.17	57291.7	185.472	0.375	101.151	100.135
MATUTINA	3141207	404	0	330	5	14858	63002.5	16381.3	7826.45	24783.5	0.0271754	0	0.418	0.0988951	0	0.069	978.85	26227.3	47.2909	0.854545	23.7165	36.7773
MEDEIROS	3141306	599	0	580	0	72401.4	120499	32005	17659.9	31762.5	-0.005777	0	0.306	0.119478	0	0.128	742.88	44794.8	106.029	0.753448	30.4481	120.87
MEDINA	3141405	1658	0	964	34	8984.25	215515	10066.6	5998.09	72780	0.115049	0	0.111	-0.0538672	0	0.468	525.81	4857.88	49.7303	0.876556	6.22209	5.41873
MENDES PIMENTEL	3141504	562	0	568	101	5598.47	56105.6	8547.47	3507.86	24245.3	0.0889763	0	0.232	-0.634901	0	0.147	538.91	7503.52	49.1743	0.790493	6.17581	9.96169
MERC╩S	3141603	710	7	965	29	10989.1	115992	10672.8	3811.85	36050.4	0.0228752	0	0.43	0.0500314	0	0.238	734.8	6013.47	16.1098	0.868394	3.9501	15.4776
MESQUITA	3141702	637	0	699	1	4692.77	45475.7	7693.41	1437.71	19533.3	0.105473	0	0.236	0.102572	0	0.335	528.48	2989.99	21.8784	0.862661	2.05681	7.36699
MINAS NOVAS	3141801	3210	7	3321	16	35587.1	251498	7857.11	5265.03	83826.7	0.0049767	0	0.356	0.0008428	0	0.489	577.63	2169.23	23.5068	0.834688	1.58537	11.0863
MINDURI	3141900	95	2	96	3	16082.5	70616.2	17787.5	3739.71	18983.6	-0.11419	0	0.131	0.0020018	0	0.357	471.56	63447.9	142.198	0.53125	38.9553	169.29
MIRABELA	3142007	933	17	800	74	10776.4	122795	8946.18	3225.06	39288.1	-0.0408349	0	0.29	-0.428517	0	0.198	405.86	3192.5	73.3912	0.82875	4.03132	11.5502
MIRADOURO	3142106	1016	3	925	4	14940.1	130089	12004.2	7996.92	47079.9	0.0445044	0	0.407	0.0171901	0	0.413	654.08	12218.4	23.0822	0.848649	8.64532	14.7049
MIRA═	3142205	747	0	831	10	7400.26	242620	16233.1	5972.04	63931.5	0.100242	0	0.151	0.0545725	2	0.034	582.7	11846	35.1167	0.7858	7.18657	9.90664
MIRAV┬NIA	3142254	545	4	571	4	2084.5	36847.4	7542.96	1681.94	13761	-0.0028639	0	0.27	0.0804651	0	0.375	394.42	1371.28	47.4571	0.921191	2.9456	3.82477
MOEDA	3142304	130	0	166	2	2288.11	59012.6	11904.9	1359.59	18748.9	0.0970233	0	0.26	0.138226	2	0.017	661.46	11463.9	30.8675	0.783133	8.1903	17.6008
MOEMA	3142403	310	5	313	6	11316.9	106939	14211.2	4879.37	33602.4	0.007593	0	0.353	-0.116701	0	0.112	739.18	13182.1	41.4185	0.904153	15.589	36.5061
MONJOLOS	3142502	144	0	157	0	3655.24	41289.4	17743.6	2925.12	10399.7	0.0519602	0	0.497	-0.64066	3	0.018	439.77	16254.8	95.4331	0.707006	18.6313	25.3836
MONSENHOR PAULO	3142601	367	2	331	0	19326.9	195808	22478.3	11170	65791.3	0.0728524	0	0.298	-0.280434	0	0.074	660.72	49145	44.006	0.700906	33.7464	52.6619
MONTALV┬NIA	3142700	1211	17	1062	1	8489.02	126213	8089.05	5876.22	50883.3	-0.0502436	0	0.078	-0.172312	0	0.109	423.8	3616.76	65.9642	0.884181	5.53316	7.00993
MONTE ALEGRE DE MINAS	3142809	1773	41	1527	3	215297	551194	26129.2	81966	175434	0.310423	0	0.12	0.103631	0	0.21	681.52	76504.3	137.83	0.555337	53.6778	121.431
MONTE AZUL	3142908	2386	6	2494	1	9182.74	190656	8752.52	4715.42	65981.2	0.061048	2	0.024	0.132175	0	0.083	523.4	2566.96	26.069	0.918204	1.89071	3.84859
MONTE BELO	3143005	1444	2	1410	17	57660.6	282960	21033.2	23343.9	91794.9	0.0190312	0	0.403	-0.0020162	0	0.463	649.57	26800.7	21.5355	0.82695	16.5559	39.9312
MONTE CARMELO	3143104	1218	10	1375	6	136365	1.09164e+06	22625.6	76951.6	437183	0.0095602	0	0.431	0.015451	0	0.374	820.33	92036.4	76.8269	0.64	55.9648	111.958
MONTE FORMOSO	3143153	451	4	384	0	2433.24	32087.3	6500.67	1185.3	12145.1	0.0604371	0	0.212	-0.129831	0	0.145	376.38	3486.98	46.0625	0.848958	3.08672	5.39521
MONTE SANTO DE MINAS	3143203	987	40	928	0	56393	357457	16285.8	61428	175665	0.0933029	0	0.239	0.0614755	0	0.464	700.52	57599.1	37.6056	0.700431	66.194	57.1358
MONTES CLAROS	3143302	3562	182	3357	21	111960	8.96797e+06	22306.9	61936.8	2.87109e+06	-1.38231	0	0.285	0.122269	0	0.054	769.53	17710.5	56.4355	0.765267	18.4501	31.4318
MONTE SI├O	3143401	929	9	623	34	22937.4	413092	17620.4	15776.8	159543	0.0132726	0	0.417	-0.0318921	0	0.429	945.91	19937.4	28.3628	0.776886	25.3239	24.6905
MONTEZUMA	3143450	1144	305	1060	2	11020.7	60268.8	7378.65	2779.62	18669	1.79232	0	0.196	0.0994926	0	0.113	462.45	2916.98	30.816	0.851887	2.62228	9.63345
MORADA NOVA DE MINAS	3143500	496	10	305	7	141912	272361	30740.5	22566.6	65380.5	-0.0146836	0	0.144	-0.0844013	0	0.12	643.98	91226.2	388.423	0.468852	73.9888	286.113
MORRO DA GARÃA	3143609	160	3	217	5	11145.6	47264.2	18213.5	5458.85	21972.8	0.0448028	0	0.495	0.0210682	0	0.373	438.22	43792.6	127.871	0.62212	25.156	69.6602
MORRO DO PILAR	3143708	231	0	121	1	3315.47	32574	9755.63	1573.89	12977.6	-0.0860458	0	0.17	-0.214943	0	0.097	474.62	14504.1	59.1901	0.694215	13.0074	14.3527
MUNHOZ	3143807	550	2	355	0	10590.8	88033.1	14060.5	3287.56	24779	0.0461194	0	0.484	0.119478	0	0.207	482.7	10067.6	20.2141	0.949296	9.26073	19.256
MURIA╔	3143906	1894	90	1456	11	30633.3	2.1005e+06	19352.9	20850.5	775931	-0.692977	0	0.239	0.0393782	0	0.262	880.24	18565.9	36.2651	0.745879	14.3204	16.1739
MUTUM	3144003	3049	1	2697	138	67429.7	374296	13596.9	23914.5	112799	0.0955318	0	0.139	-1.08643	4	0.033	562.19	13958.5	30.6092	0.830552	8.86707	22.1154
MUZAMBINHO	3144102	1185	4	1322	28	46224.3	415075	19741	34034.2	146938	-0.166391	0	0.058	-0.0554541	0	0.386	866.78	28044.6	20.1573	0.848714	25.7445	39.0079
NACIP RAYDAN	3144201	195	1	170	1	2470.71	27005.5	8248.49	1596.05	9830.93	0.0045871	0	0.347	0.0150366	0	0.401	601.87	13011.8	96.6706	0.623529	9.38853	12.6703
NANUQUE	3144300	595	32	360	2	28740	644030	15412.2	19560.4	282708	-0.200015	0	0.069	0.0735353	0	0.42	599.48	63366.7	212.767	0.608333	54.3346	48.3026
NAQUE	3144359	99	0	71	2	2635.21	68614.2	9901.05	18721.4	38657.3	0.0031417	0	0.322	-0.0999634	0	0.153	470.19	34690.1	128.577	0.647887	263.682	26.6183
NATAL┬NDIA	3144375	202	15	263	5	7082.89	43839.3	12962.5	3548.88	13875.1	0.0149693	0	0.204	-0.011213	0	0.272	525.26	51581.7	151.616	0.8327	13.4938	35.0638
NAT╔RCIA	3144409	721	0	696	2	11891	67916.2	14090.5	9682.62	30645.2	0.108289	0	0.126	-0.0977823	0	0.179	686.41	15367.8	23.1566	0.913793	13.9118	16.4924
NAZARENO	3144508	523	52	425	7	28565.4	208795	24326.5	11132.2	65374.2	-0.124744	0	0.467	0.0369647	0	0.433	596.88	30023.5	47.3671	0.790588	26.1934	54.6183
NEPOMUCENO	3144607	1532	24	1078	7	106197	444289	16422.9	85384.7	205390	-0.139558	4	0.001	0.0824581	0	0.407	596.84	45846	31.4963	0.735622	79.2065	69.3189
NINHEIRA	3144656	1004	0	760	1	12842.1	75957.8	7321.24	3589.76	23825.6	0.0669812	0	0.404	0.0373184	0	0.458	380.31	4427.63	72.9579	0.934211	4.72337	12.7909
NOVA BEL╔M	3144672	655	0	435	1	8576.22	37654.7	10867.2	8861.02	21475.2	0.108289	0	0.355	0.116896	0	0.39	374.75	17648.3	29.4943	0.691954	20.3702	13.0935
NOVA ERA	3144706	201	2	231	1	13316.8	321629	17874.2	5158.94	194791	-0.0486894	0	0.21	0.104164	0	0.227	634.91	19874.5	84.2684	0.748918	22.3331	66.2529
NOVA LIMA	3144805	56	1	7	2	866.42	9.11737e+06	98910.5	130.4	1.58068e+06	0.0077739	0	0.376	0.118149	0	0.064	1970.37	10142.9	23.5714	0.571429	18.6286	15.4718
NOVA MËDICA	3144904	293	0	315	0	6842.34	42532.7	11320.9	3531.56	16162.1	0.0567884	0	0.449	-0.0324334	0	0.276	422.21	18031.7	94.6413	0.730159	11.2113	23.3527
NOVA PONTE	3145000	364	5	345	0	196945	772975	51759.4	71942.6	430431	-0.499646	3	0.005	-0.165447	0	0.124	863.64	163519	247.159	0.614493	208.529	541.057
NOVA PORTEIRINHA	3145059	500	2	644	12	21717.1	104542	13669.1	8910.74	37068	0.0585534	0	0.403	0.0312008	0	0.195	357.19	44802.8	16.1475	0.659938	13.8366	43.4342
NOVA RESENDE	3145109	2718	9	2422	11	86933.9	296578	17817.8	50821.6	109386	-0.0206234	0	0.162	0.0344523	0	0.364	690.63	22974.4	11.4438	0.939306	20.9833	31.9845
NOVA SERRANA	3145208	294	1	239	5	10689.9	2.60323e+06	27494.8	6398.59	502759	0.0516038	0	0.473	-0.0715494	0	0.199	787.54	51100.4	64.8452	0.564854	26.7723	36.3602
NOVO CRUZEIRO	3145307	2979	21	3321	13	22210.2	233637	7327.7	14579.1	74078.4	-0.032899	0	0.419	0.0101364	0	0.412	480.62	4695.57	22.0891	0.88106	4.38997	7.45561
NOVO ORIENTE DE MINAS	3145356	550	1	304	8	5684.01	81944.3	7539.27	2715.25	27365.7	0.0474856	0	0.423	-0.198411	3	0.025	427.4	8388.16	107.385	0.736842	8.93174	10.3346
NOVORIZONTE	3145372	377	2	486	6	2140.45	50754.3	9561.84	1094.77	12944	0.0873068	0	0.209	0.0801519	0	0.2	471.29	4152.26	43.7942	0.950617	2.25261	5.67759
OLARIA	3145406	231	0	208	0	3395.79	23635.5	12619.1	1601.66	9076.71	-0.267237	0	0.075	-0.0467281	0	0.242	440.71	9677.88	53.274	0.798077	7.70029	14.7004
OLHOS-D'┴GUA	3145455	890	25	383	59	70420.1	120829	20331.4	5668.61	21267.2	0.051795	0	0.203	-0.0278964	0	0.344	414.1	11135.8	83.5379	0.835509	14.8005	79.1237
OL═MPIO NORONHA	3145505	93	0	124	1	4085.32	36589.2	13242.5	5547.92	17390.8	-0.141168	0	0.103	0.110075	0	0.18	502.84	51080.6	37.3226	0.443548	44.7413	43.9282
OLIVEIRA	3145604	1202	20	1624	78	52458.8	848151	20238.9	26757.6	290589	-0.0293946	0	0.495	0.0293578	0	0.341	692.65	28620.1	42.8233	0.696429	16.4764	43.6429
OLIVEIRA FORTES	3145703	178	1	160	1	9127.64	30146.9	13816.2	2136.78	10390.6	-0.399087	3	0.013	-0.322373	3	0.037	435.2	6862.5	35.0625	0.8625	13.3549	51.2789
ONÃA DE PITANGUI	3145802	283	12	248	1	14716.5	49109	15385	7563.13	19207	-0.0024339	0	0.327	0.135995	2	0.025	569.6	63572.6	58.7621	0.657258	30.4965	52.0017
ORATËRIOS	3145851	199	0	225	4	7167.71	53326.8	11322	5957.53	20239.9	0.0820023	0	0.291	0.0759911	0	0.316	452.45	42422.2	21.7778	0.831111	26.4779	36.0186
ORIZ┬NIA	3145877	952	6	528	3	20758.7	80574	10136.4	4108.81	23941.7	0.0006109	0	0.391	0.0507423	0	0.422	373.08	11810.6	12.9924	0.907197	7.78184	21.8053
OURO BRANCO	3145901	269	3	343	4	5034.4	3.3609e+06	86320.8	2495.1	2.0642e+06	-0.0049112	0	0.308	0.0540046	0	0.433	1026.6	11562.7	21.3557	0.830904	7.27434	18.7152
OURO FINO	3146008	1924	9	1244	7	49866	657819	19510.6	23488.8	271668	-0.046093	0	0.066	0.0176093	0	0.392	772	23490.4	25.3633	0.844051	18.8816	25.9179
OURO PRETO	3146107	728	77	844	8	19398.1	4.64715e+06	62245.1	9606.19	1.48032e+06	-0.578052	0	0.226	0.0670809	0	0.182	845.91	8618.48	23.2227	0.768957	11.3817	26.6457
OURO VERDE DE MINAS	3146206	546	3	601	20	4490.47	46239.7	7567.87	3458.58	17550.7	0.0005577	0	0.358	-0.0089178	0	0.5	399.99	4301.16	20.5075	0.936772	5.75471	8.2243
PADRE CARVALHO	3146255	385	1	279	66	705.7	50313.3	7938.36	667.57	14074.2	0.0612131	0	0.414	-0.288107	0	0.342	377.71	845.878	35.6559	0.960573	2.39272	1.83299
PADRE PARA═SO	3146305	777	5	635	81	4941.75	168937	8372.75	2509.4	53341.5	0.0096295	0	0.406	-0.3434	0	0.289	388.49	9234.65	32.3685	0.927559	3.95181	6.36004
PAINEIRAS	3146404	476	0	495	7	13777.3	59755.7	12850.7	6690.93	25710.6	0.0841481	0	0.272	0.0659151	0	0.165	610.88	21793.9	120.606	0.761616	13.517	28.9438
PAINS	3146503	320	4	401	8	14933.6	311223	37090.1	8358.56	106828	-0.115913	0	0.069	-0.0305296	0	0.213	785.67	22361.6	62.9751	0.763092	20.8443	46.6676
PAI PEDRO	3146552	1198	0	1082	3	4950.34	43445.4	7025.46	2060.34	15197	-0.345159	3	0.022	0.0683718	0	0.319	310.44	2554.53	60.2708	0.828096	1.9042	4.13217
PAIVA	3146602	138	0	135	2	3286.71	22164.6	14054.9	1162.74	8243.25	-0.0043688	0	0.336	0.0973295	0	0.254	562.49	9674.07	36.3111	0.740741	8.61289	23.8167
PALMA	3146701	635	277	625	15	11189.4	68943.8	10209.4	5330.06	27162.5	-0.930038	0	0.416	0.0071872	0	0.437	560.84	7347.2	23.7072	0.8192	8.5281	17.6211
PALMËPOLIS	3146750	647	18	742	12	5294.98	47116.2	7647.49	3127.78	20003.7	-0.0626677	0	0.133	-0.150828	3	0.032	320.2	4211.59	100.368	0.873315	4.21534	8.18389
PAPAGAIOS	3146909	308	16	327	4	16253.9	250217	16126.4	8776.57	120076	0.145534	1	0.035	0.0616743	0	0.427	570.49	56996.9	145.945	0.458716	26.8397	52.7724
PARACATU	3147006	2218	38	1991	28	598013	3.50944e+06	37986.7	102322	740309	0.317135	0	0.106	-0.0533491	0	0.338	770.58	109349	259.55	0.673531	51.3923	269.618
PAR┴ DE MINAS	3147105	795	5	578	5	88497.4	2.74563e+06	29606	38315.2	927657	0.0242413	0	0.487	-0.326981	3	0.027	800.15	105924	55.6003	0.596886	66.2893	111.317
PARAGUAÃU	3147204	1345	1	682	7	60961.4	481615	22314.6	38049.1	160386	0.0594971	0	0.432	0.0757031	0	0.09	663.97	51167.2	31.283	0.750733	55.7904	45.3244
PARAISËPOLIS	3147303	1102	41	827	10	11116.5	578638	27576.5	5984.51	216319	0.292999	0	0.137	0.005723	0	0.396	704.81	10025.4	21.3349	0.841596	7.23641	10.0876
PARAOPEBA	3147402	396	0	510	5	29339.8	565436	23148	13201	166305	-0.0201409	0	0.259	0.0777656	0	0.273	636.45	33602	93.6667	0.562745	25.8844	74.0905
PASSAB╔M	3147501	155	0	83	27	1832.41	19819.9	11443.4	770.76	6977.65	0.0970233	0	0.246	-0.0865606	0	0.149	509.77	1216.87	31.9518	0.771084	9.28627	11.822
PASSA QUATRO	3147600	350	0	316	3	69093.1	376252	22844.7	26077	115091	0.128004	2	0.03	-0.655476	3	0.008	679.67	27813.3	40.9589	0.810127	82.5222	197.409
PASSA TEMPO	3147709	574	4	437	10	14204.9	187771	22557.8	6984.59	59661	0.0660639	0	0.172	0.025058	0	0.47	584.34	13899.3	49.357	0.679634	15.983	24.7472
PASSA-VINTE	3147808	216	13	190	3	9509.51	32144.9	15278	934.8	9016.69	0.0234108	0	0.065	-0.0342943	0	0.27	625.17	5852.63	34.8947	0.815789	4.92	44.0255
PASSOS	3147907	1528	22	1193	9	159137	2.38748e+06	20859	74962.5	882779	-0.0993904	0	0.155	0.0612098	0	0.163	914.63	223293	81.0905	0.673093	62.8353	104.147
PATIS	3147956	389	20	526	0	3827.84	44516.8	7449.26	2979.34	15970.8	-0.0770575	0	0.094	0.144918	2	0.025	360.1	2923.95	44.6635	0.927757	5.66414	9.84021
PATOS DE MINAS	3148004	3779	76	3132	12	282540	4.37886e+06	29019.6	87562.2	1.24037e+06	0.336559	0	0.201	0.015921	0	0.444	968.15	61310.3	74.0744	0.777139	27.9573	74.7659
PATROC═NIO	3148103	2810	2	2712	9	401293	2.73766e+06	30424.2	131370	805710	-0.201005	0	0.064	-0.0904012	0	0.098	818.27	94057.5	69.0262	0.736726	48.4403	142.809
PATROC═NIO DO MURIA╔	3148202	699	7	310	2	3216.36	74363.5	13092.2	1960.45	26644	-0.0323118	0	0.178	0.0690739	0	0.405	681.27	7506.45	31.0355	0.796774	6.32403	4.60137
PAULA C┬NDIDO	3148301	884	6	724	11	18451.3	95270.2	9823.69	10798.6	34715.7	0.0230707	0	0.438	-0.0657066	0	0.078	547.02	17879.8	19.3522	0.801105	14.9152	20.8725
PAULISTAS	3148400	268	3	423	51	6158.96	43964.2	8824.6	2919.34	14475	0.0649947	0	0.287	0.65534	0	0.063	489.99	5886.52	47.2128	0.775414	6.90151	22.9812
PAV├O	3148509	538	0	641	51	11869.5	69523.1	7982.91	6266.07	25349.1	0.0680542	0	0.379	-0.251033	0	0.15	439.76	10012.5	90.0218	0.762871	9.77546	22.0623
PEÃANHA	3148608	1261	0	1147	5	43354.7	179174	10026	44363.6	92979.8	-0.0381662	0	0.243	-0.0506212	0	0.22	653.18	21347.9	57.3592	0.808195	38.6779	34.3812
PEDRA AZUL	3148707	671	4	569	25	8100.75	273043	11032.9	7903.87	87265.1	0.0506782	0	0.418	-0.0699206	0	0.212	395.46	10978.9	211.309	0.594025	13.8908	12.0727
PEDRA BONITA	3148756	1353	2	949	3	14258.2	62332.7	8758.29	9096.89	25326.4	0.0430109	0	0.484	0.111512	0	0.103	448.28	9867.23	8.43519	0.937829	9.58576	10.5382
PEDRA DO ANTA	3148806	448	1	603	0	19057.2	48692.1	14890.5	2089.43	12962.2	0.0183146	0	0.376	0.0618147	0	0.495	568.86	4744.61	16.6517	0.829187	3.46506	42.5383
PEDRA DO INDAI┴	3148905	578	0	462	0	15682.4	79391	19680.5	3335.8	35944.8	-0.0133814	0	0.296	0.0696162	0	0.465	620.37	11766.2	42.5065	0.688312	7.22035	27.1322
PEDRA DOURADA	3149002	259	5	251	0	7581.15	34957.5	14256.7	2657.37	10700.7	0.0247759	0	0.476	-0.239222	0	0.065	500.69	9370.52	23.6653	0.709163	10.5871	29.2708
PEDRALVA	3149101	870	29	515	7	21955.6	129792	11218	13929.1	56824.4	-0.179018	4	0.01	0.0716017	0	0.1	889.42	32186.4	18.9786	0.899029	27.0467	25.2363
PEDRAS DE MARIA DA CRUZ	3149150	1024	0	864	4	10992.8	84536.5	7418.08	6476.52	27395.8	0.0820023	0	0.43	0.119453	2	0.042	356.43	15979.2	120.509	0.856481	7.49597	10.7351
PEDRINËPOLIS	3149200	176	2	162	2	31402.6	106515	29007.4	12563.8	37353.1	0.0826441	0	0.259	-0.443987	3	0.038	800.05	66018.5	90.3642	0.722222	77.5541	178.424
PEDRO LEOPOLDO	3149309	184	1	136	10	12865.6	1.43773e+06	22521.9	9843.85	634282	0.109259	0	0.095	0.0322271	0	0.458	845	60345.6	72.1838	0.367647	72.3813	69.922
PEDRO TEIXEIRA	3149408	165	0	132	0	2339.7	21377.4	11599.2	1615	8562.97	-0.0175122	0	0.252	-0.22311	0	0.075	372.31	7787.88	59.2576	0.734848	12.2348	14.18
PEQUERI	3149507	107	2	86	1	2974.29	42885.8	12813.2	799.62	18827	-0.0176045	0	0.265	-0.245979	0	0.053	692.68	5465.12	43.093	0.569767	9.29791	27.7971
PEQUI	3149606	244	2	338	9	15808.5	60366	13735.1	6831.66	22565.3	0.0952335	0	0.103	0.0510016	0	0.258	661.92	31461.5	42.5858	0.609467	20.212	64.7887
PERDIG├O	3149705	407	0	470	1	12475.3	214046	19735	9980.16	47502.5	0.042572	0	0.481	-0.22688	0	0.087	816.68	10304.3	27.4787	0.906383	21.2344	30.6519
PERDIZES	3149804	1319	10	1086	44	296640	600369	37699.8	95794.2	183697	0.0145132	0	0.128	0.271178	0	0.124	1017.44	141210	111.892	0.675875	88.2083	224.898
PERDıES	3149903	703	5	626	1	28354.5	478423	22310.4	22457.5	179774	0.0114114	0	0.385	0.0898398	0	0.325	763.18	35998.4	28.9089	0.803514	35.8747	40.3336
PERIQUITO	3149952	160	0	75	1	2578.23	72610	10284.7	18244	52732.2	0.0056453	0	0.351	0.0447457	0	0.481	371.4	36000	64	0.72	243.254	16.1139
PESCADOR	3150000	167	0	142	4	3971.67	38630.8	8960.99	3481.93	17158.7	0.0838799	0	0.302	-0.613004	3	0.003	456.91	24676.1	179.859	0.556338	24.5206	23.7825
PIAU	3150109	280	1	470	8	6668.83	46516.4	16321.6	3231.82	24319.3	0.0618994	0	0.435	0.0198346	0	0.414	523.66	22438.3	31.5681	0.776596	6.87621	23.8173
PIEDADE DE CARATINGA	3150158	533	0	272	4	19122.7	88778.5	10764.9	8283.2	24019.5	-0.0733717	0	0.2	0.0938871	0	0.094	464.58	40970.6	27.9338	0.716912	30.4529	35.8775
PIEDADE DE PONTE NOVA	3150208	111	3	93	0	10710.9	49993.6	11866.5	5044.86	20780.6	-0.0840079	0	0.142	0.0753825	0	0.42	429.78	125161	66.9032	0.688172	54.2458	96.4941
PIEDADE DO RIO GRANDE	3150307	204	52	169	5	21954.6	73776.7	15750.8	7862.87	61398.3	0.106622	0	0.264	0.0216551	0	0.404	494.57	21822.5	62.0178	0.775148	46.5259	107.62
PIEDADE DOS GERAIS	3150406	700	1	749	4	12048.2	62143.8	12476.2	4040.6	18475.1	-0.0113466	0	0.337	-0.0545765	0	0.204	537.39	9000	13.2644	0.918558	5.39466	17.2118
PIMENTA	3150505	629	1	560	2	36158.5	177651	20372.8	17542.6	56053.9	0.0283651	0	0.426	0.105402	0	0.158	704.81	66385.7	50.8482	0.810714	31.3261	57.4857
PINGO-D'┴GUA	3150539	108	2	174	72	707.4	38710.9	7943.96	1048.4	14151.5	0.0581648	0	0.32	-0.24861	0	0.374	413.9	8431.03	26.4138	0.471264	6.02529	6.55
PINTËPOLIS	3150570	1145	19	1094	12	6198.11	56756.6	7482.74	3058.6	20089.7	0.179575	1	0.041	0.0254432	0	0.322	447.06	2388.48	54.287	0.904936	2.7958	5.4132
PIRACEMA	3150604	482	17	404	5	11500.5	105262	16031.4	10043	35196.1	0.0438435	0	0.164	-0.456106	3	0.021	558.84	17868.8	28.2054	0.824257	24.8589	23.86
PIRAJUBA	3150703	79	0	52	0	75426.7	308785	53330.8	27675	86204.7	0.0378779	0	0.4	0.0635106	0	0.46	896.88	746500	306.096	0.615385	532.212	954.768
PIRANGA	3150802	2324	25	2179	11	25031.9	159805	8918.69	7058.97	49285.3	-0.118353	0	0.153	-0.0282154	0	0.196	542.23	7463.06	11.9137	0.917393	3.23955	10.771
PIRANGUÃU	3150901	551	15	544	21	4528.74	53590.5	9718.99	3947.59	21732.4	-0.0123419	0	0.378	-0.0303218	0	0.11	635.44	7753.68	22.8989	0.715074	7.2566	8.21913
PIRANGUINHO	3151008	426	6	363	9	7335.73	101908	11854	4981.78	35079	-0.06881	0	0.112	-0.333508	3	0.013	635.31	14994.5	29.865	0.856749	13.7239	17.22
PIRAPETINGA	3151107	211	0	346	4	5347.58	588966	54152.8	2474.55	144307	0.0280204	0	0.434	0.0756716	0	0.224	635.24	8794.8	35.4075	0.843931	7.15188	25.344
PIRAPORA	3151206	269	2	606	31	30110	1.83737e+06	32401.7	14178.3	737753	0.0467411	0	0.456	-0.120593	0	0.118	704.65	40684.8	74.6617	0.828383	23.3965	111.933
PIRA┌BA	3151305	423	0	394	0	12098.6	164074	14808.1	5124.12	48938.4	0.102656	0	0.257	0.137286	0	0.142	631.81	22208.1	13.9518	0.873096	13.0054	28.602
PITANGUI	3151404	494	12	353	5	51092.9	509908	18404.2	21325.9	200398	0.004786	0	0.118	-0.0499504	0	0.201	787.06	83535.4	93.5751	0.711048	60.4134	103.427
PIUMHI	3151503	928	13	1015	5	93252.5	866514	25098.2	51705.5	292039	0.0017002	0	0.284	0.0730115	0	0.202	857.71	72379.3	71.5517	0.719212	50.9414	100.488
PLANURA	3151602	112	0	70	0	69191.3	488212	41388	27879.7	326077	0.1158	0	0.066	0.151702	2	0.022	771.23	358071	353.586	0.457143	398.281	617.779
POÃO FUNDO	3151701	1972	33	2071	83	48545.8	259188	15333.9	25330.8	87474.6	-0.133743	0	0.365	-0.121632	0	0.418	806.66	22138.6	15.5437	0.92902	12.2312	24.6176
POÃOS DE CALDAS	3151800	296	0	298	4	39403.9	6.36809e+06	38342.3	30171.3	2.79633e+06	0.0519602	0	0.445	-0.0211585	0	0.266	1083.25	136534	111.879	0.520134	101.246	133.121
POCRANE	3151909	990	1	1024	57	24689.4	101932	11529.4	6741.15	30930	-0.0204656	0	0.266	2.17471	1	0.004	488.03	6219.73	44.0713	0.818359	6.58315	24.9388
POMP╔U	3152006	815	29	736	7	123415	731803	23149.5	50265.4	229847	-0.0970826	0	0.384	0.0617793	0	0.213	685.25	89698.4	213.312	0.58288	68.2953	151.43
PONTE NOVA	3152105	1006	76	750	8	44521.9	1.64985e+06	27333	14139	499885	-0.0257494	0	0.296	0.0683718	0	0.127	813.93	49177.3	41.892	0.732	18.852	44.2563
PONTO CHIQUE	3152131	248	3	239	22	4175.11	38233.5	8977.1	3980.52	15504.6	-0.0394464	0	0.191	-0.0423635	0	0.191	349.81	14652.7	128.351	0.891213	16.6549	16.8351
PONTO DOS VOLANTES	3152170	1053	75	967	59	6248.43	81521.4	6716.21	2311.75	35806.2	-0.447628	0	0.444	0.368598	0	0.15	412.06	2010.34	48.8811	0.911065	2.39064	5.93393
PORTEIRINHA	3152204	3241	0	3546	13	33371.9	335666	8664.35	12063.4	116014	0.042572	0	0.482	0.0194443	0	0.315	461.1	3041.17	25.6856	0.798364	3.40198	10.2968
PORTO FIRME	3152303	1123	2	1034	2	10854.3	90555.4	8052.95	6899.96	29279.7	0.0094393	0	0.354	-0.16738	0	0.105	441.09	6829.79	18.3636	0.826886	6.67308	9.66549
POT╔	3152402	1056	57	508	113	11797.9	137602	8268.88	5806.89	45395.2	-0.282354	0	0.381	1.42821	0	0.104	406.28	9950.79	50.0768	0.858268	11.4309	11.1723
POUSO ALEGRE	3152501	1954	94	1879	17	66936.6	7.39045e+06	50228.3	27770.3	1.8075e+06	-0.585607	0	0.275	-0.0038497	0	0.331	1031.65	24565.2	41.761	0.887706	14.7793	34.2562
POUSO ALTO	3152600	548	6	468	26	61863.9	220804	35699.9	9182.72	49951.1	-0.463829	3	0.005	0.08657	0	0.142	1104.01	61807.7	27.5833	0.826923	19.6212	112.89
PRADOS	3152709	344	3	260	11	16722.6	152096	16860.2	3497.62	35361	-0.0109527	0	0.3	0.0071076	0	0.481	619.68	16219.2	45.6654	0.834615	13.4524	48.6122
PRATA	3152808	1793	29	1491	18	230632	928699	33411.2	76995.8	292518	0.0655835	0	0.224	0.01663	0	0.149	833.26	65456.7	223.917	0.448692	51.6404	128.629
PRAT┴POLIS	3152907	451	0	398	3	24057.5	137980	15520.8	8011.4	50304.7	-0.017244	0	0.303	-0.212515	0	0.082	718.06	28804	31.9975	0.871859	20.1291	53.3427
PRATINHA	3153004	471	1	552	0	39307.3	94148.3	26379.5	15967.2	29369.5	0.0577812	0	0.464	0.126601	0	0.183	579.12	43233.7	80.8333	0.775362	28.9261	83.455
PRESIDENTE BERNARDES	3153103	875	0	670	1	7306.08	46944.8	8440.28	2699.12	17776.9	0.113922	0	0.138	0.128833	0	0.148	552.16	3635.82	12.8881	0.861194	4.02854	8.34981
PRESIDENTE JUSCELINO	3153202	167	4	287	7	6899.36	42499.2	11105.1	4262.63	16022.2	0.0473549	0	0.407	0.0592978	0	0.306	435.31	17101	118.756	0.672474	14.8524	41.3135
PRESIDENTE KUBITSCHEK	3153301	107	0	118	0	1886.59	27658.9	9035.91	623.11	9627.65	0.0902639	0	0.274	0.144918	2	0.05	363.48	1449.15	26.4831	0.940678	5.28059	17.6317
PRESIDENTE OLEG┴RIO	3153400	2406	4	1758	17	186968	452691	23097.6	54628.4	140715	-0.0826232	0	0.145	-0.0068649	4	0.036	655.34	60122.9	145.143	0.782139	31.0742	77.7092
ALTO JEQUITIB┴	3153509	679	2	672	1	24355.9	120220	14107	14172.5	40897.7	-0.472998	3	0.026	0.0086704	0	0.296	647.33	27756	14.753	0.71131	21.0901	35.8702
PRUDENTE DE MORAIS	3153608	58	3	69	1	1619.45	144572	13668.5	1817.94	44262.4	0.0803128	0	0.224	-0.0788652	0	0.17	539.54	37014.5	182.406	0.275362	26.347	27.9216
QUARTEL GERAL	3153707	368	1	272	5	14697.5	50626.5	14232.9	7648.3	21448.7	-0.0154321	0	0.303	0.0470887	0	0.399	536.85	25216.9	129.574	0.636029	28.1188	39.9387
QUELUZITO	3153806	193	0	214	6	5707.66	29149.5	14887.4	2121.7	9462.25	0.0707365	0	0.369	0.0036872	0	0.362	571.43	14215	24.9346	0.785047	9.91449	29.5734
RAPOSOS	3153905	18	0	2	1	301.76	298129	18189.7	20.62	40771.5	0.122774	2	0.013	0.0309522	0	0.426	758.66	#VALUE!	#VALUE!	1	10.31	16.7644
RAUL SOARES	3154002	2332	14	1930	41	39351.3	293272	12035.1	20491.6	112540	-0.0199507	0	0.203	-0.0564852	0	0.402	649.49	19456	29.187	0.832124	10.6174	16.8745
RECREIO	3154101	253	2	442	4	5531.11	98430.3	9201.67	4703.87	43103	0.0826441	0	0.267	0.109227	0	0.106	596.92	13746.6	41.8077	0.69457	10.6422	21.8621
REDUTO	3154150	393	8	424	2	15235.7	92599.7	13011.1	11884.3	42561.4	-0.0352353	0	0.147	0.0824581	0	0.468	618.79	36518.9	26.0708	0.801887	28.0291	38.7677
RESENDE COSTA	3154200	935	2	909	66	28172.8	154882	13387.6	8852.1	50510	0.0492279	0	0.424	0.252277	0	0.177	705.68	9435.64	31.3487	0.858086	9.73828	30.1314
RESPLENDOR	3154309	945	8	948	16	18363.8	221913	12526.9	11565.9	113507	4.28e-05	0	0.322	0.0014273	0	0.357	600.95	11575.9	96.6435	0.718354	12.2003	19.4326
RESSAQUINHA	3154408	362	0	396	2	21135.1	171707	35323.3	5177.36	24551.5	-0.0907398	0	0.154	-0.0484095	0	0.253	523.37	30585.9	23.9975	0.820707	13.0741	58.3842
RIACHINHO	3154457	994	19	858	10	23322.8	90681	10938.6	8402.41	33591.6	0.0375925	0	0.2	0.0221717	0	0.494	406.11	13313.5	144.9	0.869464	9.79302	23.4636
RIACHO DOS MACHADOS	3154507	1230	0	1150	17	19131.8	205894	21287.6	4163.13	22368.5	0.0406944	0	0.477	-0.0059549	0	0.099	382.69	5592.17	63.3661	0.806087	3.62011	15.5543
RIBEIR├O DAS NEVES	3154606	142	0	90	0	3109.66	3.85617e+06	11725.5	1725.65	890475	-0.225929	0	0.073	-0.336741	3	0.048	550.11	22577.8	53.0778	0.488889	19.1739	21.899
RIBEIR├O VERMELHO	3154705	94	1	64	0	2660.19	85732.8	21126.9	2018.3	34125.2	-0.115185	0	0.13	-0.140007	0	0.143	699.06	40968.8	34.5156	0.703125	31.5359	28.2999
RIO ACIMA	3154804	97	0	5	0	606.8	131656	13005.6	92.74	136212	0.0648354	0	0.403	-0.0731369	0	0.199	703.6	5600	141.2	0.2	18.548	6.25567
RIO CASCA	3154903	425	7	523	6	21246.7	186960	13231.4	9924.86	96252.9	0.0052253	0	0.41	0.0650015	0	0.204	556.76	41351.8	64.4034	0.739962	18.9768	49.9921
RIO DOCE	3155009	194	2	191	11	2624.55	35979.1	13716.8	1341.85	11372.8	0.0787585	0	0.202	0.034726	0	0.248	519.36	9293.19	47.1466	0.790576	7.02539	13.5286
RIO DO PRADO	3155108	275	1	383	1	3294.07	39855	7516.98	2623.47	16466.7	-0.0640504	0	0.194	-0.387627	3	0.024	393.29	2832.9	47.1462	0.869452	6.84979	11.9784
RIO ESPERA	3155207	1128	15	987	1	7569.59	46659.4	8010.2	2114.81	16391.1	-0.0038903	0	0.377	0.0773347	0	0.365	445.61	2596.76	11.5714	0.914894	2.14266	6.71063
RIO MANSO	3155306	389	1	1132	39	10996.5	81000.2	14028.4	3731.46	21468.4	0.0145396	0	0.427	-0.104682	0	0.344	688.17	6410.78	9.053	0.911661	3.29634	28.2687
RIO NOVO	3155405	220	0	334	7	6255.48	111021	12221.6	3080.57	39200.7	-0.157583	0	0.09	0.0025551	0	0.337	602.64	5209.58	43.1377	0.739521	9.22326	28.434
RIO PARANA═BA	3155504	1080	51	1257	7	223377	499032	40044.3	116852	198473	-0.246302	0	0.384	0.072808	0	0.156	882.38	124811	86.5537	0.832936	92.9613	206.831
RIO PARDO DE MINAS	3155603	3429	21	3195	299	54341.8	259982	8382.2	11511.9	89115.8	0.100681	0	0.127	5.68545	1	0.048	487.17	3040.06	23.5793	0.899218	3.60309	15.8477
RIO PIRACICABA	3155702	411	15	426	26	18546.7	511167	34954	6195.83	126626	-0.0222803	0	0.333	0.14221	0	0.092	624.09	33915.5	29.1761	0.833333	14.5442	45.1258
RIO POMBA	3155801	531	11	476	13	12748.3	300541	16640.3	7871.83	101735	0.0013535	0	0.409	0.0187673	0	0.354	718.83	16279.4	30.7374	0.796218	16.5375	24.0081
RIO PRETO	3155900	297	0	342	64	4388.68	55122.1	9942.65	4099.97	24281.9	0.0801246	0	0.208	-0.171796	0	0.397	577.11	8754.39	74.5965	0.716374	11.9882	14.7767
RIO VERMELHO	3156007	1088	7	777	4	15880.3	112780	8383.26	6634.86	42801.7	0.0019936	0	0.336	0.0171901	0	0.388	458.72	8657.66	47.9871	0.758044	8.53907	14.5959
RIT┴POLIS	3156106	367	2	280	1	15046.8	69118.5	14298.4	4052.86	19272.7	0.0554449	0	0.412	-0.292134	0	0.055	527.47	17660.7	55.5786	0.7	14.4745	40.9993
ROCHEDO DE MINAS	3156205	71	0	94	0	2043.52	25830.1	11264.8	681.42	9392.18	0.078247	0	0.334	-0.287557	0	0.066	565.8	11329.8	73.4894	0.670213	7.24915	28.782
RODEIRO	3156304	123	1	236	6	37636.1	409891	52168.9	9438.11	78638.8	0.0869521	0	0.224	0.0764088	0	0.172	651.49	51652.5	25.428	0.894068	39.992	305.984
ROMARIA	3156403	196	7	173	0	69346.6	136023	37327.9	34311	60439.6	0.0340617	0	0.356	0.11439	0	0.31	615.98	614486	167.572	0.595376	198.329	353.809
ROS┴RIO DA LIMEIRA	3156452	399	1	386	2	4165.32	47753.2	10426.5	2564.08	17180.1	0.0371899	0	0.406	0.102534	0	0.276	688.78	10728	21.5648	0.829016	6.64269	10.4394
RUBELITA	3156502	1219	6	1421	141	6947.37	56557.8	8330.8	4873.77	24549.7	0.0577812	0	0.116	0.586932	0	0.169	383.95	2049.96	52.9374	0.889514	3.42982	5.69924
RUBIM	3156601	748	38	459	11	8564.68	85336.6	8223.63	6450.55	32422.8	0.0304082	0	0.316	0.0461102	0	0.062	375.29	13130.7	145.15	0.590414	14.0535	11.4501
SABAR┴	3156700	229	1	103	2	1660.7	2.52509e+06	18571.2	1245.98	782540	0.104111	0	0.152	0.102534	0	0.291	692.48	9922.33	33.7767	0.61165	12.0969	7.25197
SABINËPOLIS	3156809	1300	1	558	9	42107.7	182223	11434.7	20540.3	69294.9	-0.0365954	0	0.235	-0.0730094	0	0.133	568.59	11437.3	50.2276	0.752688	36.8106	32.3906
SACRAMENTO	3156908	1312	15	955	4	384836	1.53142e+06	58905.4	80857.8	309269	0.010587	0	0.236	0.0542603	0	0.43	862.73	70970.7	163.675	0.610471	84.6678	293.32
SALINAS	3157005	1970	12	2092	76	18428	553781	13287.1	9853.14	182864	-0.002425	0	0.374	-0.389689	0	0.253	820.58	5553.54	53.2758	0.828394	4.70991	9.35434
SALTO DA DIVISA	3157104	325	2	174	4	7936.97	97659.7	13702.8	5463.64	25972.8	-0.02693	0	0.211	0.0747128	0	0.375	372.92	50862.1	531.569	0.534483	31.4002	24.4214
SANTA B┴RBARA	3157203	297	7	114	6	14539.2	766290	24968.7	41955.7	248300	0.0257517	0	0.37	0.040048	0	0.445	648.73	99745.6	142.86	0.719298	368.032	48.9537
SANTA B┴RBARA DO LESTE	3157252	973	5	711	0	13222.3	79344.4	9699.8	6418.7	30169.2	0.0445553	0	0.477	0.0906463	0	0.478	468.56	27573.8	9.70323	0.817159	9.02771	13.5892
SANTA B┴RBARA DO MONTE VERDE	3157278	291	1	360	0	9770.4	38743.5	12514	2732.72	12520.8	0.101538	0	0.167	0.0584227	0	0.451	401.59	8383.33	86.425	0.658333	7.59089	33.5753
SANTA B┴RBARA DO TUG┌RIO	3157302	526	0	520	3	5161.95	56008.8	12202.4	3223.23	17585.3	0.126314	2	0.026	0.101557	0	0.209	442.22	7144.23	17.8096	0.825	6.19852	9.81359
SANTA CRUZ DE MINAS	3157336	1	0	1	0	46.03	88467	10350.6	35.28	24468.6	0.0970233	0	0.202	0.110998	0	0.244	#N/A	#N/A	#N/A	#N/A	35.28	46.03
SANTA CRUZ DE SALINAS	3157377	877	1	757	1	2952.25	37555.6	8659.36	1651.38	15210.8	0.0063031	0	0.327	-0.118654	0	0.162	452.23	784.676	33.8296	0.936592	2.18148	3.36631
SANTA CRUZ DO ESCALVADO	3157401	402	3	446	0	8153.62	48724.8	9823.55	6714.21	20551.7	-0.0717535	0	0.148	-0.0423185	0	0.273	493.73	16650.2	23.6928	0.721973	15.0543	20.2826
SANTA EFIG╩NIA DE MINAS	3157500	201	0	118	0	4400.24	39966.5	8712.99	1681.39	16386.3	0.0951457	0	0.182	0.124566	0	0.155	399.79	9677.97	46.0763	0.788136	14.2491	21.8917
SANTA F╔ DE MINAS	3157609	500	2	459	1	7174.76	37873.2	9503.93	3867.37	14323.2	-0.0890997	0	0.14	-0.0343016	0	0.268	485.74	7470.59	376.878	0.799564	8.42564	14.3495
SANTA HELENA DE MINAS	3157658	293	8	283	23	4411.33	44428.6	6931.14	1622.99	15416.9	0.0280784	0	0.277	0.0108352	0	0.277	304.71	7272.08	87.9364	0.840989	5.73495	15.0557
SANTA JULIANA	3157708	367	3	432	4	134103	640243	47850.7	34121.1	124333	-0.128569	0	0.084	-0.0126366	0	0.334	832.53	120315	86.3356	0.701389	78.984	365.404
SANTA LUZIA	3157807	220	1	96	1	2247.74	3.78655e+06	17298.3	2406.7	1.30727e+06	0.0783724	0	0.277	0.13122	0	0.054	637.1	31625	30.5833	0.604167	25.0698	10.217
SANTA MARGARIDA	3157906	2068	2	1886	4	115090	271957	16815.5	57768	119819	0.105181	0	0.08	0.104113	0	0.198	608.05	58650.1	10.6654	0.814952	30.6299	55.6526
SANTA MARIA DE ITABIRA	3158003	623	34	372	15	19567.6	165436	15030.1	4996.01	52891.6	-0.252216	4	0.001	0.0001877	0	0.321	513.72	7545.7	49.0403	0.741935	13.4301	31.4086
SANTA MARIA DO SALTO	3158102	339	71	198	0	3115.97	40112.7	7454.51	1874.75	16384.8	2.65828	1	0.023	-0.0077205	0	0.283	405.06	2444.44	68.7071	0.863636	9.46843	9.19165
SANTA MARIA DO SUAÃU═	3158201	694	0	644	6	10949.8	133387	8954.53	7310.03	47640.5	-0.119843	0	0.138	0.0256106	0	0.416	518.97	7743.79	74.3571	0.723602	11.351	15.7778
SANTANA DA VARGEM	3158300	363	0	411	1	28815	136250	18608.3	34730.7	78689.2	0.112795	0	0.135	0.0290423	0	0.393	696.06	102611	34.1217	0.63017	84.5029	79.3803
SANTANA DE CATAGUASES	3158409	450	0	449	5	4607.74	38773	10003.4	2241.41	13012.1	0.0125299	0	0.372	-0.215465	0	0.056	506.27	4859.69	29.461	0.859688	4.992	10.2394
SANTANA DE PIRAPAMA	3158508	1123	1	1369	3	25997.3	83329.3	10461.9	10247.8	33859.7	0.119555	0	0.051	0.0987914	0	0.321	491.99	12902.1	43.9934	0.790358	7.48561	23.1499
SANTANA DO DESERTO	3158607	69	0	99	2	1998.87	39324.7	9753.16	1627.51	15000.4	0.0378779	0	0.468	0.0679586	0	0.342	641.43	16838.4	185.99	0.454545	16.4395	28.9691
SANTANA DO GARAMB╔U	3158706	155	9	115	3	3919.28	28649.2	11760.8	1132.27	9115.89	0.008732	0	0.447	0.0338041	0	0.434	568.42	10773.9	59.6174	0.8	9.84583	25.2857
SANTANA DO JACAR╔	3158805	129	0	98	0	6027.37	76014.8	15637.7	4092.99	25169.7	-0.0381662	0	0.269	-0.311301	3	0.026	536.85	161827	97.1327	0.571429	41.7652	46.7238
SANTANA DO MANHUAÃU	3158904	1215	5	849	10	33784.4	109821	12405	10195.4	32821.7	0.0378349	0	0.362	0.0501034	0	0.1	463.97	21446.4	26.8975	0.824499	12.0088	27.8061
SANTANA DO PARA═SO	3158953	215	4	80	1	7831.03	490332	14936.4	12215	134098	0.0685256	0	0.145	0.105755	0	0.221	591.42	9125	41.4125	0.5875	152.687	36.4234
SANTANA DO RIACHO	3159001	240	2	195	0	1486.54	61254.8	14242	1979.69	16370	-0.0580148	0	0.178	0.0228071	0	0.366	632.51	2876.92	82.159	0.74359	10.1523	6.19392
SANTANA DOS MONTES	3159100	459	12	567	7	3488.41	32699.7	8412.58	1686.18	13250.3	0.0008983	0	0.245	0.0523498	0	0.391	462.64	3506.17	22.6878	0.712522	2.97386	7.60002
SANTA RITA DE CALDAS	3159209	1116	19	1385	5	26470.9	146477	15924.8	15653	52610.8	-0.034491	0	0.493	0.0679052	0	0.355	752.55	17824.5	28.4065	0.80361	11.3018	23.7194
SANTA RITA DE JACUTINGA	3159308	483	0	495	5	8254.54	55137.5	10933.5	2958.86	26455.5	0.0491437	0	0.435	-0.0810577	0	0.165	636.33	8498.99	42.0949	0.771717	5.97749	17.0901
SANTA RITA DE MINAS	3159357	263	7	237	2	8425.05	77652.9	10862.1	5748.73	34326	0.0195192	0	0.433	0.0690739	0	0.492	493.3	37565.4	19.2321	0.7173	24.2562	32.0344
SANTA RITA DE IBITIPOCA	3159407	388	5	305	9	8906.76	56791.2	15925.7	2944.01	15601.2	0.0306562	0	0.498	0.038903	0	0.386	461.93	12213.1	46.7344	0.819672	9.65249	22.9556
SANTA RITA DO ITUETO	3159506	731	8	702	2	65246	126012	22111.3	16544.8	35559	0.0216702	0	0.35	0.0939303	0	0.243	431.3	23279.2	44.245	0.801994	23.568	89.2559
SANTA RITA DO SAPUCA═	3159605	898	52	387	5	38244.1	1.56004e+06	36859.5	22185.7	656725	0.0690714	0	0.288	0.0730115	0	0.202	894.4	61808.8	68.3359	0.70801	57.3273	42.588
SANTA ROSA DA SERRA	3159704	426	8	494	0	19275.5	55863.4	16498.4	8575.06	21850.6	0.0085703	0	0.428	0.129654	0	0.125	636	23827.9	51.2389	0.775304	17.3584	45.2476
SANTA VITËRIA	3159803	972	8	951	16	220059	721389	36719.4	38072.8	143627	-0.0241379	0	0.162	0.0008302	0	0.433	823.26	84839.1	284.801	0.545741	40.0344	226.398
SANTO ANTÈNIO DO AMPARO	3159902	529	63	511	3	42754.9	249704	13459	32759.8	101415	-0.323418	0	0.284	0.11089	2	0.038	496.93	267746	73.4403	0.677104	64.1091	80.8221
SANTO ANTÈNIO DO AVENTUREIRO	3160009	314	0	366	3	9367.14	44597.9	12158.6	3944.92	16346.7	0.102656	0	0.139	-0.0311832	0	0.27	566.7	16795.1	50.2377	0.729508	10.7785	29.8317
SANTO ANTÈNIO DO GRAMA	3160108	239	19	219	1	10165.9	70856	17405	4644.22	18069.3	-0.0008042	0	0.328	0.0564171	0	0.479	454.56	24401.8	50.5799	0.707763	21.2065	42.5351
SANTO ANTÈNIO DO ITAMB╔	3160207	192	0	176	2	3798.9	34640.7	8574.43	2616.38	13663	-0.216541	0	0.072	0.0943552	0	0.266	381.31	9392.05	58.1989	0.767045	14.8658	19.7859
SANTO ANTÈNIO DO JACINTO	3160306	1099	2	895	2	6930.23	89128.4	7441.63	4587.03	31954.6	0.0554449	0	0.423	0.109227	0	0.168	399.94	2851.4	21.9989	0.934078	5.12517	6.30594
SANTO ANTÈNIO DO MONTE	3160405	1341	7	1285	2	142964	529045	18817.2	36356	182083	0.0448008	0	0.129	0.105657	0	0.213	960.02	25177.4	52.7595	0.820233	28.2926	106.61
SANTO ANTÈNIO DO RETIRO	3160454	874	2	763	2	3243.96	48678.3	6632.83	1690.05	18469.7	0.0989637	0	0.089	0.0445363	0	0.44	299.97	1737.88	20.0773	0.985583	2.21501	3.71162
SANTO ANTÈNIO DO RIO ABAIXO	3160504	156	0	87	1	2200.49	22201.3	12245.6	872.31	7008.2	-0.0719635	0	0.165	0.0538706	0	0.493	554.15	14735.6	48.7586	0.758621	10.0266	14.1057
SANTO HIPËLITO	3160603	154	0	182	3	5560.52	33654.4	10458.2	6651.76	17168.9	0.0838799	0	0.285	-0.0187388	0	0.3	391.54	34038.5	189.56	0.664835	36.5481	36.1073
SANTOS DUMONT	3160702	541	13	642	12	12587.9	906188	19053.2	4772.55	422711	-0.0139516	0	0.118	0.0318651	0	0.24	678.79	18901.9	36.7243	0.802181	7.43388	23.2678
S├O BENTO ABADE	3160801	72	0	62	0	13305.9	60872	11799.2	9744.51	28258.2	-0.0494319	0	0.201	-0.122199	0	0.154	521.31	92096.8	78.2419	0.758065	157.17	184.804
S├O BR┴S DO SUAÃU═	3160900	134	0	169	2	1827.54	51230.2	13672.3	1633.44	31254.5	-0.131511	0	0.131	0.0378442	0	0.496	506.9	9189.35	25.5621	0.83432	9.66533	13.6384
S├O DOMINGOS DAS DORES	3160959	625	0	364	2	11536	66627.4	11695.2	7309.18	23805.9	-0.178988	0	0.088	-0.0067698	0	0.341	460.42	18307.7	8.66758	0.837912	20.0802	18.4576
S├O DOMINGOS DO PRATA	3161007	1165	2	965	104	22568.2	241193	13560	14760.9	82662.5	0.103626	2	0.011	-0.471473	0	0.35	727.95	13047.7	29.4829	0.834197	15.2962	19.3719
S├O F╔LIX DE MINAS	3161056	302	4	292	2	3425.81	35929.1	10390.1	1530.24	12066.8	0.0709873	0	0.106	0.0735353	0	0.411	404.68	7373.29	29.9589	0.821918	5.24055	11.3437
S├O FRANCISCO	3161106	4207	23	3214	17	39801.9	495013	8714.25	19234.6	160658	-0.05648	0	0.452	0.0013114	0	0.3	477.4	6566.58	46.8264	0.858743	5.98463	9.46087
S├O FRANCISCO DE PAULA	3161205	460	1	553	0	25114.1	96228	14420.5	15747.4	42920.5	-0.019436	0	0.275	0.104214	0	0.289	532.54	21095.8	44.9313	0.609403	28.4763	54.5959
S├O FRANCISCO DE SALES	3161304	456	2	292	0	61517.5	144458	23209.8	19723.8	51545.5	0.0656585	0	0.285	0.0867698	0	0.357	759.96	53845.9	160.113	0.561644	67.5473	134.907
S├O FRANCISCO DO GLËRIA	3161403	408	20	337	6	7349.65	53371.5	10495.9	3812.42	21001.7	-0.083645	4	0.021	0.072844	0	0.139	551.9	21474.8	24.2938	0.818991	11.3128	18.0138
S├O GERALDO	3161502	460	11	629	5	8759.14	204674	17192.3	4215.18	41297.5	0.0060061	0	0.148	-0.0035829	0	0.299	600.8	13763.1	18.1558	0.856916	6.7014	19.0416
S├O GERALDO DA PIEDADE	3161601	300	50	210	0	3395.94	36105	8567.87	10939.9	23367.8	-0.292809	0	0.325	0.0635106	0	0.455	515.38	15047.6	66.6714	0.795238	52.0945	11.3198
S├O GERALDO DO BAIXIO	3161650	296	4	287	4	4257.33	37034.8	9447.64	2053.05	12648.3	0.0512937	0	0.464	0.0018506	0	0.284	478.33	20052.3	82.2439	0.658537	7.15348	14.3829
S├O GONÃALO DO ABAET╔	3161700	396	1	477	1	49138.7	211094	30602.2	14310.5	64770.5	0.0783724	0	0.317	0.0233127	0	0.361	602.77	61398.3	364.26	0.501048	30.0011	124.088
S├O GONÃALO DO PAR┴	3161809	390	5	464	5	15088	232698	19415.8	4160.79	71462.3	0.0659385	0	0.178	0.0909128	0	0.246	651.24	15377.2	34.3642	0.80819	8.96722	38.6871
S├O GONÃALO DO RIO ABAIXO	3161908	445	2	285	2	6325.66	3.12558e+06	290131	4387.55	190152	0.0803128	0	0.116	0.075766	0	0.332	585.96	26624.6	78.4632	0.712281	15.3949	14.215
S├O GONÃALO DO SAPUCA═	3162005	576	0	560	3	59457.5	612126	23988.9	33450	206406	0.0542133	0	0.476	-0.497432	3	0.019	771.24	77871.4	57.1304	0.680357	59.7322	103.225
S├O GOTARDO	3162104	998	11	825	22	60137.6	757545	21634.2	29454.8	222136	0.0061546	0	0.115	0.023484	0	0.233	931.8	47166.1	60.9503	0.761212	35.7028	60.2581
S├O JO├O BATISTA DO GLËRIA	3162203	354	5	235	13	44659.7	140981	18972	17110.9	55460.1	-0.128648	0	0.074	0.0136903	0	0.457	728.85	116604	135.247	0.66383	72.8123	126.157
S├O JO├O DA LAGOA	3162252	779	16	814	60	8572.35	42221.3	8543.37	3529.88	13591.7	-0.006863	0	0.363	-0.253366	0	0.408	342.97	6027.03	83.9717	0.751843	4.33646	11.0043
S├O JO├O DA MATA	3162302	307	6	305	3	10659.5	42207.1	15015	4859.83	16109.4	0.0196677	0	0.453	0.108194	0	0.134	618.49	24403.3	26.0557	0.911475	15.9339	34.7213
S├O JO├O DA PONTE	3162401	3311	4	3374	206	16221.7	195981	7579.72	12228.2	66089.7	0.0316	0	0.498	-0.821302	0	0.425	391.95	4906.94	45.7279	0.842324	3.62425	4.89934
S├O JO├O DAS MISSıES	3162450	1205	11	859	2	4878.8	78290.4	6086.96	1289.62	23710	0.0042243	0	0.415	0.0356135	0	0.369	363.76	1061.7	18.8021	0.802095	1.5013	4.0488
S├O JO├O DEL REI	3162500	953	4	988	5	82661.7	2.03348e+06	22528.4	17556.1	698682	0.0296306	0	0.436	0.0467757	0	0.499	880.55	22217.6	48.254	0.823887	17.7694	86.7384
S├O JO├O DO MANHUAÃU	3162559	914	0	638	16	26003.4	148529	13066.7	16918.7	58329.6	-0.009197	0	0.299	-0.0043909	0	0.051	745.64	22956.1	11.2382	0.877743	26.5184	28.4501
S├O JO├O DO MANTENINHA	3162575	236	1	275	6	3275.72	54143.5	9401.55	2838.01	17123.7	-0.146415	0	0.108	-0.118229	0	0.103	431.41	10120	44.4145	0.738182	10.32	13.8802
S├O JO├O DO ORIENTE	3162609	315	8	161	0	4667.36	79680.2	10190.6	2698.68	27467.8	0.0138269	0	0.497	0.121174	0	0.172	479.87	18080.7	33.8261	0.857143	16.762	14.817
S├O JO├O DO PACU═	3162658	458	3	502	234	3973.93	33974	7728.4	2550.31	10726.8	-0.152243	0	0.087	-1.26084	0	0.316	584.24	6994.02	71.8526	0.474104	5.0803	8.6767
S├O JO├O DO PARA═SO	3162708	2695	0	2907	241	35139	200161	8435.29	5876.32	64708.1	0.0970233	0	0.28	-1.54781	0	0.308	407.99	1643.62	25.0547	0.890953	2.02144	13.0386
S├O JO├O EVANGELISTA	3162807	659	3	894	142	15038	169054	10511.3	12013.1	60795	0.0260034	0	0.434	-0.465508	0	0.493	530.16	11811	35.877	0.8434	13.4375	22.8194
S├O JO├O NEPOMUCENO	3162906	612	0	538	14	12352.4	413817	15593.4	5121.33	160915	-0.229685	0	0.088	0.0157858	0	0.325	693.28	13100.4	58.3978	0.594796	9.5192	20.1837
S├O JOAQUIM DE BICAS	3162922	120	0	176	3	31377.3	602962	19992.1	10923.7	209402	0.0406944	0	0.413	0.0497053	0	0.457	597.33	133170	7.15341	0.801136	62.0666	261.478
S├O JOS╔ DA BARRA	3162948	447	22	300	2	35111.1	685066	92902.9	19856	636630	-0.0565593	0	0.458	0.09495	0	0.294	894.39	109667	53.44	0.766667	66.1868	78.5484
S├O JOS╔ DA LAPA	3162955	31	0	18	1	10483.6	490995	21431.5	2847.34	227323	-0.0697104	0	0.183	0.111167	0	0.231	677.28	139944	53.5	0.277778	158.186	338.182
S├O JOS╔ DA SAFIRA	3163003	81	0	121	1	1712.55	38415.4	8927.58	1255.53	10778.6	0.0754306	0	0.201	-0.153668	0	0.106	438.5	12925.6	61.0744	0.710744	10.3763	21.1426
S├O JOS╔ DA VARGINHA	3163102	258	3	312	1	39428.9	83215.7	17214.7	20545.4	35667.1	0.0535758	0	0.408	-0.0435326	0	0.251	623.37	290237	62.0673	0.483974	65.8507	152.825
S├O JOS╔ DO ALEGRE	3163201	237	0	228	2	4205.75	42758.6	10113.2	2496.22	16241.4	0.119555	0	0.111	0.133764	2	0.04	615.39	14184.2	13.2061	0.877193	10.9483	17.7458
S├O JOS╔ DO DIVINO	3163300	337	4	304	1	3979.6	36654.6	9289.04	3062.08	14285.2	-0.0594831	0	0.148	-0.128203	0	0.142	477.55	15164.5	80.6349	0.726974	10.0726	11.8089
S├O JOS╔ DO GOIABAL	3163409	437	1	392	4	7964.47	54074.3	9599.55	1859.55	19239	0.0697927	0	0.327	0.104113	0	0.076	634.65	22392.9	40.8342	0.744898	4.74375	18.2253
S├O JOS╔ DO JACURI	3163508	651	0	559	2	11526	64897.8	9759.07	4955.46	19825.7	-0.0471788	0	0.23	0.109227	0	0.209	511.67	7987.48	59.8336	0.828265	8.86487	17.7051
S├O JOS╔ DO MANTIMENTO	3163607	296	1	236	0	5566.76	31435.4	11279.3	1400.74	9647.6	0.109259	2	0.043	0.126262	0	0.131	447.57	11216.1	19.2966	0.84322	5.93534	18.8066
S├O LOURENÃO	3163706	76	6	45	2	1653.83	977053	21494	778.98	331216	-0.0935838	0	0.08	0.0735353	0	0.426	917.03	18177.8	32.0667	0.622222	17.3107	21.7609
S├O MIGUEL DO ANTA	3163805	846	9	697	5	19407.4	77372.4	10982.6	8061	27819	0.0043392	0	0.433	-0.268758	3	0.015	515.7	13714.5	14.561	0.853659	11.5653	22.9402
S├O PEDRO DA UNI├O	3163904	1049	2	989	4	36388.6	98052.6	19965.9	18951.7	42898.6	0.0763161	0	0.202	0.112514	2	0.015	615.52	21395.3	25.9919	0.880688	19.1625	34.6888
S├O PEDRO DOS FERROS	3164001	369	0	302	2	18564	110096	13457.5	11317.4	50887.8	0.113922	0	0.152	0.0601512	0	0.445	478.12	49831.1	117.705	0.596026	37.4749	50.309
S├O PEDRO DO SUAÃU═	3164100	375	0	319	40	5387.25	57938.4	10545.8	3587.48	16990.9	0.0023907	0	0.304	-0.167336	0	0.276	472.79	10771.2	58.1034	0.655172	11.246	14.366
S├O ROM├O	3164209	725	2	530	133	50120.4	142497	11982.6	7860.19	31973.2	0.0943009	0	0.087	-0.237115	0	0.42	445.07	10752.8	208.538	0.901887	14.8305	69.1316
S├O ROQUE DE MINAS	3164308	1055	0	776	2	73223.7	193994	27353.9	25806.1	55608.4	0.0097135	0	0.378	0.0144218	0	0.384	723.32	40226.8	92.2229	0.756443	33.2553	69.4064
S├O SEBASTI├O DA BELA VISTA	3164407	275	5	312	12	11114.3	339714	62470.3	7044.47	38602.7	0.0584544	0	0.158	0.0382871	2	0.036	648.4	37500	42.3526	0.666667	22.5784	40.4157
S├O SEBASTI├O DA VARGEM ALEGRE	3164431	516	0	310	8	5406.39	46151.7	15353.2	3014.23	12408.3	-0.0283086	0	0.283	-0.162696	3	0.036	557.79	10922.6	16.5871	0.822581	9.72332	10.4775
S├O SEBASTI├O DO ANTA	3164472	599	0	354	1	16876	68162.3	10618.8	7894.36	29127.5	-0.0761882	0	0.174	0.0214029	0	0.416	410.37	24135.6	16.7853	0.50565	22.3005	28.1735
S├O SEBASTI├O DO MARANH├O	3164506	1155	0	1499	7	10241.9	73153.5	6959.71	4897.88	24847	-0.153077	0	0.085	0.0639299	0	0.149	439.29	7763.84	22.4216	0.81521	3.26743	8.86743
S├O SEBASTI├O DO OESTE	3164605	798	3	739	7	46443.5	301839	45809.6	10334.2	47180.6	-0.0171656	0	0.263	-0.0632587	0	0.191	629.3	45469.6	40.4817	0.801083	13.9841	58.1998
S├O SEBASTI├O DO PARA═SO	3164704	1115	2	960	16	122944	1.93785e+06	27474.3	72297.8	622415	0.085908	0	0.175	0.0002179	0	0.349	883.58	76014.6	62.7052	0.636458	75.3102	110.263
S├O SEBASTI├O DO RIO PRETO	3164803	261	0	130	1	2179.17	18766.7	11862.6	774.19	6568.93	0.0730835	0	0.307	-0.0311185	0	0.266	669.64	5769.23	25.0923	0.915385	5.95531	8.34931
S├O SEBASTI├O DO RIO VERDE	3164902	280	3	308	0	3387.96	27161.7	12077.2	1145.97	9636.46	0.0277938	0	0.452	-0.464181	3	0.022	555.18	4675.32	20.9513	0.935065	3.72068	12.0999
S├O TIAGO	3165008	908	33	804	2	29793.8	161473	14582.6	10387.4	53964.8	0.0754833	0	0.233	0.0802274	0	0.435	556.42	19446.5	39.541	0.873134	12.9196	32.8126
S├O TOM┴S DE AQUINO	3165107	444	0	388	1	46687.6	138378	19160.6	28410.4	61894.6	0.0246004	0	0.413	0.111439	0	0.16	688.83	70829.9	54.0799	0.649485	73.2226	105.152
S├O THOM╔ DAS LETRAS	3165206	432	2	498	86	10184.8	89577.4	12605.9	7617.27	38831.6	0.0936348	0	0.069	-0.485078	0	0.207	550.03	11407.6	27.8675	0.893574	15.2957	23.576
S├O VICENTE DE MINAS	3165305	226	1	155	0	34438.2	162992	21245.1	5037.12	42394	0.0104213	0	0.348	0.0920031	0	0.352	660.55	132477	121.374	0.464516	32.4975	152.381
SAPUCA═-MIRIM	3165404	289	7	168	16	9366.93	97219	14192.6	4906.81	44116.8	0.0483805	0	0.053	-0.0003264	0	0.301	609.65	37500	121.827	0.738095	29.2072	32.4115
SARDO┴	3165503	313	15	100	4	9343.82	58900.7	9503.18	3629.58	17214.5	-0.0206369	0	0.472	0.0964437	0	0.282	542.34	22740	60.42	0.74	36.2958	29.8525
SARZEDO	3165537	72	0	49	0	1851.69	895364	28848.3	705.93	123820	0.0378779	0	0.424	0.0736865	0	0.49	767.36	22591.8	36.6939	0.836735	14.4067	25.7179
SETUBINHA	3165552	1279	36	1576	38	23106.5	86745.1	7192.79	7704.68	25954	0.0880427	0	0.211	-0.171427	0	0.243	499.28	3421.32	19.7145	0.913706	4.88876	18.066
SEM-PEIXE	3165560	421	47	640	58	3562.63	29916.5	10776.9	1902.56	9079.33	-0.169791	0	0.459	0.0808991	0	0.236	405.61	5406.25	19.575	0.90625	2.97275	8.4623
SENADOR AMARAL	3165578	590	3	357	0	7474.12	55958.1	10288.3	4037.89	21189.8	0.0704383	0	0.077	0.100514	0	0.172	542.05	22960.8	29.888	0.901961	11.3106	12.668
SENADOR CORTES	3165602	115	0	165	0	2502.34	26799.6	13079.3	1063.34	9187.85	0.0004594	0	0.337	0.0678717	0	0.429	511.16	6424.24	57.6303	0.618182	6.44448	21.7595
SENADOR FIRMINO	3165701	226	0	546	1	4214.29	72191.2	9264.79	4177.61	29687.8	0.0350615	0	0.421	-0.0478298	0	0.224	551.77	4765.57	16.6172	0.908425	7.6513	18.6473
SENADOR JOS╔ BENTO	3165800	272	30	263	2	4801.17	22673.7	13560.8	4354.47	13286.4	0.163011	0	0.149	-0.0893056	0	0.18	609.85	21068.4	21.5475	0.878327	16.5569	17.6514
SENADOR MODESTINO GONÃALVES	3165909	771	0	628	170	53610.5	92083.9	20880.7	2243.13	16808.9	0.102656	0	0.249	-1.34787	0	0.09	435.18	2320.06	43.5334	0.886943	3.57186	69.5337
SENHORA DE OLIVEIRA	3166006	307	2	436	4	12858.9	68277.6	11588.2	2659.3	20257.4	0.100829	0	0.069	0.113828	2	0.025	438.52	53756.9	24.8945	0.793578	6.09931	41.8858
SENHORA DO PORTO	3166105	286	0	146	9	5747.32	37487.2	10407.3	2153.71	11882.8	0.0469532	0	0.474	0.0454564	0	0.238	447.19	8260.27	73.8151	0.671233	14.7514	20.0955
SENHORA DOS REM╔DIOS	3166204	1100	40	1768	4	9019.79	79253.9	7461.3	4625.95	28900.8	-0.228008	0	0.224	0.0990002	0	0.111	453.94	2640.84	8.60577	0.895362	2.61649	8.19981
SERICITA	3166303	766	0	582	4	12666.5	70905.6	9538.01	8930.97	27136	-0.16209	0	0.099	0.0294616	0	0.419	495.67	13823	15.2491	0.814433	15.3453	16.5359
SERITINGA	3166402	106	8	133	5	8284.35	33079.7	17651.9	1283.41	11687	0.0154624	0	0.495	-0.212413	0	0.065	544.85	13639.1	60.4286	0.766917	9.6497	78.1542
SERRA AZUL DE MINAS	3166501	354	0	500	5	2897.54	31825.3	7279.34	1753.71	13096.8	0.119555	0	0.109	0.105586	2	0.043	366.37	3046	17.876	0.902	3.50742	8.18514
SERRA DA SAUDADE	3166600	156	0	112	0	3896.37	19080.2	23497.8	2082.97	8159.37	-0.0240839	0	0.244	0.030439	0	0.386	614.16	27330.4	176.429	0.5	18.5979	24.9767
SERRA DOS AIMOR╔S	3166709	100	6	141	10	10453.2	83636.4	9494.43	9185.32	57205.3	-0.0320578	0	0.204	0.0121861	0	0.465	471.32	38496.5	92.922	0.716312	65.1441	104.532
SERRA DO SALITRE	3166808	918	81	816	4	150046	345009	30024.3	53251.2	110173	-0.658292	0	0.097	-0.068455	0	0.196	660.14	193825	106.801	0.598039	65.2588	163.448
SERRANIA	3166907	227	3	221	1	29318	124619	15952.2	15817.4	48915.8	0.0683766	0	0.196	-0.101374	0	0.186	552.68	106756	81.457	0.561086	71.572	129.154
SERRANËPOLIS DE MINAS	3166956	713	9	545	2	2830.13	34898.4	7317.76	1538.08	10792.4	0.0015515	0	0.308	0.0408184	0	0.394	432.14	3965.14	44.6294	0.858716	2.82217	3.96933
SERRANOS	3167004	171	13	171	0	6913.01	27789.8	13736.9	1743.55	9191.91	-0.0149614	4	0.027	-0.567394	3	0.032	522.47	20327.5	93.4386	0.614035	10.1962	40.427
SERRO	3167103	1683	1	1508	177	17040.5	224581	10477.3	10400.3	78886.4	0.0283651	0	0.449	-1.34808	0	0.062	728.11	6844.83	23.7513	0.836207	6.89677	10.125
SETE LAGOAS	3167202	651	4	771	165	19094.4	8.26627e+06	34992.8	9494.33	3.04277e+06	0.0377543	0	0.426	-1.1254	0	0.173	930.22	21655	43.7756	0.652399	12.3143	29.3308
SILVEIR┬NIA	3167301	236	0	276	0	4452.2	27032.6	11794.3	1886.79	10219	0.103783	0	0.184	0.0736865	0	0.47	510.27	10362.3	26.8333	0.753623	6.8362	18.8653
SILVIANËPOLIS	3167400	1053	4	727	5	19521.3	121080	19176.4	9149.26	36930.8	0.0266766	0	0.439	0.0721311	0	0.313	803.19	24022	35.4704	0.819807	12.585	18.5387
SIM├O PEREIRA	3167509	64	0	76	9	2369.79	72691.6	27420.4	1287.22	16109.7	0.098901	0	0.19	0.0653687	2	0.037	596.09	16907.9	136.132	0.355263	16.9371	37.028
SIMON╔SIA	3167608	2431	6	1914	37	45657.4	190361	9695.96	14249.5	57641.6	0.0346408	0	0.328	0.188704	0	0.134	616.88	14733.5	11.501	0.905434	7.44488	18.7813
SOBR┴LIA	3167707	417	2	554	1	5318.22	50679.8	8751.47	2156.07	19915.6	0.0430109	0	0.488	-0.115471	0	0.163	425.35	7009.03	35.1264	0.844765	3.89182	12.7535
SOLEDADE DE MINAS	3167806	497	9	521	72	9576.65	57999.2	9459.98	3804.99	23734.7	0.0213189	0	0.248	-0.483549	0	0.072	635.5	16111.3	23.2534	0.796545	7.30324	19.2689
TABULEIRO	3167905	272	4	284	8	4192.43	49487.5	12487.4	2387.57	16102.2	0.0525245	0	0.314	0.0382512	0	0.444	654.45	8383.8	42.7465	0.735915	8.40694	15.4133
TAIOBEIRAS	3168002	1160	0	1213	12	43010.4	439704	12999.8	9336.2	121599	0.0313062	0	0.421	-0.019289	0	0.197	551.41	12254.7	74.2663	0.793899	7.69678	37.078
TAPARUBA	3168051	333	0	386	1	6660.88	36569.6	11442.3	2456.01	12615.5	0.0942069	0	0.284	-0.463226	3	0.041	431.8	5564.77	26.9689	0.80829	6.36272	20.0026
TAPIRA	3168101	447	1	271	0	52691.6	681371	146531	17364.8	151073	0.114407	0	0.198	0.0533348	0	0.356	772.34	98889.3	191.62	0.579336	64.0768	117.878
TAPIRA═	3168200	328	0	308	1	12549	33544.3	17461.9	8895.59	18035.5	0.0744917	0	0.345	0.0077609	0	0.377	481.73	23844.2	85.6331	0.737013	28.8818	38.2593
TAQUARAÃU DE MINAS	3168309	203	1	312	18	3524.11	47236.5	11591.8	2998.01	21555.6	-0.87765	3	0.001	0.0627002	1	0.012	595.34	11695.5	54.7244	0.583333	9.60901	17.3601
TARUMIRIM	3168408	955	2	1022	14	13239.4	137622	9383.13	5530.98	44115.6	-0.47222	3	0.02	0.0087644	0	0.452	490.23	7503.91	44.5793	0.768102	5.41192	13.8632
TEIXEIRAS	3168507	722	8	870	3	15098.9	130976	11065.9	5982.53	47733	0.0021455	0	0.31	0.0683718	0	0.472	782.35	10585.1	16.0609	0.882759	6.87647	20.9126
TEËFILO OTONI	3168606	2717	87	2429	54	44647.7	2.36606e+06	16670.2	27107.7	822349	-0.203244	0	0.488	-0.185111	0	0.256	774.34	13807.3	87.5961	0.669	11.16	16.4327
TIMËTEO	3168705	70	5	70	6	871.48	2.87871e+06	32370.1	392.96	2.28039e+06	0.0367148	0	0.333	-0.0169886	0	0.293	899.87	7242.86	15.4571	0.757143	5.61371	12.4497
TIRADENTES	3168804	103	2	136	1	1753.22	154770	19824.5	1085.74	59037.8	-0.0698271	0	0.179	0.0987525	0	0.173	904.32	7713.24	13.8235	0.852941	7.98338	17.0216
TIROS	3168903	1110	2	1026	14	58374.2	190589	28048.4	19882.8	46748.6	-0.0315927	0	0.213	0.019156	0	0.097	743.02	24940.5	129.692	0.750487	19.3789	52.5894
TOCANTINS	3169000	569	0	813	0	20478.5	281419	16785.1	7298.11	87430.6	0.0857575	0	0.369	0.13983	0	0.131	667.98	23409.6	15.1218	0.888069	8.97677	35.9904
TOCOS DO MOJI	3169059	617	3	701	0	13927.8	49780.3	12003.9	5591.5	17891	0.0552469	0	0.444	0.0660546	0	0.454	765.95	13171.2	14.1512	0.864479	7.97646	22.5734
TOLEDO	3169109	523	1	379	2	5890.47	88774.6	14245	3927.58	20172.2	0.104111	0	0.066	0.0571769	0	0.464	618.36	10295.5	16.1135	0.918206	10.363	11.2628
TOMBOS	3169208	586	10	574	16	9745.14	91084.6	10383.6	6565.53	45756.1	0.0053371	0	0.428	0.0015785	0	0.322	759.55	12966.9	43.3955	0.740418	11.4382	16.6299
TR╩S CORAÃıES	3169307	859	10	650	13	126016	2.21641e+06	28056.2	56774.3	989133	0.0103422	0	0.448	-0.0365723	0	0.132	852.91	175475	73.5862	0.644615	87.3451	146.701
TR╩S MARIAS	3169356	348	5	418	19	65133.9	1.66853e+06	52656.6	15384.5	1.10625e+06	-0.0255815	0	0.221	0.0445227	0	0.08	747.26	145660	348.574	0.586124	36.805	187.166
TR╩S PONTAS	3169406	1091	5	1207	13	108227	1.25467e+06	21974.5	96103.4	491019	0.0167572	0	0.386	-0.0632775	0	0.059	818.49	130012	45.2709	0.592378	79.6217	99.1998
TUMIRITINGA	3169505	461	0	474	2	7705.53	54331.9	8062.31	3073.04	19684.6	-0.017244	0	0.273	0.0939303	0	0.207	455.67	19071.7	100.973	0.670886	6.48321	16.7148
TUPACIGUARA	3169604	642	7	577	13	211170	688934	26976.8	48899.9	207834	0.0139259	0	0.389	0.0172442	0	0.442	791.47	166402	212.234	0.419411	84.7486	328.925
TURMALINA	3169703	1247	7	1036	29	71438.9	309304	15651.4	7723.21	70981.7	0.0410222	0	0.087	-0.104961	0	0.051	627.65	15167	24.5927	0.890927	7.45484	57.2886
TURVOL┬NDIA	3169802	559	9	526	0	51577.5	113106	22508.7	14442.2	32537	-0.000138	0	0.329	0.0669026	0	0.472	840.18	23011.4	27.6046	0.823194	27.4567	92.2674
UB┴	3169901	541	5	860	9	18522.4	2.86226e+06	25262.6	9802.54	880691	0.0082039	0	0.304	0.0540263	0	0.32	837.59	18273.3	19.0802	0.826744	11.3983	34.2374
UBA═	3170008	1024	2	839	51	8785.85	93301.4	7445.65	4780.52	30076.2	-0.0245986	0	0.243	-0.2067	0	0.385	352.31	3703.22	77.3576	0.860548	5.69788	8.57993
UBAPORANGA	3170057	1018	1	639	2	18308.7	122674	9719.02	9639.97	45131.7	0.0938159	0	0.235	0.0936116	0	0.363	441.31	21824.7	15.0485	0.8482	15.086	17.985
UBERABA	3170107	2073	26	1103	7	781289	1.31536e+07	40069.1	276983	4.28614e+06	-0.0574006	0	0.452	0.0701542	0	0.103	1092.01	327462	287.69	0.417044	251.118	376.888
UBERL┬NDIA	3170206	2706	30	1832	45	496261	3.42102e+07	50561	169314	9.23309e+06	-0.201207	4	0.036	-0.160509	0	0.488	1134.32	179459	156.443	0.554039	92.4201	183.393
UMBURATIBA	3170305	167	0	91	3	5081.24	30647.7	11313.3	3035.97	12141.6	0.0873669	0	0.249	0.0873347	0	0.23	405.68	36230.8	256.044	0.549451	33.3623	30.4266
UNA═	3170404	3849	104	3593	27	702894	2.67279e+06	31826.5	185506	735416	0.243899	0	0.223	-0.0735284	0	0.395	849.7	109692	193.297	0.760089	51.6297	182.617
UNI├O DE MINAS	3170438	511	0	477	0	71074.8	131469	29530.4	25636.3	47075.8	0.0181628	0	0.401	0.0957343	0	0.346	614.51	24241.1	89.9434	0.802935	53.745	139.09
URUANA DE MINAS	3170479	479	32	252	6	14185	50289.2	15065.7	9321.05	24101.8	0.229202	0	0.132	-0.0061517	0	0.311	430.3	25432.5	125.552	0.77381	36.9883	29.6139
URUC┬NIA	3170503	233	5	222	7	31313.2	176490	16667.3	18088.5	70778.9	0.0295871	0	0.486	0.07551	0	0.122	456.8	210527	36.6622	0.846847	81.4799	134.392
URUCUIA	3170529	1334	15	1018	43	28376.2	129423	8041.17	11456.7	41744.5	0.0366069	0	0.126	0.180375	0	0.144	402.28	6738.7	94.0589	0.858546	11.2542	21.2715
VARGEM ALEGRE	3170578	269	2	215	0	2822.06	57840	8721.35	2695.89	21553.8	0.0057091	0	0.353	0.0797921	0	0.417	491.79	7237.21	29.0977	0.823256	12.539	10.4909
VARGEM BONITA	3170602	181	0	218	0	11778.6	41966.1	18997.8	6253.75	17278	-0.0291535	0	0.248	0.120496	0	0.227	633.6	20284.4	105.284	0.665138	28.6869	65.0751
VARGEM GRANDE DO RIO PARDO	3170651	517	0	639	8	7862.99	44770.1	8897.08	2138.67	15483.7	-0.299532	3	0.046	0.0064095	0	0.355	382.43	10671.4	37.8732	0.960876	3.3469	15.2089
VARGINHA	3170701	462	4	330	8	62898.3	5.44435e+06	40519.4	28594.5	1.90097e+06	0.0013562	0	0.384	0.0573071	0	0.201	1044	157400	67.6273	0.5	86.6499	136.143
VARJ├O DE MINAS	3170750	323	0	275	1	89044.2	181466	26121.5	33549.1	67823.4	0.0744917	0	0.354	0.0866567	0	0.349	662.8	104345	188.425	0.636364	121.997	275.679
V┴RZEA DA PALMA	3170800	766	98	593	33	55089.5	678723	17346.2	78280.9	585390	-0.484331	0	0.426	-0.0952841	0	0.355	486.97	29197.3	245.172	0.750422	132.008	71.9184
VARZEL┬NDIA	3170909	1139	0	1550	24	6397.27	150628	7637.2	5428.04	52066	-0.0137569	0	0.296	-0.0497847	0	0.272	378.29	2695.48	32.0252	0.871613	3.50196	5.61657
VAZANTE	3171006	990	3	712	4	101368	644767	31022.3	19505.5	174392	-0.306119	3	0.045	0.0191075	0	0.355	764.09	67626.4	188.201	0.68118	27.3954	102.391
VERDEL┬NDIA	3171030	745	0	844	184	22497	84673.4	9183.66	13051.7	34851.2	0.0970233	0	0.232	-0.0674051	0	0.34	330.22	41072.3	146.108	0.686019	15.4641	30.1973
VEREDINHA	3171071	684	2	668	1	23749.5	86482.1	14915.9	4195.12	17526.2	0.0803128	0	0.34	-0.0167945	0	0.25	401.21	21597.3	37.8638	0.893713	6.28012	34.7215
VER═SSIMO	3171105	523	1	487	0	72892.8	127936	32711.9	18504.5	41427.9	0.0474856	0	0.439	-0.0178964	0	0.27	510.3	63661.2	165.602	0.603696	37.9969	139.374
VERMELHO NOVO	3171154	732	0	581	1	8839.28	44920.8	9158.17	5482.79	21831.1	0.006897	0	0.283	0.11053	0	0.337	444.3	13148	14.8606	0.913941	9.43682	12.0755
VESPASIANO	3171204	37	0	32	1	553.79	2.59599e+06	21215.1	391.27	925211	0.0876352	0	0.256	0.102572	0	0.229	623.16	18000	50.6562	0.59375	12.2272	14.9673
VIÃOSA	3171303	909	27	1099	71	19407.8	1.55772e+06	19873.7	10823.7	495779	-0.121105	0	0.326	-0.231285	0	0.481	1029	14419.5	12.02	0.795268	9.84869	21.3508
VIEIRAS	3171402	595	3	536	2	5947.34	37684	10073.2	7540.67	20500.2	0.088668	2	0.021	-0.0832509	0	0.203	508.46	11787.3	15.916	0.83209	14.0684	9.99553
MATHIAS LOBATO	3171501	84	0	73	2	2683.58	32181.1	9629.28	2510.19	14517.5	0.039085	0	0.465	0.110501	0	0.125	371.81	56438.4	111.082	0.589041	34.3862	31.9474
VIRGEM DA LAPA	3171600	1108	1	1851	77	5267.64	111829	7963.34	3383.88	37232.4	0.0598403	0	0.404	-0.123389	0	0.416	442.22	801.189	26.5003	0.926526	1.82814	4.75419
VIRG═NIA	3171709	1146	25	1300	6	20934.3	106276	11981.5	11072.3	39218	-0.124847	0	0.231	0.07427	0	0.345	648.57	8334.62	20.1031	0.816923	8.51715	18.2673
VIRGINËPOLIS	3171808	529	1	464	3	22402.9	139960	12967.6	7891.67	47554.6	0.109259	0	0.058	0.119809	2	0.042	586.52	13000	49.9246	0.730603	17.0079	42.3495
VIRGOL┬NDIA	3171907	365	4	395	37	6079.02	50198.3	8943.22	2920.91	17957.8	0.0576941	0	0.312	-0.0967832	0	0.445	421.61	8073.42	43.0658	0.802532	7.39471	16.6548
VISCONDE DO RIO BRANCO	3172004	800	10	765	1	9463.11	1.13104e+06	26973.2	6299.98	377191	0.0103422	0	0.445	0.0977975	0	0.352	818.14	7641.83	12.8784	0.869281	8.23527	11.8289
VOLTA GRANDE	3172103	131	1	124	1	6232.69	63065.7	11865.6	2866.67	32902.6	-0.0287021	0	0.272	-0.0148846	0	0.313	656.02	37427.4	140.242	0.322581	23.1183	47.5778
WENCESLAU BRAZ	3172202	173	6	202	0	2610.53	26040.8	9958.24	1920.18	9931.63	-0.0576482	0	0.151	0.0736865	0	0.475	631.75	3148.51	14.7376	0.950495	9.50584	15.0898
AFONSO CL┴UDIO	3200102	3136	6	2925	21	74818	440152	13601.3	26875.3	169986	-0.241137	3	0.007	-0.0224847	0	0.34	685.03	17582.2	19.3056	0.859487	9.18813	23.8578
┴GUIA BRANCA	3200136	1539	25	1092	60	56623.4	191694	19007.8	16269.5	62308.6	-0.131341	0	0.064	-0.376742	0	0.058	884.9	16695.1	27.3077	0.808608	14.8988	36.7923
┴GUA DOCE DO NORTE	3200169	1350	3	1043	20	19397	137382	11551.5	12462.6	69488.4	-0.482834	3	0.01	0.156274	1	0.016	516.15	10519.7	30.3749	0.825503	11.9488	14.3682
ALEGRE	3200201	2318	21	1652	14	45300.3	484465	15070.8	19521.5	175882	0.183865	0	0.08	0.0042708	0	0.382	879.69	13458.2	33.0073	0.792373	11.8169	19.5428
ALFREDO CHAVES	3200300	1799	4	1170	11	75815.2	340072	22548.2	17410.3	89102.8	0.0192915	0	0.388	0.0014492	0	0.344	831.48	32597.4	25.3274	0.85641	14.8806	42.143
ALTO RIO NOVO	3200359	853	4	565	16	19276.1	92149	11487	5591.14	32977.6	0.0672947	0	0.164	0.0020018	0	0.083	592.19	12226.5	17.2177	0.861947	9.89582	22.598
ANCHIETA	3200409	904	34	494	15	32099.7	804793	28192.8	12400.8	1.56756e+06	-0.116467	0	0.486	0.0112702	0	0.068	762.09	16989.9	42.1559	0.742915	25.1027	35.5085
APIAC┴	3200508	674	3	499	6	19179.3	95607.5	12053.4	4868.53	36572.2	0.0351942	0	0.493	0.0349147	0	0.48	670.79	10577.2	31.7014	0.787575	9.75657	28.4559
ARACRUZ	3200607	1036	9	758	0	56493.2	5.20221e+06	52871.7	43595.2	3.29525e+06	0.0125334	0	0.456	0.110998	0	0.249	856.71	99877.3	115.141	0.667546	57.5135	54.5301
ATILIO VIVACQUA	3200706	501	6	466	12	15955.7	264370	22396.7	6110.15	105272	0.0235568	0	0.488	0.0332887	0	0.093	574.47	20596.6	33.5021	0.802575	13.1119	31.8476
BAIXO GUANDU	3200805	1216	5	1173	52	34824.6	616782	19399.3	18039.9	244013	-0.0121101	0	0.279	-0.142633	0	0.435	645.83	22855.1	61.4783	0.783461	15.3792	28.6387
BARRA DE S├O FRANCISCO	3200904	2748	71	2250	25	41001.6	783726	17307.3	16680	312258	-0.438586	0	0.35	-0.0328785	0	0.463	665.52	11734.7	27.5076	0.828889	7.41332	14.9205
BOA ESPERANÃA	3201001	1039	8	573	37	62416.8	255900	16552.4	27484.8	103446	-0.0142086	0	0.2	0.0207065	0	0.277	591.66	39043.6	30.8447	0.746946	47.9664	60.074
BOM JESUS DO NORTE	3201100	192	25	151	3	3563.42	142977	13943.5	1024.59	52143.4	0.160898	0	0.128	-0.367181	3	0.022	696.51	11185.4	31.755	0.701987	6.78536	18.5595
BREJETUBA	3201159	862	0	821	4	70653.4	209566	16323.9	20316.5	65011.6	0.0482049	0	0.413	0.070878	0	0.454	687.5	42186.4	24.1559	0.83922	24.746	81.9645
CACHOEIRO DE ITAPEMIRIM	3201209	1968	16	2005	31	58586	4.75749e+06	22478.2	19887.5	2.2999e+06	0.0016508	0	0.322	-0.0682811	0	0.39	896.31	15976.6	26.7232	0.749626	9.91893	29.7693
CARIACICA	3201308	465	56	391	24	11233.4	8.0029e+06	20659.7	4126.57	2.96504e+06	-0.112491	0	0.371	-0.0352012	0	0.495	712.5	10795.4	14.6905	0.836317	10.5539	24.1578
CASTELO	3201407	2460	9	1572	13	67206.1	863784	22550.8	23459.4	279235	-0.0015459	0	0.347	-0.0107923	0	0.226	868.01	28367	25.4345	0.678117	14.9233	27.3195
COLATINA	3201506	2409	14	1851	32	49709.6	3.33308e+06	26766.4	25968.2	1.19766e+06	-0.0241977	4	0.044	-0.071497	0	0.42	928.21	26823.3	41.5559	0.737979	14.0293	20.635
CONCEIÃ├O DA BARRA	3201605	646	162	513	11	44090.9	424527	13445.5	34329.4	222534	-1.40243	0	0.188	0.0377362	0	0.292	533.28	90327.5	192.251	0.88499	66.9189	68.2522
CONCEIÃ├O DO CASTELO	3201704	1046	6	987	0	27098.4	198231	15314.5	16127.2	70188.2	-0.149121	0	0.054	-0.0321426	0	0.255	846.9	30724.4	27.7913	0.768997	16.3396	25.9067
DIVINO DE S├O LOURENÃO	3201803	657	6	769	47	21318.7	67244.1	14580.2	5416.9	23415	-0.0710787	0	0.094	-0.171671	0	0.316	585.83	7410.92	16.9675	0.877763	7.04408	32.4485
DOMINGOS MARTINS	3201902	4511	18	3242	17	127583	706255	20319.8	41132.2	219020	-0.0130898	0	0.36	4.1e-06	0	0.285	987.18	23168.4	20.6178	0.867366	12.6873	28.2827
DORES DO RIO PRETO	3202009	662	16	406	16	23525.8	127312	18320.9	7193.62	41963.3	-0.0007817	0	0.369	0.0013971	0	0.312	588.58	19206.9	28.4163	0.758621	17.7183	35.5374
ECOPORANGA	3202108	2008	16	1679	60	58934.6	303762	12543.4	32724.5	195179	-0.0443237	0	0.07	0.256585	0	0.198	525.58	20700.4	85.9369	0.784395	19.4904	29.3499
FUND├O	3202207	455	14	543	12	27620.5	421892	20325.3	8790.62	328971	-0.0222672	0	0.099	0.0245574	0	0.351	793.1	21057.1	29.2449	0.837937	16.189	60.7043
GOVERNADOR LINDENBERG	3202256	1127	1	625	5	43847.6	179070	14211.9	11373.5	57376.1	0.0239527	0	0.436	0.0308783	0	0.48	683.2	45558.4	32.0336	0.7488	18.1976	38.9064
GUAÃU═	3202306	1492	12	1115	37	36847.7	525457	16841	12847.6	161142	-0.0024877	0	0.34	0.0055325	0	0.342	749.95	18216.1	31.4484	0.748879	11.5225	24.6968
GUARAPARI	3202405	772	2	1144	18	48728.2	2.16106e+06	17546	19541.5	841758	0.0943009	0	0.078	-0.0035716	0	0.407	956.26	22016.6	28.1757	0.745629	17.0817	63.1194
IBATIBA	3202454	1839	2	1155	4	42696.6	318253	12296.3	15847.3	105822	0.0416787	0	0.467	0.0281468	0	0.464	655.26	19312.6	11.6987	0.895238	13.7206	23.2173
IBIRAÃU	3202504	382	1	262	1	15474.6	242639	19286.1	9968.44	208282	0.1072	0	0.09	0.114986	0	0.194	966.42	51675.6	42.0763	0.870229	38.0475	40.5094
IBITIRAMA	3202553	1117	8	966	2	48741.7	146380	15617.2	10586.6	43077.9	0.0255084	0	0.429	0.103278	0	0.33	586.67	18532.1	21.6946	0.745342	10.9592	43.6362
ICONHA	3202603	1023	39	1123	21	33721.1	332003	23687.4	10005.6	129009	0.0786287	0	0.224	-0.022868	0	0.4	927.85	10344.6	10.602	0.911843	8.90975	32.9629
IRUPI	3202652	1147	2	804	5	41912.4	193602	14469.5	16377.2	64521.1	-0.171475	0	0.071	-0.181423	0	0.07	887.82	22022.4	12.9851	0.799751	20.3696	36.5409
ITAGUAÃU	3202702	1626	7	1222	9	76364.7	251555	16979.8	29504.7	99154.4	-0.0257863	0	0.204	0.0493002	0	0.185	674.43	23661.2	33.2177	0.782324	24.1446	46.9648
ITAPEMIRIM	3202801	997	14	792	64	79129.1	3.13055e+06	90405.1	38891.9	268124	0.0513478	1	0.044	0.0891981	0	0.284	552.39	27305.6	30.5644	0.848485	49.1059	79.3672
ITARANA	3202900	1221	3	912	1	37859.2	211073	18793.8	14097.3	67620.4	0.0251679	0	0.425	0.076789	0	0.434	881.14	21083.3	20.6009	0.876096	15.4576	31.0067
I┌NA	3203007	2141	31	1497	25	75438.8	411720	13771.8	24279.3	156018	-0.0554039	0	0.447	-0.0690059	0	0.129	711.95	22120.2	17.9579	0.783567	16.2187	35.2353
JAGUAR╔	3203056	1516	3	806	9	62261.5	460373	15531.1	53569.3	614475	0.0454991	0	0.442	0.0623441	0	0.055	750.58	62846.2	41.2643	0.707196	66.4632	41.0696
JERÈNIMO MONTEIRO	3203106	797	9	719	2	16212.4	141196	11731.1	6468.33	50829.6	0.0161236	0	0.326	0.0311521	0	0.444	747.68	20987.5	19.8498	0.867872	8.99629	20.3418
JO├O NEIVA	3203130	376	1	274	1	26938.7	352217	20515.9	8716.98	221030	0.0835202	0	0.241	-0.0915976	0	0.173	1070.63	13708	43.0584	0.784672	31.8138	71.6453
LARANJA DA TERRA	3203163	1935	18	1547	25	32834	134529	11742	12768.8	55927	-0.0546113	0	0.206	0.277452	1	0.029	590.8	12545.6	23.4738	0.790562	8.25392	16.9685
LINHARES	3203205	2341	14	2188	11	215310	5.48144e+06	32425.3	106649	2.0301e+06	0.0298553	0	0.113	0.0062655	0	0.359	904.78	71089.1	85.1376	0.64351	48.7426	91.9736
MANTENËPOLIS	3203304	1390	6	764	59	40391	167174	10842	8058.48	54328.1	0.0389719	0	0.201	-0.179383	0	0.342	559.41	18274.9	21.9058	0.793194	10.5477	29.0583
MARATA═ZES	3203320	1399	10	1382	2	80440.4	1.61191e+06	41683.8	33397	193740	-0.011034	0	0.18	-0.0097441	0	0.32	679.56	39599.1	5.86903	0.893632	24.1657	57.4985
MARECHAL FLORIANO	3203346	916	20	864	3	71210.8	416725	25187.4	19298.8	133268	0.0763938	0	0.145	0.0683718	0	0.396	952.26	49022	15.0127	0.890046	22.3366	77.7411
MARIL┬NDIA	3203353	804	2	722	3	50215.9	255451	20270.7	15199.7	73561.1	-0.38969	3	0.023	0.0434831	0	0.454	680.15	35472.3	34.5817	0.674515	21.0522	62.4576
MIMOSO DO SUL	3203403	3200	5	2307	7	82427.3	463953	16940	21827.9	166786	0.072888	2	0.019	0.0535078	0	0.412	695.81	16558.3	30.7122	0.7772	9.46158	25.7585
MONTANHA	3203502	1016	40	911	99	59428.8	343194	17698.6	27832.4	120826	-0.23168	0	0.223	-0.582883	0	0.277	691.14	43549.9	78.8738	0.766191	30.5515	58.4929
MUCURICI	3203601	612	36	440	4	20354.9	72192.1	12317.4	9843.19	32228.5	-0.213231	0	0.165	0.0831495	0	0.281	444.92	16425	77.8614	0.811364	22.3709	33.2596
MUNIZ FREIRE	3203700	2379	18	2541	14	72810.4	277266	14791.5	13814.9	86639.7	-0.0062729	0	0.349	0.0025857	0	0.349	662.98	8720.58	16.8792	0.905155	5.43681	30.6055
MUQUI	3203809	1251	1	734	8	23900.5	195163	12347.4	7174.22	67099.8	0.0989637	0	0.189	-0.192386	0	0.06	740.37	14049	23.2793	0.754768	9.77414	19.1051
NOVA VEN╔CIA	3203908	3090	104	2045	60	78337.1	930594	18250.2	37681.1	365145	-0.390992	0	0.464	0.336094	0	0.152	732.23	24340.8	41.6244	0.719804	18.426	25.3518
PANCAS	3204005	2000	20	1634	18	39675.7	237776	10034	18296.6	94819.7	-0.0831025	0	0.086	-0.0134888	0	0.178	667.67	16885.6	22.8813	0.903917	11.1974	19.8378
PEDRO CAN┴RIO	3204054	434	36	395	20	26558.4	287403	10830.3	14216.4	133785	0.198457	0	0.153	-0.0160439	0	0.436	530.47	132025	100.347	0.668354	35.9908	61.1946
PINHEIROS	3204104	1010	32	696	21	82059	464113	17107	67380.8	193816	-0.0149349	0	0.35	0.093412	1	0.037	619.95	75429.6	89.5172	0.757184	96.8114	81.2465
PI┌MA	3204203	160	42	179	4	12934	472552	22148.1	3619.41	96243.9	1.07931	1	0.016	-0.0134888	0	0.316	727.3	13290.5	34.6201	0.698324	20.2202	80.8374
PONTO BELO	3204252	394	3	355	0	13611.9	81259.7	10284.7	6512.33	35540	0.0782239	0	0.089	-0.201062	0	0.123	489.14	42681.7	63.4648	0.777465	18.3446	34.548
PRESIDENTE KENNEDY	3204302	699	55	718	4	56605.6	3.43793e+06	292790	23629.1	375379	-0.438286	0	0.064	0.0816156	0	0.291	728.82	21642.1	48.8579	0.817549	32.9096	80.9808
RIO BANANAL	3204351	1932	1	1505	13	53670.2	380375	19549.5	35431	113780	0.0509174	0	0.458	0.027229	0	0.093	836.34	35765.4	28.9993	0.781395	23.5422	27.7796
RIO NOVO DO SUL	3204401	673	3	644	19	14959.8	178825	14785	6616.04	93291.4	-0.0018476	0	0.323	0.0030398	0	0.308	870.46	17276.4	23.7143	0.89441	10.2734	22.2285
SANTA LEOPOLDINA	3204500	2296	33	1363	24	64845.2	197705	15339	24035.3	78383.3	-0.220201	0	0.057	-0.0702016	0	0.057	848.81	20198.8	23.0822	0.82245	17.6341	28.2427
SANTA MARIA DE JETIB┴	3204559	5183	119	4281	93	661758	1.36819e+06	34266.3	119653	300616	1.96781	0	0.085	0.0244651	0	0.308	864.19	39600.3	13.281	0.890913	27.9498	127.679
SANTA TERESA	3204609	2012	29	1501	8	85763.7	466457	19415.5	34257.2	172472	-0.166366	0	0.148	0.0812806	2	0.014	927.01	24210.5	25.565	0.812791	22.8229	42.6261
S├O DOMINGOS DO NORTE	3204658	1135	0	840	16	30759.8	229837	26064.5	8359.81	68988.6	-0.105761	0	0.148	0.0001499	0	0.293	922.59	21109.5	26.0464	0.810714	9.95215	27.1012
S├O GABRIEL DA PALHA	3204708	1732	9	1266	15	42844	569182	15229	16273.3	224518	-0.0195675	0	0.159	0.002132	0	0.383	1059.12	23009.5	27.613	0.751185	12.8541	24.7367
S├O JOS╔ DO CALÃADO	3204807	787	5	719	11	18179.1	164217	14880.2	6007.32	51248.2	0.0210338	0	0.353	0.0204958	0	0.403	616.79	10812.2	29.1015	0.664812	8.3551	23.0992
S├O MATEUS	3204906	4189	99	2019	49	140543	2.11189e+06	16441.5	130442	915847	0.976064	0	0.111	-0.117839	0	0.464	922.26	45679.5	74.3482	0.812779	64.6072	33.5506
S├O ROQUE DO CANA├	3204955	1029	0	888	3	49814.1	217751	17310.7	11556.2	71247.6	0.098901	0	0.188	0.0946433	0	0.22	714.88	31371.6	27.3491	0.774775	13.0138	48.4102
SERRA	3205002	269	3	236	8	22832.7	1.85952e+07	36996.8	14348.3	1.03706e+07	0.0480852	0	0.364	0.0329648	0	0.433	811.56	28127.1	103.453	0.487288	60.7978	84.88
SOORETAMA	3205010	656	0	601	6	110567	560704	19309.3	53921.3	159288	-1.75057	3	0.002	-0.572739	3	0.015	562.15	86906.8	47.3927	0.665557	89.7194	168.548
VARGEM ALTA	3205036	1255	10	1100	14	81849.5	377215	17476.6	23330.3	165950	-0.0071237	0	0.203	0.0150837	0	0.255	691.22	17250	18.1691	0.84	21.2093	65.2187
VENDA NOVA DO IMIGRANTE	3205069	715	5	659	5	56116.5	578502	23540.2	24727.7	178658	0.0193232	0	0.433	0.0890347	0	0.166	999.61	141769	22.6297	0.623672	37.5231	78.4847
VIANA	3205101	624	14	528	9	20151.8	2142039	27899.8	8516.32	564029	-0.021109	0	0.37	0.0646126	0	0.215	584.45	29876.9	34.5492	0.717803	16.1294	32.2946
VILA PAV├O	3205150	1447	7	1163	7	38784.7	136966	14480	20096.8	81380.4	0.0385363	0	0.183	0.0042921	0	0.354	727.12	16716.3	31.5271	0.754944	17.2802	26.8035
VILA VAL╔RIO	3205176	1796	20	1491	22	68213	257152	17496.9	27070.4	88348.3	0.0194308	0	0.228	-0.0073652	0	0.368	758.69	34118	22.0134	0.792757	18.1559	37.9805
VILA VELHA	3205200	211	6	124	19	18068.1	1.09595e+07	22532.4	5717.5	4.68931e+06	0.0154329	0	0.465	0.007457	0	0.255	1367.75	50854.8	75.3306	0.475806	46.1089	85.6308
VITËRIA	3205309	16	5	5	0	18092.2	2.02521e+07	55769.3	4347.32	1.34541e+07	0.0176736	0	0.426	-0.28683	0	0.069	2067.62	28600	21.6	0.6	869.464	1130.76
ANGRA DOS REIS	3300100	420	13	329	6	49691.2	1.01063e+07	51928.6	13767.5	4.00849e+06	0.0671685	1	0.016	-0.0348126	0	0.228	924.38	8714.29	31.8723	0.693009	41.8464	118.312
APERIB╔	3300159	288	1	226	1	6981.82	171697	15205.2	3542	52936.1	0.0552073	0	0.472	0.128833	0	0.149	587.6	14327.4	22.4425	0.924779	15.6726	24.2424
ARARUAMA	3300209	830	7	719	4	35499.2	2.51512e+06	19844.4	20955.8	799175	0.0497229	2	0.017	0.0542603	0	0.46	784.76	9795.55	33.4854	0.719054	29.1458	42.7701
AREAL	3300225	84	12	103	3	2348.3	325726	26824.2	820.7	137174	0.0004146	0	0.31	0.0138536	0	0.37	673.61	3650.49	41.8835	0.378641	7.96796	27.956
ARMAÃ├O DOS B┌ZIOS	3300233	20	1	10	2	9180.01	1.7135e+06	53115.3	2691.76	1.79881e+06	0.0195403	0	0.343	-0.0322635	0	0.261	939.34	42700	103.6	0.4	269.176	459
ARRAIAL DO CABO	3300258	7	0	1	0	16976.4	724388	24719.8	4757.6	568086	0.127065	0	0.068	0.0770785	0	0.463	#N/A	#N/A	#N/A	#N/A	4757.6	2425.2
BARRA DO PIRA═	3300308	348	28	237	4	29979.9	2.01488e+06	20674	25223.1	887018	-0.100357	0	0.288	0.113061	2	0.006	814.63	258983	90.6498	0.535865	106.427	86.1491
BARRA MANSA	3300407	760	6	759	17	46865.2	4.88483e+06	27221	19009.8	2.26114e+06	0.0133154	0	0.409	-0.0062944	0	0.086	785.75	29017.1	56.6535	0.743083	25.0459	61.6647
BELFORD ROXO	3300456	17	0	30	0	2819.04	8.18905e+06	16517.4	1105.03	2.72096e+06	-0.210908	0	0.07	0.0804704	0	0.402	539.7	12300	58.9333	0.7	36.8343	165.826
BOM JARDIM	3300506	1006	17	760	8	51584.4	654387	24632.5	22438.1	179335	-0.0052105	0	0.416	-0.0019316	0	0.393	823.28	49139.5	28.2053	0.788158	29.5238	51.2767
BOM JESUS DO ITABAPOANA	3300605	1111	9	1046	15	39336.1	728093	20186.7	17416.6	305603	0.0180243	0	0.32	0.0066687	0	0.382	886.71	18238	38.2524	0.572658	16.6507	35.406
CABO FRIO	3300704	349	30	178	18	37367.2	8.60062e+06	39812.2	13495.1	9.84137e+06	-0.14599	0	0.192	-0.0048309	0	0.493	1007.12	50651.7	62.427	0.719101	75.815	107.069
CACHOEIRAS DE MACACU	3300803	2162	33	1586	19	45241.7	966055	16934.1	15518.3	544248	-0.123369	0	0.494	-0.0228869	0	0.236	717.21	17021.4	20.7541	0.67024	9.78453	20.9258
CAMBUCI	3300902	1151	3	1146	72	53332.6	317613	21000.6	20918.4	109438	0.0594245	0	0.404	-0.541192	4	0.011	602.47	16526.2	39.3752	0.80541	18.2534	46.3358
CARAPEBUS	3300936	549	3	162	2	8074.16	368299	23657.4	11166.1	621032	0.0652732	0	0.286	0.105657	0	0.225	748.43	5901.23	35.7901	0.734568	68.9267	14.707
COMENDADOR LEVY GASPARIAN	3300951	86	22	72	0	4065.43	361375	43351.1	1638.3	253387	0.0912499	0	0.153	-0.055208	0	0.24	619.89	32750	123.458	0.402778	22.7542	47.2724
CAMPOS DOS GOYTACAZES	3301009	7789	58	8098	48	194820	2.11105e+07	43057.3	98828.5	3.42685e+07	-0.425087	0	0.117	-0.0611796	0	0.393	801.85	20922.3	31.5984	0.7755	12.2041	25.0122
CANTAGALO	3301108	942	17	882	6	22410.3	681590	34603.8	10550.6	340287	0.0085608	0	0.286	-0.0353473	0	0.231	821.68	10234.7	55.2959	0.759637	11.9621	23.7902
CARDOSO MOREIRA	3301157	588	5	640	2	17676.8	320020	25562.7	7396.97	75346	0.044983	0	0.372	0.102088	0	0.225	598.84	16606.2	45.1625	0.701562	11.5578	30.0626
CARMO	3301207	476	4	474	3	14261	416980	22830.7	6701.69	129663	-0.0610217	0	0.147	-0.296663	3	0.028	655.16	14033.8	59.0127	0.719409	14.1386	29.96
CASIMIRO DE ABREU	3301306	291	9	234	6	8063.27	1.37116e+06	32647.5	4966.38	2.1534e+06	-0.0101695	0	0.228	-0.247898	3	0.028	885.42	22294.9	110.966	0.606838	21.2238	27.7088
CONCEIÃ├O DE MACABU	3301405	335	26	207	3	10904.8	321641	14320	4474.17	119699	0.103123	0	0.173	0.0573102	0	0.438	738.25	13154.6	55.5845	0.695652	21.6143	32.5518
CORDEIRO	3301504	184	24	180	8	4129.15	463597	21816.3	2913.08	148823	-0.0419101	0	0.491	0.0128639	0	0.405	835.1	9105.56	43.7889	0.65	16.1838	22.441
DUAS BARRAS	3301603	570	2	422	6	27837.9	194384	17403.9	15992.9	82044.8	0.0772043	0	0.384	0.0913809	0	0.135	667.13	17556.9	60.2085	0.672986	37.8978	48.8385
DUQUE DE CAXIAS	3301702	388	57	269	9	17153.3	4.09048e+07	45909	3812.35	1.72488e+07	0.457414	0	0.139	-0.0072231	0	0.324	650.89	12483.3	17.4126	0.736059	14.1723	44.2095
ENGENHEIRO PAULO DE FRONTIN	3301801	67	8	43	7	5256.8	248268	18287.3	2828.83	110153	0.01188	0	0.485	-0.0230499	0	0.274	609.69	64744.2	93.9302	0.534884	65.7867	78.4597
GUAPIMIRIM	3301850	258	30	162	3	16561.1	921105	15902.8	5406.58	471906	-0.0153811	0	0.313	0.0580015	0	0.477	686.05	28469.1	88.8951	0.5	33.374	64.1904
IGUABA GRANDE	3301876	66	0	41	4	2468.11	462238	17160.6	860.98	131315	0.111508	0	0.063	0.0686866	0	0.329	879.65	4243.9	23.2683	0.585366	20.9995	37.3956
ITABORA═	3301900	448	11	250	1	9613.58	4.18671e+06	18015.5	4065.7	1.36739e+06	0.002977	0	0.492	0.0462311	0	0.428	660.64	68000	66.088	0.54	16.2628	21.4589
ITAGUA═	3302007	434	57	382	5	15663.4	7.56881e+06	61852.3	9784.68	1.97505e+06	-0.0379663	0	0.317	-0.165576	0	0.102	699.69	22756.5	20.0628	0.730366	25.6143	36.0907
ITALVA	3302056	409	5	424	4	17542.2	327528	22246	7122.37	87145.3	-0.0180668	0	0.25	-0.10443	0	0.15	745.83	12915.1	25.6274	0.662736	16.798	42.8905
ITAOCARA	3302106	1497	52	1612	7	49479.6	503244	22175.2	22091.6	193149	0.0151948	0	0.254	0.0390326	0	0.359	716.98	19004.3	22.4777	0.795285	13.7045	33.0525
ITAPERUNA	3302205	1596	27	1185	14	54915.1	2.70596e+06	27060.4	27251.7	1.10781e+06	-0.134967	0	0.123	0.0137797	0	0.291	786.68	18119	56.3958	0.681013	22.9972	34.408
ITATIAIA	3302254	72	1	43	4	4712.21	4.36345e+06	142118	1625.15	917344	-0.0657663	0	0.204	-0.167979	0	0.095	900.52	51186	125.884	0.604651	37.7942	65.4474
JAPERI	3302270	284	6	435	12	8614.3	1.61566e+06	15959.1	3895.36	418218	-0.0938949	0	0.083	0.0101318	0	0.461	449.45	6588.51	13.423	0.862069	8.95485	30.332
LAJE DO MURIA╔	3302304	349	26	413	9	9091.2	133935	18558.3	5153.32	58877.8	-0.0839218	0	0.444	0.0283167	0	0.473	573.18	9222.76	52.1574	0.661017	12.4778	26.0493
MACA╔	3302403	886	1	626	8	51739.5	1.53784e+07	62990.4	21581.7	8.54771e+06	0.103082	0	0.105	0.0580448	0	0.262	1244.01	21102.2	90.9026	0.624601	34.4755	58.3967
MACUCO	3302452	73	13	73	0	2822.56	160915	29612.7	1583.56	52883.2	-0.009127	0	0.326	-0.055208	0	0.23	693.85	10095.9	62.5205	0.863014	21.6926	38.6652
MAG╔	3302502	1040	23	443	8	43026.9	3.85668e+06	16244.1	13061.7	1.48272e+06	-0.0730521	0	0.477	0.0786989	0	0.08	649.52	17424.4	11.14	0.765237	29.4847	41.372
MANGARATIBA	3302601	280	6	233	4	23616.5	3.60151e+06	84911.2	6628.91	1.27851e+06	0.0305573	0	0.488	-0.086351	0	0.182	974.81	36729.6	38.3133	0.669528	28.4503	84.3445
MARIC┴	3302700	294	4	162	8	11793.8	1.14563e+07	74873.5	3842.49	649167	-0.153731	0	0.075	-0.0857964	0	0.133	1004.76	17493.8	46.7284	0.617284	23.7191	40.1151
MENDES	3302809	41	12	18	2	538.67	299499	16525.9	302.32	109882	0.0005221	0	0.286	-0.35119	3	0.041	727.72	5777.78	54.8333	0.5	16.7956	13.1383
MESQUITA	3302858	56	0	74	1	2406.72	2.3134e+06	13506.5	1270.96	917924	-0.0682083	0	0.197	-0.115471	0	0.141	705.16	18418.9	19.5405	0.716216	17.1751	42.9771
MIGUEL PEREIRA	3302908	203	12	104	10	6368.78	654041	26297.3	3198.34	314318	0.0152889	1	0.033	0.0380928	0	0.387	950.59	12125	52.7115	0.384615	30.7533	31.3733
MIRACEMA	3303005	387	115	374	29	14038.6	490113	18459.3	7132.66	172978	-0.984199	0	0.119	-0.051491	0	0.485	723.08	16935.8	62.2914	0.614973	19.0713	36.2755
NATIVIDADE	3303104	703	25	447	4	14131.6	246256	16460.9	8761.87	112123	-0.0543388	0	0.471	0.0982698	0	0.088	820.31	18246.1	83.4832	0.702461	19.6015	20.1019
NILËPOLIS	3303203	0	0	0	0	0	2.64423e+06	16700.9	0	1.05235e+06	0.101851	0	0.151	0.133288	0	0.072	#N/A	#N/A	#N/A	#N/A	0	0
NITERËI	3303302	22	6	16	1	18989.6	2.74896e+07	55086.2	5370.85	7.89727e+06	0.0541513	0	0.222	0.0977975	0	0.465	2159.17	35562.5	8.75	0.4375	335.678	863.165
NOVA FRIBURGO	3303401	2057	88	1658	42	92255.3	5.01557e+06	27055.5	34749.3	1.89e+06	-0.638242	0	0.419	0.5529	0	0.089	1057.78	22302.2	13	0.82509	20.9585	44.8495
NOVA IGUAÃU	3303500	576	2	423	7	7875.7	1.68369e+07	21081.8	8150.52	6.19189e+06	0.0694331	0	0.28	-0.004393	0	0.327	643.89	7193.85	9.43972	0.851064	19.2684	13.6731
PARACAMBI	3303609	374	11	211	6	2655.02	893120	17704.1	1628.47	294825	0.006699	0	0.07	-0.0134238	0	0.259	629.59	11355.5	20.1896	0.753555	7.71787	7.09898
PARA═BA DO SUL	3303708	314	29	355	2	34395.1	931266	21696.7	16339.2	322290	0.0993216	0	0.192	0.0943552	0	0.245	715.82	60200	100.155	0.509859	46.0259	109.539
PARATY	3303807	601	3	491	6	37132	1.59176e+06	38398.1	9330.81	277356	0.0552469	0	0.337	0.0143815	0	0.392	974.38	10274.9	49.3646	0.782077	19.0037	61.7837
PATY DO ALFERES	3303856	734	11	409	11	37438.5	534908	19818	23190	191524	0.0002788	0	0.351	0.028471	0	0.35	736.93	35215.2	35.5526	0.738386	56.6994	51.0062
PETRËPOLIS	3303906	768	332	490	60	47416	1.28179e+07	42979.3	19363.1	4.41037e+06	4.42035	0	0.094	-0.111713	0	0.454	1036.34	46026.5	38.5367	0.683673	39.5165	61.7396
PINHEIRAL	3303955	112	39	109	3	4512.38	409247	16853.9	1561.81	127402	0.382294	0	0.119	-0.130738	0	0.134	729.16	17862.4	28.6147	0.798165	14.3285	40.2891
PIRA═	3304003	596	19	430	8	14497.9	1.85836e+06	65847.9	12142.5	679152	-0.0287571	0	0.469	0.0797316	2	0.011	762.95	14620.9	57.9977	0.548837	28.2383	24.3253
PORCI┌NCULA	3304102	1091	71	1320	13	24282.9	334102	18309	12201.9	130839	0.0727572	0	0.307	0.0225751	0	0.16	814.56	14331.1	15.6326	0.875	9.24386	22.2575
PORTO REAL	3304110	52	1	42	2	5900.53	2.85892e+06	151836	561.26	1.84695e+06	0.119555	2	0.029	-0.458858	3	0.039	664.49	17666.7	58.2381	0.738095	13.3633	113.472
QUATIS	3304128	391	4	295	8	13299	255484	18533.5	4770.99	123179	0.0316	0	0.494	0.0589053	0	0.213	626.84	12559.3	68.8203	0.691525	16.1728	34.0128
QUEIMADOS	3304144	138	1	120	7	2769.27	3.70499e+06	25483.8	2933.9	957258	-0.143555	0	0.105	0.0554378	0	0.233	538.25	7125	6.21667	0.866667	24.4492	20.0672
QUISSAM├	3304151	305	3	266	4	24248.1	1.44564e+06	61425.1	28479.8	3.72211e+06	-0.197083	3	0.041	-0.084817	0	0.175	824.2	14609	47.8722	0.650376	107.067	79.5019
RESENDE	3304201	519	29	507	2	34686.3	7.73558e+06	60947.1	19496.8	2.65304e+06	0.0807656	0	0.204	-0.135258	0	0.156	1034.37	29116.4	96.2288	0.607495	38.4552	66.833
RIO BONITO	3304300	637	18	626	52	16560.3	1.60089e+06	27472.6	7659.3	852511	-0.0384985	0	0.396	-0.0502148	0	0.393	797.59	10512.8	24.8115	0.739617	12.2353	25.9974
RIO CLARO	3304409	663	38	622	1	64096.4	359021	19958.9	18667.9	113541	0.154998	0	0.207	0.0802904	0	0.385	890.03	14250.8	85.4678	0.652733	30.0126	96.6763
RIO DAS FLORES	3304508	228	21	207	6	11174	243838	27141.3	4816.24	160231	-0.0656869	0	0.34	-0.134484	0	0.11	646.99	19347.8	116.773	0.454106	23.2669	49.0087
RIO DAS OSTRAS	3304524	208	2	183	4	28475.4	5.60259e+06	39701.7	4242.41	9.12776e+06	0.0669907	0	0.286	-0.0890901	0	0.161	1225.92	21240.4	62.1038	0.601093	23.1826	136.901
RIO DE JANEIRO	3304557	1101	36	1055	7	81672.7	3.37675e+08	51788.6	27239.1	1.32586e+08	-0.156446	0	0.387	-0.003235	0	0.306	1607.63	21873	8.9327	0.748815	25.8191	74.1805
SANTA MARIA MADALENA	3304607	951	2	728	5	15911.1	173484	17055.1	12473.9	77424.7	0.0296889	0	0.44	-0.0606828	0	0.186	727.13	11502.7	62.6209	0.549451	17.1344	16.7309
SANTO ANTÈNIO DE P┴DUA	3304706	1082	63	1003	13	29952.7	1.04978e+06	25411	16478.5	344704	-0.313032	0	0.476	0.0309522	0	0.051	822.7	7740.78	31.4068	0.829511	16.4293	27.6828
S├O FRANCISCO DE ITABAPOANA	3304755	3693	20	3494	21	193425	939797	22815.6	65203.7	294610	-0.0724074	0	0.148	-0.0224421	0	0.399	497.83	18104.8	22.9805	0.79565	18.6616	52.3762
S├O FID╔LIS	3304805	1766	75	3391	28	40404.5	669862	17773.4	30200.6	286155	-0.59112	0	0.189	-0.0404562	0	0.453	696.24	10388.7	19.7024	0.798879	8.9061	22.8791
S├O GONÃALO	3304904	288	71	241	1	60574.3	1.72289e+07	16411.2	17057.8	6.52656e+06	-0.438586	0	0.307	0.103527	0	0.302	731.98	3435.68	12.332	0.892116	70.7793	210.328
S├O JO├O DA BARRA	3305000	692	11	689	4	41392.8	4.69334e+06	133432	15171	1.30254e+06	-0.0090405	0	0.089	-0.0454459	0	0.258	675.99	9100.15	18.6851	0.892598	22.0188	59.8162
S├O JO├O DE MERITI	3305109	1	0	0	0	1177.87	9.19606e+06	19971.4	314.87	3.11154e+06	0.0429475	0	0.464	-0.0219667	0	0.261	#N/A	#N/A	#N/A	#N/A	0	1177.87
S├O JOS╔ DE UB┴	3305133	533	11	429	1	34813.4	159812	22984.6	15366.8	58518.1	-0.0107386	3	0.048	0.0191992	0	0.47	613.87	55673.7	20.8019	0.806527	35.82	65.316
S├O JOS╔ DO VALE DO RIO PRETO	3305158	689	37	481	14	97895.9	452015	21408.3	34101.3	292872	0.0464971	0	0.263	0.016722	0	0.18	686.88	75613.3	23.7277	0.683992	70.8968	142.084
S├O PEDRO DA ALDEIA	3305208	289	2	274	6	30969.5	2.15919e+06	21612.2	12684.2	518317	-0.07822	0	0.17	0.0387647	0	0.456	847.63	10445.3	40.1095	0.762774	46.2926	107.161
S├O SEBASTI├O DO ALTO	3305307	776	27	758	12	32867.7	181138	19918.4	13428.4	63479.4	-0.134541	0	0.177	-0.0296527	0	0.174	590.76	20593.7	40.0224	0.850923	17.7155	42.3552
SAPUCAIA	3305406	684	26	680	16	38842.7	710790	40010.7	10520.9	170460	-0.131381	0	0.171	0.0021228	0	0.078	727.97	17663.2	66.2162	0.720588	15.4719	56.7875
SAQUAREMA	3305505	454	6	327	16	16166.3	2.09344e+06	24578.1	7985.14	726211	0.05642	0	0.121	0.0019262	0	0.213	761.74	6975.54	28.6942	0.691131	24.4194	35.6086
SEROP╔DICA	3305554	444	53	422	11	15828.5	4.21258e+06	49902.7	5904.9	515250	-0.372576	0	0.265	0.0445777	0	0.195	715.17	14926.5	23.4028	0.755924	13.9927	35.6498
SILVA JARDIM	3305604	686	47	370	4	28977.3	448748	21114.5	11440.2	163030	-0.241725	0	0.287	0.0993655	0	0.082	575.3	40897.3	107.527	0.445946	30.9196	42.2409
SUMIDOURO	3305703	2674	12	2514	23	120677	361782	23815.6	45280.5	137533	-0.0038671	0	0.057	-0.0645412	4	0.005	646.2	25843.7	9.91329	0.934765	18.0113	45.1299
TANGU┴	3305752	441	6	319	7	6784.83	515332	15630.3	2631.05	230230	0.0546699	0	0.06	0.0717051	0	0.133	482.74	10166.1	20.0815	0.724138	8.24781	15.3851
TERESËPOLIS	3305802	3492	88	2833	33	265564	5.09037e+06	28912.7	100798	1.54873e+06	-0.860569	4	0.001	-0.111034	0	0.389	1009.27	44581.4	6.47158	0.907872	35.58	76.0494
TRAJANO DE MORAES	3305901	1101	47	916	5	21232.8	180214	17408.6	7955.51	59713.2	-0.200308	0	0.359	-0.0382118	0	0.263	675.71	9426.86	37.2773	0.812227	8.68505	19.285
TR╩S RIOS	3306008	305	29	222	29	10272.5	3.71663e+06	46807.8	5549.06	867708	-0.0918612	0	0.435	-0.104517	0	0.086	824.81	45297.3	103.608	0.481982	24.9958	33.6805
VALENÃA	3306107	1143	110	1076	20	39549.3	2.20007e+06	29635.8	16134.3	504120	-0.885693	0	0.114	0.0265142	0	0.167	787.56	15338.3	59.0288	0.634758	14.9947	34.6013
VARRE-SAI	3306156	676	32	643	5	17786.5	183085	17277.1	13254.5	65171.7	-0.201993	0	0.095	-0.0039351	0	0.287	550.33	17264.4	21.3421	0.783826	20.6135	26.3114
VASSOURAS	3306206	435	3	324	31	32346	918386	25676.2	17684.3	306112	0	5	0	0	5	0	911.24	45160.5	96.6944	0.503086	54.5813	74.3587
VOLTA REDONDA	3306305	248	4	210	5	7269.11	1.13111e+07	42651.1	2604.21	5.82798e+06	0.0695103	0	0.156	0.0862174	0	0.186	1028.21	15904.8	59.7333	0.738095	12.401	29.3109
ADAMANTINA	3500105	529	10	709	2	45201	1.04082e+06	29620.2	26498.7	447549	-0.0017796	0	0.288	-0.127227	0	0.143	1103.31	182131	80.9718	0.757405	37.3748	85.4462
ADOLFO	3500204	82	4	114	2	33549.8	100915	27962	19759.4	45580.2	0.0352926	0	0.473	0.0988166	0	0.228	742.47	377939	143.596	0.473684	173.328	409.144
AGUA═	3500303	507	0	427	2	87873.2	955578	26911.6	140000	461979	-0.0349474	0	0.234	-0.545961	3	0.006	745.1	197089	65.1452	0.550351	327.869	173.32
┴GUAS DA PRATA	3500402	113	6	149	5	11287.9	154592	19076	4509.96	45101.4	0.0142229	0	0.336	0.0956083	0	0.201	996.78	34033.6	54.7785	0.637584	30.2682	99.8927
┴GUAS DE LINDËIA	3500501	69	0	53	0	5822.62	475745	25703.4	3102.44	160074	0.0726141	0	0.372	0.100822	0	0.301	801.63	62698.1	24.9057	0.716981	58.5366	84.3858
┴GUAS DE SANTA B┴RBARA	3500550	212	3	253	2	43381.2	150486	25043.4	19742.4	58750.1	0.042714	0	0.401	0.0869195	0	0.223	1006.03	105708	118.451	0.581028	78.033	204.628
┴GUAS DE S├O PEDRO	3500600	0	0	0	0	0	132809	40639.1	0	48079.1	0.0266121	0	0.364	-0.050968	0	0.227	#N/A	#N/A	#N/A	#N/A	0	0
AGUDOS	3500709	301	23	372	6	80476.4	2.04705e+06	55505.7	71528	885981	-0.085205	0	0.159	0.0503146	0	0.321	736.56	142763	221.172	0.451613	192.28	267.364
ALAMBARI	3500758	168	2	127	0	35578.3	102850	17874.5	21382.4	38055.8	0.0958552	0	0.071	0.11439	0	0.22	680.83	85354.3	78.189	0.440945	168.366	211.775
ALTAIR	3500907	103	1	147	0	137867	212223	51648.4	35141.1	59568	-0.0486069	0	0.214	0.029591	0	0.357	735.82	556204	198.714	0.598639	239.055	1338.51
ALTINËPOLIS	3501004	282	1	651	5	195156	524962	32367.1	113917	228173	0.0824907	0	0.283	0.0693138	0	0.339	833.91	186985	185.647	0.371736	174.987	692.041
ALTO ALEGRE	3501103	468	1	663	3	36909.2	111220	26774.2	23548.2	53693.7	-0.148131	0	0.093	-0.11622	0	0.137	609.8	54871.8	39.46	0.855204	35.5176	78.8659
ALUM═NIO	3501152	8	0	14	5	1269.67	1.85945e+06	101476	3625.8	1.41278e+06	0.063226	0	0.5	0.100304	0	0.085	952.88	13000	59.7857	0.428571	258.986	158.709
┴LVARES FLORENCE	3501202	508	5	493	0	54505.3	105675	27845.8	12817.7	53301.8	0.0445553	0	0.311	0.136438	0	0.064	706.77	34939.1	52.858	0.673428	25.9995	107.294
┴LVARO DE CARVALHO	3501400	93	0	101	1	9807.34	50876.3	9938.72	5857.05	20967.9	0.0406944	0	0.467	-0.100829	0	0.182	616.74	45000	149.327	0.485149	57.9906	105.455
ALVINL┬NDIA	3501509	102	1	118	0	25525	64454.6	20167.3	5518.91	19569.7	0.0011553	0	0.301	0.11439	0	0.31	595.17	53500	61.2373	0.542373	46.7704	250.245
AMERICANA	3501608	42	2	63	1	9880.24	1.09842e+07	46967.5	5821.09	4.78892e+06	0.0691222	0	0.314	0.0443213	0	0.445	1278.37	25793.7	5.57143	0.904762	92.3983	235.244
AM╔RICO BRASILIENSE	3501707	17	0	16	1	30758.9	981226	25038.3	18862.1	287913	0.0657295	0	0.33	-0.0687853	0	0.217	766.03	2595875	794.375	0.125	1178.88	1809.35
AM╔RICO DE CAMPOS	3501806	374	14	508	1	33236.6	104202	17463	7365	33212.6	0.0110333	0	0.201	0.0309522	0	0.433	794.74	34885.8	57.7382	0.781496	14.498	88.8679
AMPARO	3501905	525	13	621	21	82866.6	4.20565e+06	59073.9	58956.9	1.41708e+06	-0.0066586	0	0.443	-0.0111548	0	0.437	1222.34	55035.4	43.4428	0.586151	94.9387	157.841
ANAL┬NDIA	3502002	116	4	135	2	37155.1	160416	33109.7	21118.8	85826.8	0.0572721	0	0.228	0.0786341	0	0.312	1053.06	420096	183.37	0.377778	156.436	320.303
ANGATUBA	3502200	931	6	953	10	128126	987426	40083.8	66940.5	266529	0.0403579	0	0.366	-0.0663161	0	0.118	731.58	58249.7	79.0661	0.720881	70.2419	137.622
ANHEMBI	3502309	184	0	322	1	63606.5	156176	24086.3	33782.2	75288	0.0262098	0	0.42	-0.24325	0	0.062	703.16	45083.9	146.161	0.559006	104.914	345.687
APARECIDA	3502507	83	1	99	2	1600.98	1.04769e+06	28878.8	736	316759	0.0500595	0	0.481	0.0824581	0	0.449	871.47	11989.9	43.0606	0.686869	7.43434	19.2889
APARECIDA D'OESTE	3502606	397	5	380	6	25620.8	134357	31036.4	12763.8	33969.4	0.0433334	0	0.305	0.0528812	0	0.354	707.99	28513.2	43.1211	0.802632	33.5888	64.536
APIA═	3502705	534	78	458	13	138271	651325	26110.4	47158.3	189096	0.250402	0	0.214	0.0191058	0	0.312	690.09	66919.2	63.4236	0.68559	102.966	258.935
ARAÃARIGUAMA	3502754	10	0	20	0	1185.79	2.84256e+06	135116	1282.68	485635	0.0054888	0	0.383	-0.0217124	0	0.288	824.61	4850	15.6	0.45	64.134	118.579
ARAÃATUBA	3502804	1020	13	741	2	96174.2	6.96784e+06	35755.6	66674.4	2.37993e+06	-0.0021707	0	0.364	-0.0388918	0	0.25	1127.31	92661.3	136.213	0.626181	89.979	94.2884
ARAÃOIABA DA SERRA	3502903	315	16	348	22	21992.1	655311	20166.5	11510.3	172770	-0.0122809	0	0.493	-0.0362954	0	0.158	1122.48	49724.1	35.7069	0.543103	33.0755	69.8162
ARAMINA	3503000	82	0	214	6	36585.1	150202	27053.6	28058.7	75962	0.0369391	0	0.435	-0.0059378	0	0.313	826.8	22906.5	29.2243	0.724299	131.115	446.16
ARANDU	3503109	185	2	260	8	44439.2	123457	19387.1	11913.6	37603.8	0.0399025	0	0.495	0.0743959	2	0.038	628.48	60823.1	82.85	0.596154	45.8214	240.212
ARAPE═	3503158	83	0	114	0	1581.36	29846.5	11895.8	1491.93	14972.2	0.116336	2	0.041	0.0039091	0	0.365	516.84	9192.98	98.5	0.666667	13.0871	19.0525
ARARAQUARA	3503208	711	18	773	24	200057	9.28971e+06	40255.3	129086	3.39709e+06	0.201954	1	0.026	0.207857	1	0.036	1202.92	200347	76.3325	0.675291	166.993	281.374
ARARAS	3503307	358	10	342	4	122419	5.382e+06	40995.7	92015.1	2.20443e+06	-0.0111643	0	0.179	-0.187975	0	0.109	1043.74	444933	164.655	0.570175	269.05	341.952
ARCO-═RIS	3503356	191	1	309	3	19210.6	48214.6	25977.7	11139.7	24467.3	0.112691	2	0.023	0.0697545	0	0.377	604.21	23080.9	79.9773	0.679612	36.0508	100.579
AREALVA	3503406	645	8	878	4	63077.7	212989	25199.8	19246.1	58498.9	0.0226715	0	0.317	0.0763564	0	0.25	792.02	31060.4	45.5011	0.707289	21.9204	97.7949
AREIAS	3503505	82	1	197	0	5873.93	43617.4	11244.5	5581.2	20529.8	0.0371899	0	0.454	0.0614755	0	0.477	488.23	23984.8	163.954	0.634518	28.331	71.6333
AREIËPOLIS	3503604	21	0	35	1	22810.7	136809	12317.4	23581.5	72405.7	0.112044	0	0.223	-0.150485	0	0.137	670.97	564543	286.314	0.428571	673.756	1086.23
ARIRANHA	3503703	106	1	185	1	28757.2	770044	81477.5	24958.2	282747	-0.0266429	0	0.248	0.0042141	0	0.318	876.13	168400	72.7622	0.6	134.909	271.294
ARTUR NOGUEIRA	3503802	568	6	515	3	115396	1.09991e+06	21157.9	54719.2	350305	-0.0518923	0	0.142	0.100372	0	0.111	920.89	100412	28.1767	0.652427	106.251	203.161
ARUJ┴	3503901	127	11	79	1	24931.1	5.41578e+06	62660.9	7125.04	1.03819e+06	0.0027394	0	0.474	0.0282238	0	0.423	1045.7	93835.4	15.5063	0.683544	90.1904	196.308
ASP┴SIA	3503950	142	0	242	3	10070.7	33421.3	18144	5542.91	13537.4	0.0838799	0	0.296	0.0904951	0	0.25	602.85	21838.8	30.0331	0.710744	22.9046	70.9204
ASSIS	3504008	389	27	489	45	65695.1	3.32342e+06	32290	23462.4	1.00838e+06	-0.145631	0	0.069	-0.0995889	0	0.495	1084.34	37752.6	42.8323	0.760736	47.9803	168.882
ATIBAIA	3504107	600	12	855	15	165003	6.46647e+06	46293.9	59984.1	1.90236e+06	-0.0033085	0	0.069	0.0102981	2	0.021	1224.34	66894.7	24.0667	0.6	70.1568	275.005
AURIFLAMA	3504206	349	1	297	2	28172.5	294993	19555.4	7522.59	95580.7	0.102396	0	0.244	-0.0097441	0	0.273	949.02	45865.3	83.8586	0.700337	25.3286	80.7234
AVA═	3504305	374	1	339	1	162332	266052	49850.5	53912.6	86676.1	0.0680768	0	0.277	0.0479288	0	0.454	624.5	475301	161.855	0.436578	159.034	434.042
AVANHANDAVA	3504404	170	4	215	4	44779.2	382120	29142.8	36345.8	114311	0.0316	0	0.481	0.101557	0	0.09	658.31	163953	154.781	0.567442	169.05	263.407
AVAR╔	3504503	665	13	728	8	119650	2.63948e+06	29498.3	99511.2	823287	-0.0154663	4	0.002	0.0270636	0	0.466	968.45	91251.4	126.931	0.549451	136.691	179.925
BADY BASSITT	3504602	153	1	131	2	16171.4	340196	20198.1	12226.8	143076	0.0806603	0	0.208	0.109227	0	0.085	888.91	35274.8	30.1985	0.717557	93.334	105.695
BALBINOS	3504701	64	1	53	2	15266	55455.9	10689.3	1669.53	10781.1	0.105827	0	0.066	0.0898938	0	0.286	633.41	50245.3	138.679	0.358491	31.5006	238.532
B┴LSAMO	3504800	252	1	265	0	36587.7	216961	24355.8	13478.8	82520.9	-0.0363502	0	0.23	-0.0411556	0	0.279	949.69	52592.5	48.3585	0.690566	50.8634	145.189
BANANAL	3504909	236	3	311	4	8610.76	201894	18578.6	3778.87	78353.1	0.0524618	0	0.39	-0.0249933	0	0.26	733.36	21025.7	109.778	0.578778	12.1507	36.4863
BAR├O DE ANTONINA	3505005	219	12	190	1	7525.56	43662.5	12819.3	3648.83	19722.1	0.0042425	0	0.116	-0.115471	0	0.157	731.68	13015.8	41.0684	0.810526	19.2044	34.3633
BARBOSA	3505104	109	6	108	0	16892.7	88827.2	12250.3	10786.7	39228.1	-0.456206	3	0.006	0.0187368	0	0.362	638.01	51268.5	97.3796	0.5	99.8771	154.979
BARIRI	3505203	369	0	275	4	72377.5	1.1307e+06	32677.2	60307.4	396165	0.0444496	0	0.39	0.0913305	0	0.322	899.14	304818	112.069	0.658182	219.3	196.145
BARRA BONITA	3505302	55	0	19	0	21504	1.30546e+06	35932.3	28361.3	725565	-0.128293	0	0.136	0.0380709	0	0.387	1018.25	1.71268e+06	339	0.526316	1492.7	390.981
BARRA DO CHAP╔U	3505351	441	2	413	18	36793.8	82286.7	14556.3	8947.2	24997.9	0.0765826	0	0.237	-0.0059958	0	0.481	746.57	2050.85	19.2567	0.88862	21.6639	83.4327
BARRA DO TURVO	3505401	547	56	428	15	3855.07	86409.2	11105.1	2158.61	34950	0.834908	0	0.077	0.0023653	0	0.413	608.09	3163.55	148.192	0.651869	5.04348	7.04766
BARRETOS	3505500	975	9	905	25	239260	4.68024e+06	38795.7	175649	1.75415e+06	-0.031901	0	0.129	0.027212	0	0.233	1038.99	244898	123.371	0.577901	194.087	245.395
BARRINHA	3505609	22	1	37	0	30739.3	467961	14660	37812.2	165843	0.051898	0	0.43	0.110029	0	0.21	776.85	639378	197.081	0.432432	1021.95	1397.24
BARUERI	3505708	0	0	0	0	336.18	4.77418e+07	178452	75.45	2.50697e+07	0.0374756	0	0.484	-0.23159	0	0.085	#N/A	#N/A	#N/A	#N/A	0	0
BASTOS	3505807	382	2	377	1	580210	1.06566e+06	50570.1	168886	326181	0.0196973	0	0.293	-0.0884145	0	0.147	723.23	433605	39.0477	0.702918	447.973	1518.88
BATATAIS	3505906	376	7	626	11	170049	1.53359e+06	24944.5	159974	804538	-0.0694937	0	0.085	0.0401992	0	0.121	1052	536987	133.733	0.635783	255.55	452.257
BAURU	3506003	395	9	470	26	42933.1	1.38698e+07	37315.4	23194.1	4.65325e+06	-3.24e-05	0	0.38	-0.0649107	0	0.192	1307.27	61712.8	85.3787	0.485106	49.3492	108.691
BEBEDOURO	3506102	599	11	745	17	120480	3.22058e+06	41416.4	132513	1.06956e+06	0.006897	2	0.038	-0.0002732	0	0.29	1005.2	262550	99.1745	0.444295	177.869	201.134
BENTO DE ABREU	3506201	55	2	94	4	37580.3	186128	63633.4	35199.4	81976.4	-0.117387	0	0.11	-0.314141	3	0.044	732.62	758447	362.16	0.393617	374.462	683.278
BERNARDINO DE CAMPOS	3506300	254	6	338	4	26365.1	228972	20480.5	14705.4	84399.6	-0.115771	0	0.071	0.0727954	0	0.266	766.03	69035.5	59.2811	0.710059	43.5072	103.8
BERTIOGA	3506359	1	0	1	0	5979.12	1.60499e+06	27066.9	1342.99	564771	0.0956151	0	0.163	0.0253511	0	0.429	#N/A	#N/A	#N/A	#N/A	1342.99	5979.12
BILAC	3506409	263	1	373	0	56254	182768	23321.1	23131.7	70177.6	0.0742542	0	0.339	0.0309478	0	0.406	921.11	40911.5	38.4933	0.825737	62.0154	213.894
BIRIGUI	3506508	650	11	805	3	67652.4	3.18667e+06	26403.3	26926.7	1.17536e+06	0.0057091	0	0.252	0.12368	0	0.073	907.65	42306.8	53.7652	0.754037	33.4493	104.081
BIRITIBA-MIRIM	3506607	433	10	413	3	293618	707867	22264.9	99084.7	228535	0.0122974	0	0.351	0.0932606	0	0.315	797.95	182947	16.8814	0.66586	239.914	678.101
BOA ESPERANÃA DO SUL	3506706	167	1	158	2	135844	368586	25027.9	87977.3	188248	-0.0060517	0	0.273	0.0110758	0	0.351	685.66	965519	521.367	0.183544	556.818	813.44
BOCAINA	3506805	131	0	148	0	39912.6	225273	18710.4	32680.3	180460	-0.142938	0	0.104	0.137795	2	0.022	942.36	409236	292.527	0.52027	220.813	304.676
BOFETE	3506904	227	9	232	7	31035.9	169057	15046	30576.2	76750.5	0.0192915	0	0.308	-0.223258	3	0.047	758.11	3.80775e+06	154.435	0.577586	131.794	136.722
BOITUVA	3507001	191	1	233	1	23616	2.67912e+06	46263.5	21484.7	822406	-0.179018	0	0.085	-0.27781	0	0.075	1021.36	77588	43.5107	0.682403	92.209	123.644
BOM JESUS DOS PERDıES	3507100	65	2	86	0	8349.99	827558	34448.6	5347.17	121752	0.103626	0	0.054	0.147462	0	0.077	729.88	24407	29.3721	0.651163	62.1764	128.461
BOM SUCESSO DE ITARAR╔	3507159	56	7	104	0	3962.24	53768.6	13829.4	2094.26	22595.1	0.0057225	0	0.304	0.0872544	0	0.468	450.32	5048.08	63.5865	0.634615	20.1371	70.7543
BOR┴	3507209	38	0	53	2	14626.8	81500.3	97139.8	17418.9	33715.6	-0.0140252	0	0.284	0.0888316	0	0.251	816.58	332604	206.811	0.396226	328.658	384.916
BORAC╔IA	3507308	72	2	104	0	21310.2	372153	78896.2	18455.6	117143	-0.110193	0	0.112	0.12602	0	0.131	856.75	149423	65.5962	0.557692	177.457	295.974
BORBOREMA	3507407	410	31	630	3	122079	405882	25703.4	75290.8	168380	-0.0256223	0	0.326	0.0517793	0	0.463	777.72	191327	74.9794	0.706349	119.509	297.753
BOREBI	3507456	70	22	76	0	19187.7	62226.9	24147	28364.4	42234.2	0.191069	0	0.07	0.0707791	0	0.41	642.86	183974	284.579	0.302632	373.216	274.109
BOTUCATU	3507506	359	34	565	39	194541	4.28045e+06	30028.6	92126.3	1.95414e+06	0.254582	0	0.118	-0.117515	0	0.49	1227.92	152586	133.122	0.580531	163.055	541.896
BRAGANÃA PAULISTA	3507605	583	21	721	17	50981.2	5.63671e+06	34336.1	33632.6	2.29104e+06	-0.08413	0	0.082	-0.0064133	4	0.027	1084.92	51925.1	35.165	0.667129	46.6472	87.4464
BRA┌NA	3507704	156	0	308	0	23531	94101.9	16934	11795.4	40704.1	0.0519602	0	0.458	0.04752	0	0.474	832.26	31974	51.4091	0.844156	38.2969	150.84
BREJO ALEGRE	3507753	91	0	87	0	10358.6	171894	61128.8	5663.39	18193.5	0.0789981	0	0.354	0.128636	0	0.196	716.55	65137.9	62.7816	0.850575	65.0964	113.831
BRODOWSKI	3507803	153	5	123	3	62259.9	649017	26939.1	27341.5	146371	0.0279834	0	0.439	-0.0560719	0	0.218	895.45	181244	91.3984	0.520325	222.289	406.928
BROTAS	3507902	396	13	236	3	96908.9	767815	32182.7	92659	302130	-0.0058732	0	0.473	0.074594	0	0.393	855.33	475161	298.25	0.419492	392.623	244.719
BURI	3508009	530	18	393	6	97996.5	368329	18661.9	47735.8	138598	-0.0533718	0	0.192	0.0515979	0	0.429	532.75	174173	154.644	0.62341	121.465	184.899
BURITAMA	3508108	397	5	444	0	50861.1	621093	36879.8	14890.3	238555	-0.121622	0	0.067	-0.106572	0	0.19	865.97	76705	49.1734	0.601351	33.5366	128.114
BURITIZAL	3508207	153	4	160	0	42539.5	186082	42214.6	33201.8	69668.1	0.0709873	0	0.202	0.10167	0	0.386	983.9	89281.2	82.2	0.51875	207.511	278.036
CABR┴LIA PAULISTA	3508306	99	0	157	0	17475.3	83190.8	19115.5	24131.2	53442.2	0.0491437	0	0.429	0.0482468	0	0.429	600.4	120631	113.949	0.464968	153.702	176.518
CABRE┌VA	3508405	102	25	184	4	28712.2	4.49654e+06	93918.6	6409.72	877319	-0.0001586	0	0.323	0.100023	0	0.129	849.56	25065.2	68.4402	0.554348	34.8354	281.493
CAÃAPAVA	3508504	119	2	420	8	17708.8	4.1845e+06	45195.3	13332.3	1.90545e+06	-0.162149	0	0.076	0.0683718	0	0.098	1036.88	18507.1	40.75	0.709524	31.7436	148.813
CACHOEIRA PAULISTA	3508603	254	8	309	8	13005.6	592021	18064.3	7523.81	204891	0.020669	0	0.382	0.0174742	0	0.414	957.95	13669.9	68.3948	0.647249	24.3489	51.2031
CACONDE	3508702	1262	7	1674	7	84813	343814	18071.7	28915	144777	0.0023326	0	0.369	-0.0317642	0	0.245	781.04	36071.7	21.963	0.768817	17.273	67.2052
CAFEL┬NDIA	3508801	253	0	434	1	97479.4	479129	27153.8	48430.9	149884	0.0913904	0	0.327	0.126446	0	0.151	775.46	148362	164.675	0.417051	111.592	385.294
CAIABU	3508900	189	1	322	7	18381.3	59759.9	14191.4	13157.7	29520.5	0.0310126	0	0.41	0.0384536	0	0.5	618.42	13475.2	48.8199	0.736025	40.8624	97.2557
CAIEIRAS	3509007	18	4	6	0	1876.43	3.31882e+06	33788.6	3001.45	1.08549e+06	-0.011726	0	0.297	0.116425	0	0.22	936.15	445500	576.167	0.5	500.242	104.246
CAJAMAR	3509205	72	33	32	2	195.21	1.48072e+07	200311	2802.79	2.81654e+06	-0.0085532	0	0.332	-0.0121235	0	0.288	724.97	12968.8	173.094	0.34375	87.5872	2.71125
CAJATI	3509254	520	4	458	17	236014	1.46473e+06	50735.4	63567.3	562401	0.0599096	0	0.256	-0.0023331	0	0.473	629.07	353157	49.7904	0.71179	138.793	453.874
CAJOBI	3509304	181	0	241	1	28436.2	153181	14666.9	25567.3	85110.1	0.0533684	0	0.43	0.102572	0	0.191	766.54	172207	63.834	0.59751	106.088	157.106
CAJURU	3509403	736	59	904	34	105637	583397	22740.1	65109.2	230564	-0.326977	0	0.309	-0.0509001	0	0.461	709.05	61433.6	55.5619	0.640487	72.0235	143.528
CAMPINA DO MONTE ALEGRE	3509452	141	1	132	3	20901.3	109892	18428.9	16460.2	78382.6	0.101538	0	0.176	0.0434831	0	0.398	616.01	108189	88.447	0.55303	124.698	148.236
CAMPINAS	3509502	582	7	631	11	103183	5.84695e+07	49448.7	60643.2	2.40371e+07	-0.216517	3	0.012	0.0447966	0	0.089	1505.85	147176	49.477	0.541997	96.1065	177.29
CAMPO LIMPO PAULISTA	3509601	15	1	17	0	6544.33	1.8506e+06	22426.1	2234.74	867952	-0.346322	3	0.039	0.10167	0	0.349	885.27	346529	28.5294	0.411765	131.455	436.289
CAMPOS DO JORD├O	3509700	34	0	33	2	3880.86	1.19595e+06	23243.2	1734.97	459440	0.0932681	0	0.361	0.0973295	0	0.361	1011.11	54303	136.091	0.393939	52.5748	114.143
CAMPOS NOVOS PAULISTA	3509809	191	0	260	2	46180	126973	25912.8	16012.7	50635.2	0.0787164	0	0.274	0.0289214	0	0.457	634.8	80084.6	112.85	0.684615	61.5875	241.78
CANAN╔IA	3509908	115	15	20	4	33095.6	259514	20581.7	8434.44	209446	0.0505755	0	0.104	-0.292666	0	0.054	704.23	88850	537.65	0.35	421.722	287.787
CANAS	3509957	41	1	25	0	1261.88	129948	26120.2	628.08	22163.5	0.0484215	0	0.381	-0.0835771	0	0.212	529.55	27080	106.04	0.28	25.1232	30.7776
C┬NDIDO MOTA	3510005	351	2	644	2	104489	1.00614e+06	32183.2	64798.9	348023	0.0709873	0	0.225	0.0534591	0	0.425	719.6	159874	68.5466	0.751553	100.619	297.69
C┬NDIDO RODRIGUES	3510104	134	0	171	1	44705.2	115154	41244.3	22537.4	43141.3	0.102656	0	0.099	-0.200619	0	0.084	985.7	79830.4	25.0877	0.748538	131.798	333.621
CANITAR	3510153	21	1	37	3	11031.6	171870	34203	5764.64	30820.1	-0.0915053	0	0.184	0.086347	0	0.271	587	406081	246.946	0.648649	155.801	525.312
CAP├O BONITO	3510203	760	32	697	13	126724	839492	17687.3	76545.2	336900	-0.150566	0	0.457	0.0075979	0	0.344	668.59	81398.9	125.973	0.714491	109.821	166.742
CAPELA DO ALTO	3510302	157	4	299	1	36620.7	282829	14137.9	32915.5	113007	0.073449	0	0.243	0.0786989	0	0.449	637.33	304575	26.0301	0.769231	110.085	233.253
CAPIVARI	3510401	133	2	144	1	68515.1	1.91753e+06	35315	45035.3	679617	-0.270946	0	0.066	-0.144119	0	0.131	955.34	208681	57.0208	0.5625	312.745	515.151
CARAGUATATUBA	3510500	87	12	134	5	15623.2	2.93054e+06	25093.2	3292.46	726834	-0.0024877	0	0.388	-0.0630976	0	0.213	880.13	43268.7	57.9403	0.813433	24.5706	179.577
CARAPICU═BA	3510609	0	0	0	0	240.13	5.5169e+06	13911	53.89	1.7946e+06	0.0313062	0	0.441	0.0499428	0	0.48	#N/A	#N/A	#N/A	#N/A	0	0
CARDOSO	3510708	263	6	339	1	79428.9	259517	21051	13646.8	68508.1	0.0546699	0	0.059	-0.0386215	0	0.274	691.6	41348.1	125.735	0.619469	40.256	302.011
CASA BRANCA	3510807	504	6	522	4	191197	818978	27168.8	167544	376043	-0.0456697	0	0.174	0.109227	0	0.057	843.58	622163	200.351	0.480843	320.965	379.36
C┴SSIA DOS COQUEIROS	3510906	320	19	283	16	94947.1	140370	54176	27911.6	45484.7	0.108499	0	0.091	0.0004522	0	0.369	679.97	113975	44.7314	0.586572	98.6276	296.71
CATANDUVA	3511102	157	4	128	5	60808.6	3.94893e+06	32719.4	32746.2	1.55165e+06	0.0059983	0	0.322	0.0510016	0	0.484	1048.19	1.27197e+06	148.078	0.46875	255.83	387.316
CATIGU┴	3511201	48	14	49	0	24765.8	118307	15364.6	24862.4	65562.9	-0.0182133	0	0.358	0.12711	0	0.225	858.89	487776	157.224	0.367347	507.396	515.955
CEDRAL	3511300	298	1	500	12	44158.2	326781	36426.4	18071.5	85070.4	0.0827848	0	0.238	0.0268351	0	0.271	993.03	42080	35.31	0.68	36.1431	148.182
CERQUEIRA C╔SAR	3511409	394	0	589	9	69419.1	748015	38369.6	31388.5	149579	0.071273	0	0.327	-0.0319604	0	0.196	779.78	115107	66.4261	0.657046	53.2912	176.191
CERQUILHO	3511508	180	10	114	1	63121.7	1.7806e+06	38101.6	23691.2	808511	-0.0045168	0	0.249	-0.0394742	0	0.263	1008.82	340982	101.886	0.684211	207.818	350.676
CES┴RIO LANGE	3511607	197	0	231	1	41393.3	417082	23715.4	18986.4	128966	-0.0764698	0	0.191	0.0901581	0	0.342	834.98	24281.4	19.2597	0.714286	82.1921	210.119
CHARQUEADA	3511706	107	0	97	0	28679.2	358822	21394.1	19560.2	104352	-0.109516	0	0.136	0.124566	0	0.29	806.88	120474	50.3918	0.628866	201.652	268.03
CLEMENTINA	3511904	127	0	223	0	18183.6	265263	32137.6	12196.8	65224.6	0.0162852	0	0.356	-0.652193	3	0.012	755.36	166202	74.6413	0.825112	54.6943	143.178
COLINA	3512001	200	3	159	1	97368.8	953349	51880.1	65129.6	393022	0.0385363	0	0.447	0.0954102	0	0.399	817.88	598761	225.22	0.289308	409.62	486.844
COLÈMBIA	3512100	221	2	218	1	137480	378779	60848	79852	145596	0.0821778	0	0.217	0.0825186	0	0.398	710.02	1.01532e+06	238.092	0.247706	366.294	622.083
CONCHAL	3512209	359	4	202	1	47049.9	654583	23756.4	34418.5	249502	0.0636022	0	0.174	-0.0318006	0	0.285	720.72	188045	44.0842	0.584158	170.389	131.058
CONCHAS	3512308	509	24	809	0	46866.5	331222	18778.9	34117.3	245508	0.0300324	0	0.274	0.0951689	0	0.25	893.82	30208.9	41.3782	0.681088	42.1722	92.0756
CORDEIRËPOLIS	3512407	120	13	143	12	57316.3	2.6272e+06	110419	27289	823010	-0.0033247	0	0.426	0.016965	0	0.44	1007.96	419881	76.7902	0.65035	190.832	477.636
COROADOS	3512506	332	1	336	4	51372.3	163750	27825.1	24390.9	57409.7	0.0989637	0	0.059	0.0363643	0	0.497	721.42	52086.3	62.619	0.690476	72.5919	154.736
CORONEL MACEDO	3512605	284	0	326	0	28044.1	80957	16726.7	16530.8	34798.1	0.0106523	0	0.369	0.0923423	0	0.329	545.29	82076.7	79.2853	0.668712	50.7079	98.7468
CORUMBATA═	3512704	355	3	342	1	29438.1	206312	50890.9	27731	70665.2	0.0838936	0	0.07	0.115532	0	0.133	1025.02	43386	55.4298	0.616959	81.0847	82.9242
COSMËPOLIS	3512803	178	28	120	4	25496.6	1.54588e+06	22376.2	18732.7	552127	0.169129	0	0.127	0.109227	0	0.087	943.99	87350	148.783	0.675	156.106	143.239
COSMORAMA	3512902	598	3	705	2	80360.6	268745	36444.9	22436.8	87884.8	0.058032	0	0.338	-0.0707165	0	0.228	725.15	28375.9	44.2043	0.775887	31.8253	134.382
COTIA	3513009	183	14	85	6	18474.6	1.16545e+07	49020	6081.89	3.83186e+06	-0.0245838	0	0.052	0.0118149	0	0.373	1213.56	54600	49.7647	0.576471	71.5516	100.954
CRAVINHOS	3513108	113	3	216	7	63726.2	1.04065e+06	30032.3	79031.8	407485	0.088668	0	0.105	0.0650879	0	0.317	904.85	326292	125.157	0.472222	365.888	563.949
CRISTAIS PAULISTA	3513207	444	4	313	1	71107	199221	23649.2	42141	84004.5	0.0325847	0	0.476	-0.203961	0	0.102	887.14	115185	79.0415	0.444089	134.636	160.151
CRUZ┴LIA	3513306	97	1	179	1	21399.9	92617.4	42858.6	8096.22	24200.8	-0.0275254	0	0.279	0.105983	0	0.212	641.75	102207	64.7039	0.692737	45.2303	220.617
CRUZEIRO	3513405	192	7	121	1	6977.57	2.11556e+06	25886.6	5113.47	992540	-0.190788	3	0.037	0.0906355	0	0.403	928.28	24330.6	128.562	0.363636	42.2601	36.3415
CUBAT├O	3513504	3	2	0	0	960.5	11679715	90717.6	215.57	7.44015e+06	-0.131064	0	0.104	-0.757344	3	0.018	788.67	0	0	0	0	320.167
CUNHA	3513603	2287	18	2581	33	24077.6	244747	11160.9	12562.1	80101.3	0.550238	1	0.007	0.203268	0	0.131	681.4	7700.89	32.6118	0.786517	4.86715	10.528
DESCALVADO	3513702	396	7	328	7	145240	1.62167e+06	48631.7	130117	629339	-0.0166506	0	0.201	-0.0121131	0	0.255	926.79	509238	101.485	0.414634	396.697	366.768
DIADEMA	3513801	16	0	0	0	816.43	1.37152e+07	32821.8	183.23	7.36612e+06	-0.0456767	0	0.25	0.0431589	0	0.5	771.73	0	0	0	0	51.0269
DIRCE REIS	3513850	131	0	163	1	8692.46	65443.2	36662.9	3252.26	14693.4	0.112795	0	0.103	-0.37203	3	0.046	567.62	16110.4	46.5951	0.736196	19.9525	66.3547
DIVINOL┬NDIA	3513900	633	2	784	2	60813.9	299208	26283.2	16245.1	89877.2	0.0030447	0	0.352	-0.0118685	0	0.291	807.22	19803.6	19.4082	0.830357	20.7209	96.0726
DOBRADA	3514007	29	2	21	0	27281.3	120755	13810	35483.1	66584.8	0.0430109	0	0.475	0.111846	0	0.313	706.96	261857	63.1905	0.571429	1689.67	940.736
DOIS CËRREGOS	3514106	367	32	380	2	117958	694191	25815	74396.1	286980	0.332621	0	0.084	-0.34966	3	0.035	844.89	321008	177.574	0.686842	195.779	321.411
DOLCINËPOLIS	3514205	107	0	166	0	14395	45074.6	21102.3	2529.3	12695.2	0.109697	0	0.053	0.138558	2	0.034	707.52	79632.5	42.3916	0.710843	15.2367	134.532
DOURADO	3514304	63	2	115	2	31140.6	622089	69827.1	39022.2	101504	0.0461194	0	0.389	0.02793	0	0.487	791.02	206200	132.67	0.486957	339.324	494.295
DUARTINA	3514502	248	10	578	0	14001.7	252931	20155.5	8476.64	95909.8	0.0012704	0	0.345	0.0553699	0	0.465	794.1	15474	44.7007	0.728374	14.6655	56.4585
DUMONT	3514601	178	1	220	1	25802.4	241740	25532.3	17906.6	68121.1	0.0938159	0	0.149	0.14077	2	0.025	800.79	153491	60.0909	0.545455	81.3935	144.958
ECHAPOR├	3514700	272	2	356	2	47928.5	131688	21080.2	19623.8	57008.9	-0.020713	0	0.236	0.0571769	0	0.461	850.81	57171.3	123.059	0.516854	55.1229	176.208
ELDORADO	3514809	848	126	1142	52	190361	362126	23459.8	45595.1	109884	3.32791	1	0.016	-0.137592	0	0.372	639.79	37927.3	58.3266	0.758319	39.9257	224.483
ELIAS FAUSTO	3514908	295	22	502	3	87657.7	679147	39047.1	49300.7	277892	-0.0615982	0	0.339	0.11089	0	0.052	735.71	119482	37.4841	0.685259	98.2086	297.145
ELISI┴RIO	3514924	49	1	143	0	19826.2	68565.8	19385.3	11296	28970.1	0.0920999	0	0.096	0.032983	0	0.468	750.48	159853	77.6643	0.671329	78.9934	404.617
EMBA┌BA	3514957	63	0	172	0	17249.6	55022.8	22222.5	12714.2	30654.9	0.0970233	0	0.209	-0.124743	0	0.169	784.87	87401.2	50.564	0.540698	73.9196	273.803
EMBU DAS ARTES	3515004	27	6	0	0	288.15	1.17717e+07	44079.8	64.67	2.02561e+06	-0.0438548	0	0.159	0.13135	0	0.113	690.55	0	0	0	0	10.6722
EMBU-GUAÃU	3515103	105	3	4	0	1606.73	1.02572e+06	15024.4	412.82	449082	0.0343587	0	0.433	-0.0840396	0	0.212	775.21	61000	4.5	0.5	103.205	15.3022
ENGENHEIRO COELHO	3515152	317	19	233	0	24954.1	591938	30360.5	25117.4	219854	-0.0678706	0	0.1	-0.128377	0	0.154	733.19	66557.9	32.5365	0.553648	107.8	78.7196
ESP═RITO SANTO DO PINHAL	3515186	481	22	406	2	68147.9	1.32904e+06	30089.3	31479.8	453904	0.0291029	0	0.277	-0.138381	0	0.13	1227.06	91399	69.266	0.529557	77.5364	141.68
ESP═RITO SANTO DO TURVO	3515194	97	0	215	1	20625.3	73711.7	15640.1	17138.7	51648	0.104534	0	0.147	0.120079	0	0.141	649.56	24437.2	29.8279	0.534884	79.7151	212.632
ESTRELA D'OESTE	3515202	270	1	381	1	43785.6	868330	102567	28925.5	196386	-0.046891	0	0.2	0.0325438	0	0.409	782.71	141591	68.7087	0.553806	75.9201	162.169
FARTURA	3515400	475	4	647	13	69147.6	380991	23770.3	31264.6	118150	0.0458779	0	0.424	0.0285152	0	0.055	748.89	47493	37.4111	0.641422	48.3225	145.574
FERNANDËPOLIS	3515509	584	4	819	3	84319.4	1.91267e+06	27853.1	46016	763922	0.0303691	0	0.42	0.0393349	0	0.398	1049.02	105695	63.3822	0.695971	56.1856	144.383
FERNANDO PRESTES	3515608	313	13	401	1	83410.1	200351	34650.8	38618.1	82629	-0.0129418	0	0.309	0.13122	0	0.269	938.62	84291.8	27.1197	0.496259	96.3045	266.486
FERN├O	3515657	205	2	225	1	22042.4	48348.5	28591.6	8641.66	17593.1	-0.0284842	0	0.264	-0.187621	0	0.078	523.21	30857.8	39.5244	0.702222	38.4074	107.524
FERRAZ DE VASCONCELOS	3515707	16	2	11	0	1752.22	2.95865e+06	15665.2	538.72	1.02366e+06	0.088306	0	0.099	-0.0309797	0	0.292	667.8	28363.6	14.8182	0.636364	48.9745	109.514
FLOREAL	3515905	230	2	310	0	17948.4	60466.7	20277.2	5978.28	24313.3	0.0507822	0	0.438	0.13983	0	0.071	749.49	115177	64.729	0.751613	19.2848	78.0367
FLËRIDA PAULISTA	3516002	512	13	586	3	53357.4	196129	13732.6	77707.4	183002	0.004393	0	0.232	0.0289646	0	0.473	705.98	149203	77.0085	0.715017	132.607	104.214
FLOR═NIA	3516101	46	0	82	2	36866	118768	43063	41391.8	73866	-0.380646	3	0.036	0.0860273	0	0.326	546.36	287963	212.39	0.536585	504.777	801.436
FRANCA	3516200	541	9	967	3	49446.8	9.34851e+06	26922.6	39425.9	3.26586e+06	0.0224593	0	0.27	0.103631	0	0.22	969.47	111513	46.3909	0.659772	40.7713	91.3988
FRANCISCO MORATO	3516309	26	6	7	0	451.31	1.46258e+06	8523.11	78.6	542008	0.0566922	0	0.073	-0.689504	3	0.013	547.32	79428.6	17.1429	0.571429	11.2286	17.3581
FRANCO DA ROCHA	3516408	137	55	28	0	3517.3	2.92515e+06	19565.9	751.01	937332	-0.0152466	0	0.299	-0.0916715	0	0.187	719.7	23821.4	33.0357	0.464286	26.8218	25.6737
GABRIEL MONTEIRO	3516507	178	0	218	0	15128.3	70521.9	25267.6	6767.8	26931.4	-0.028778	0	0.261	0.117782	0	0.195	791.73	26958.7	64.133	0.87156	31.045	84.9906
G┴LIA	3516606	316	1	305	1	30058.7	138560	20448.7	5751.73	39700.6	0.0329506	0	0.396	-0.0184797	0	0.322	684.46	62367.2	97.2361	0.596721	18.8581	95.1223
GARÃA	3516705	578	1	648	14	80480.5	1.09961e+06	24664.8	39057.8	402596	0.0920999	0	0.171	0.0192965	2	0.05	912.23	96867.3	81.2747	0.429012	60.2744	139.24
GAST├O VIDIGAL	3516804	209	1	280	1	18221.4	69398.2	14819.2	8998.29	28827.8	0.0495447	0	0.49	0.141725	2	0.024	868.78	160554	54.2714	0.760714	32.1368	87.1837
GAVI├O PEIXOTO	3516853	56	0	71	0	71071	849202	179194	27024.6	54003.4	0.0519602	0	0.461	0.0923423	0	0.347	679.15	556014	254.028	0.366197	380.628	1269.12
GENERAL SALGADO	3516903	354	0	502	6	47374.9	260507	23788.4	24358.8	116687	0.0730835	0	0.334	0.0841622	0	0.052	907.36	52958.2	97.8705	0.661355	48.5236	133.827
GETULINA	3517000	218	2	250	1	70842.3	195033	17165.4	28209.6	88897.4	-0.0483785	0	0.19	0.0806087	0	0.441	682.59	96852	197.972	0.604	112.838	324.965
GLIC╔RIO	3517109	248	0	239	0	23534	96587.8	20122.5	18120.5	45726.7	-0.20152	0	0.117	0.0126312	0	0.291	972.31	45887	61.9623	0.67364	75.8181	94.895
GUAIÃARA	3517208	124	6	119	1	29384.2	190524	16052.2	34695.2	99900.9	0.0455304	0	0.294	0.128833	0	0.138	718.52	146941	109.622	0.521008	291.556	236.969
GUAIMB╩	3517307	86	0	144	2	17627.5	74165.4	12927.6	5731.78	30630.5	-0.0804129	0	0.163	-0.0290768	0	0.304	614.11	58430.6	127.861	0.652778	39.804	204.971
GUA═RA	3517406	313	7	381	1	234522	3.27247e+06	81228.9	104455	654040	-0.0223185	0	0.226	0.0825186	0	0.408	994.13	407606	259.236	0.299213	274.16	749.272
GUAPIAÃU	3517505	510	0	701	4	76302.8	556083	26945.9	84863.9	270527	-0.322627	3	0.017	0.0184683	0	0.487	837.77	174832	52.8302	0.631954	121.061	149.613
GUAPIARA	3517604	819	11	890	19	124330	316806	17959.5	44074.2	124984	0.0031354	0	0.405	-0.0148208	0	0.494	633.82	30220.2	23.9281	0.833708	49.5216	151.807
GUAR┴	3517703	146	1	185	1	69389.8	430888	20439.7	48625.3	240824	0.034616	0	0.464	0.0229944	0	0.459	774.14	172249	82.2	0.643243	262.839	475.273
GUARACI	3517901	189	7	143	1	134588	387650	35356.7	57784	155350	-0.116957	0	0.056	-0.181521	0	0.095	720.64	560231	327.72	0.356643	404.084	712.106
GUARANI D'OESTE	3518008	93	0	121	0	6556.4	34898.3	17302.1	3007.26	13158.7	0.0998398	0	0.126	0.144918	2	0.016	634.53	20917.4	60.4545	0.355372	24.8534	70.4989
GUARANT├	3518107	298	16	291	0	52399	171201	25659.5	27426	62807.6	-0.0111199	0	0.433	0.032983	0	0.436	753.78	116282	147.495	0.621993	94.2476	175.835
GUARARAPES	3518206	362	1	380	2	215330	1.10681e+06	33895.1	126149	432813	0.0827848	0	0.207	-0.292299	3	0.039	846.75	313379	163.676	0.481579	331.97	594.835
GUARAREMA	3518305	221	8	265	7	34386.5	1.4027e+06	48405.5	14369.8	846812	0.0275527	0	0.332	0.0781156	0	0.142	866.21	36871.7	48.9132	0.50566	54.2255	155.595
GUARATINGUET┴	3518404	372	3	396	46	27005.1	5.06987e+06	42102.6	15795.7	1.71431e+06	0.0329661	0	0.363	-0.0604343	0	0.339	1062.15	61181.8	76.7702	0.573232	39.8882	72.5945
GUARE═	3518503	764	4	939	12	52778.2	239291	13634	37595.3	86948.4	-0.0311735	0	0.219	0.0165853	0	0.48	736.95	29850.9	54.3845	0.724175	40.0376	69.0814
GUARIBA	3518602	82	8	97	0	64309	865122	22060.4	59249.3	371993	0.0406944	2	0.002	0.124566	0	0.144	775.41	560309	128.948	0.680412	610.818	784.256
GUARUJ┴	3518701	9	1	14	1	36452	8.40871e+06	26646.7	8206.71	3.03798e+06	0.0217465	0	0.336	-0.102738	0	0.179	849.03	9714.29	6.71429	0.571429	586.194	4050.22
GUARULHOS	3518800	83	13	167	0	33651.2	5.56327e+07	41236.5	9368.71	2.29014e+07	-0.0115954	0	0.122	0.12075	0	0.138	929.49	62203.6	19.4611	0.580838	56.1001	405.436
GUATAPAR┴	3518859	169	12	215	5	103640	218724	28985.5	79529.8	116053	0.0021023	0	0.186	0.0355066	0	0.439	788.74	581395	170.358	0.590698	369.906	613.256
GUZOL┬NDIA	3518909	165	0	301	0	15469.9	64722.9	12497.2	8806.98	25712.3	-0.252216	0	0.064	0.0974302	0	0.452	580.46	63893.7	93.9203	0.637874	29.2591	93.7572
HERCUL┬NDIA	3519006	428	3	622	0	78092.5	349060	37145.9	17044.8	67158.3	0.0452206	0	0.474	0.134742	0	0.123	626.69	40311.9	57.4453	0.736334	27.4033	182.459
HOLAMBRA	3519055	218	0	184	3	275892	938291	66963.4	94980.8	273112	-0.0404193	0	0.233	0.0833051	0	0.308	1536.52	575609	22.6848	0.277174	516.2	1265.56
HORTOL┬NDIA	3519071	19	0	8	0	1067.32	1.24113e+07	55860	8032.18	3.72605e+06	0.0889763	0	0.214	0.0940383	0	0.296	754.98	334500	9.875	0.625	1004.02	56.1747
IACANGA	3519105	171	2	299	0	101247	526417	46408.9	28925.3	91829.9	0.0826441	0	0.251	0.12711	0	0.192	826.11	225773	153.478	0.508361	96.7401	592.088
IACRI	3519204	241	2	360	1	91194.8	206112	32034.8	29564.1	59950.3	-0.0582369	0	0.184	0.0909766	0	0.298	752.68	167800	84.8139	0.669444	82.1224	378.402
IARAS	3519253	432	73	267	6	37425.3	139209	16408.4	9320.77	36608.7	-0.3938	0	0.347	-0.0152953	0	0.267	815.37	50707.9	165.865	0.775281	34.9093	86.6327
IBAT╔	3519303	57	1	37	1	60055.6	929032	27144	58238.2	300668	-0.045175	0	0.206	-0.138548	0	0.133	623.64	141459	212.946	0.243243	1574	1053.61
IBIR┴	3519402	244	0	348	5	49633.8	249562	20631.8	25593.8	83878.7	0.0838799	0	0.323	0.0063949	0	0.345	938.91	108675	54.9971	0.683908	73.5453	203.417
IBIRAREMA	3519501	139	1	322	0	37889.1	183260	24305.1	27846.1	74784.3	-0.0297316	0	0.252	0.0974302	0	0.332	680.75	32633.5	55.8292	0.875776	86.4786	272.583
IBITINGA	3519600	403	2	501	13	134036	1.49894e+06	25529.1	66396.2	600095	0.0616618	0	0.445	0.0167365	0	0.444	881.95	157537	98.6228	0.500998	132.527	332.594
IBI┌NA	3519709	1240	43	1518	66	272540	1.63325e+06	21056.2	95896	541881	0.123464	0	0.213	0.0028695	0	0.298	834.28	46029	45.0138	0.814229	63.1726	219.791
IC╔M	3519808	86	0	107	0	27677.3	181695	22398.3	21527.7	124398	0.104534	0	0.142	-0.372356	3	0.049	829.23	153065	143.178	0.588785	201.193	321.829
IEP╩	3519907	266	0	260	0	56005.1	246502	30421.1	24582.7	76676.8	0.107037	0	0.056	0.108737	0	0.167	711.11	205112	161.638	0.576923	94.549	210.546
IGARAÃU DO TIET╩	3520004	42	0	50	0	15292.9	299164	12163.1	13437.3	123334	0.0494567	0	0.432	0.0058473	0	0.395	685.08	434040	134.06	0.56	268.746	364.116
IGARAPAVA	3520103	209	1	460	8	86264.9	1.08799e+06	36178.3	42487.4	346607	0.0818043	0	0.256	0.0003853	0	0.323	1441	144461	72.7152	0.521739	92.3638	412.751
IGARAT┴	3520202	120	2	140	0	1980.38	213464	22605.5	11219.7	69435.2	0.0585534	0	0.384	0.12287	0	0.157	671.66	9292.86	80.5643	0.528571	80.1407	16.5032
IGUAPE	3520301	476	13	454	7	88697.6	809931	26430.3	29631.1	188645	-0.0080948	0	0.421	-0.0460815	0	0.189	808.94	19171.8	92.337	0.729075	65.2668	186.339
ILHABELA	3520400	13	5	7	0	3150.28	6.16698e+06	184895	775.18	247155	-0.507131	3	0.001	-0.123047	0	0.165	899.03	1428.57	121.571	0.857143	110.74	242.329
ILHA COMPRIDA	3520426	6	0	1	0	4034.11	693559	65086.2	906.38	69954.4	0.0728824	0	0.348	0.0853161	0	0.379	652.65	0	#VALUE!	1	906.38	672.352
INDAIATUBA	3520509	332	12	373	5	31705	1.40248e+07	58533.9	20928.1	4.47899e+06	-0.0006065	0	0.431	0.0157858	0	0.426	1231.15	64986.6	35.3003	0.702413	56.1075	95.497
INDIANA	3520608	215	0	210	7	8782.55	61714.7	12515.7	7183.57	29127.5	0.124061	2	0.05	-0.0333433	0	0.222	783.33	37833.3	51.2286	0.704762	34.2075	40.8491
[truncated: 3,573 more rows]
