# Supplementary material for: The economic impact of organic production in Brazil: A study based on municipal production hotspots
Source: PLoS One. 2022 Mar 9;17(3):e0264095. doi: 10.1371/journal.pone.0264095 (PMC8906649; doi:10.1371/journal.pone.0264095)
Supplement: S2 Data — Source: IBGE (2006, 2016 and 2017). (XLSX) [file pone.0264095.s002.xlsx]

## Sheet: BRMUE250GC_SIR
NM_MUNICIP	CD_GEOCMU	ANO	PROP	ORG	VAGRO	PIB	LISA	VAGRO_PER
CAIU┴	3509106	2017	658	12	24940	77948.8	0	37.9027
CASTILHO	3511003	2017	1199	30	66153.6	1.10175e+06	0	55.174
DRACENA	3514403	2017	572	2	53579.3	1.17451e+06	0	93.67
ESTRELA DO NORTE	3515301	2017	136	0	21276.8	64942.3	0	156.447
EUCLIDES DA CUNHA PAULISTA	3515350	2017	751	14	31713.2	112912	0	42.228
MARAB┴ PAULISTA	3528700	2017	489	12	58935	121307	4	120.521
MIRANTE DO PARANAPANEMA	3530201	2017	2097	158	80546.1	388404	1	38.4102
MONTE CASTELO	3531605	2017	265	1	36642.2	103750	0	138.273
NARANDIBA	3532207	2017	138	5	48381.2	217325	3	350.589
NOVA GUATAPORANGA	3533106	2017	89	0	3918.1	29735.2	0	44.0236
OURO VERDE	3534807	2017	162	16	29974.3	114284	4	185.027
PANORAMA	3535408	2017	134	4	38660.4	265186	0	288.511
PAULIC╔IA	3536406	2017	246	7	35282.3	151331	0	143.424
PIQUEROBI	3538303	2017	329	0	11175.8	56050.6	0	33.969
PRESIDENTE BERNARDES	3541208	2017	972	14	33541.2	254193	0	34.5074
PRESIDENTE EPIT┴CIO	3541307	2017	722	10	68725.9	868923	0	95.1883
PRESIDENTE VENCESLAU	3541505	2017	612	20	31991.3	715875	0	52.2734
RIBEIR├O DOS ═NDIOS	3543238	2017	125	2	12120.3	37838	0	96.9622
ROSANA	3544251	2017	792	19	43658.9	1.25567e+06	0	55.1248
SANDOVALINA	3545506	2017	261	3	88841.7	392449	0	340.39
SANTA MERCEDES	3547106	2017	109	0	21090	79512.4	0	193.486
SANTO ANAST┴CIO	3547700	2017	495	9	34814.2	432247	0	70.3318
S├O JO├O DO PAU D'ALHO	3549300	2017	182	2	23550	55784.9	0	129.395
TARABAI	3553906	2017	126	1	15999.8	109681	0	126.983
TEODORO SAMPAIO	3554300	2017	976	6	86845.8	476668	0	88.9813
TUPI PAULISTA	3555109	2017	516	4	43654.7	281005	0	84.6022
ABELARDO LUZ	4200101	2017	1757	0	176270	606397	0	100.325
┴GUAS DE CHAPECË	4200507	2017	747	26	29021.3	97141.7	0	38.8505
┴GUAS FRIAS	4200556	2017	363	4	21571.7	93307.1	0	59.4261
ALTO BELA VISTA	4200754	2017	354	2	16995.7	51585.8	2	48.0104
ANCHIETA	4200804	2017	703	10	35022	129242	0	49.8179
ARABUT├	4201273	2017	727	3	52340.3	126170	0	71.995
ARVOREDO	4201653	2017	385	0	21322.6	87210.3	0	55.3835
BANDEIRANTE	4202081	2017	446	3	19616.6	62541.8	0	43.9833
BARRA BONITA	4202099	2017	342	2	19059.2	39993.5	0	55.7286
BELMONTE	4202156	2017	352	1	20656	53318.9	0	58.6819
BOM JESUS	4202537	2017	213	0	16610.3	92071.1	0	77.9829
BOM JESUS DO OESTE	4202578	2017	402	0	20323.6	52470.6	3	50.5563
CAIBI	4203105	2017	615	1	51661.9	197559	3	84.0031
CAMPO ER╩	4203501	2017	566	3	78768.5	265131	0	139.167
CAPINZAL	4203907	2017	451	0	55948.8	838098	0	124.055
CATANDUVAS	4204004	2017	206	1	30583.5	392499	0	148.464
CAXAMBU DO SUL	4204103	2017	596	3	52083.9	122745	0	87.3891
CHAPECË	4204202	2017	1661	144	148124	8.89319e+06	0	89.1776
CONCËRDIA	4204301	2017	2765	20	202990	3.17942e+06	0	73.4142
CORDILHEIRA ALTA	4204350	2017	354	1	25651.8	219814	0	72.4626
CORONEL FREITAS	4204400	2017	832	7	60594	256490	0	72.8293
CORONEL MARTINS	4204459	2017	444	1	19108.9	48555.8	0	43.0381
CUNHA POR├	4204707	2017	910	0	60851.8	519840	0	66.8701
CUNHATA═	4204756	2017	385	0	18994.9	45987.2	0	49.3373
DESCANSO	4204905	2017	924	8	67931.5	228896	0	73.5189
DION═SIO CERQUEIRA	4205001	2017	964	8	65093.9	400533	0	67.5248
ENTRE RIOS	4205175	2017	498	1	15025.6	47077.2	0	30.1719
FAXINAL DOS GUEDES	4205308	2017	491	2	92824.2	434704	0	189.051
FLOR DO SERT├O	4205357	2017	244	2	13480.1	39865.9	0	55.2464
FORMOSA DO SUL	4205431	2017	388	0	16042.6	49743.6	0	41.3468
GALV├O	4205605	2017	270	2	23788.7	66674.2	0	88.1063
GUARACIABA	4206405	2017	1146	7	83326.2	287359	0	72.7105
GUARUJ┴ DO SUL	4206603	2017	353	10	19227.1	150699	0	54.4678
GUATAMB┌	4206652	2017	582	26	59544.6	244350	0	102.31
IPIRA	4207601	2017	594	12	25881.5	84447.4	0	43.5716
IPOR├ DO OESTE	4207650	2017	882	13	90331.8	256043	0	102.417
IPUAÃU	4207684	2017	590	1	50117.9	223156	3	84.9456
IPUMIRIM	4207700	2017	872	6	63004.6	313269	0	72.253
IRACEMINHA	4207759	2017	665	4	39257.2	95684.2	0	59.0334
IRANI	4207809	2017	598	4	46773.7	210934	0	78.2169
IRATI	4207858	2017	313	0	8286.08	34945.5	0	26.4731
IT┴	4208005	2017	617	0	42358.2	240150	0	68.6518
ITAPIRANGA	4208401	2017	1148	25	123036	753937	0	107.174
JABOR┴	4208609	2017	487	4	58190.2	141481	0	119.487
JARDINËPOLIS	4208955	2017	266	2	12655.7	37698.7	0	47.5779
JOAÃABA	4209003	2017	837	7	56608.3	1.57714e+06	0	67.6324
JUPI┴	4209177	2017	337	25	16809.3	52781	0	49.8793
LACERDËPOLIS	4209201	2017	203	1	29543.7	93047.5	2	145.535
LAJEADO GRANDE	4209458	2017	268	1	16032.8	39369	3	59.8238
LINDËIA DO SUL	4209854	2017	660	0	44149.4	109275	0	66.893
LUZERNA	4210035	2017	354	8	22034.9	158733	0	62.2456
MARAVILHA	4210506	2017	884	0	42903.4	1.05539e+06	0	48.5332
MAREMA	4210555	2017	370	0	31032.8	60465	0	83.8725
MODELO	4210902	2017	360	0	25731	108068	2	71.4751
MONDA═	4211009	2017	872	7	48164.3	581366	0	55.2343
NOVA ERECHIM	4211405	2017	282	7	31075.8	154516	0	110.198
NOVA ITABERABA	4211454	2017	552	22	27341.4	104949	0	49.5315
NOVO HORIZONTE	4211652	2017	472	1	23734.9	81118.7	0	50.2857
OURO	4211801	2017	674	1	52857	159749	0	78.4228
OURO VERDE	4211850	2017	300	2	43680	86255.2	0	145.6
PAIAL	4211876	2017	356	0	14306.3	38921.2	0	40.1862
PALMA SOLA	4212007	2017	532	9	56884.6	201937	0	106.926
PALMITOS	4212106	2017	1455	11	157606	575112	0	108.32
PARA═SO	4212239	2017	600	2	27383	88844.6	0	45.6382
PASSOS MAIA	4212270	2017	682	17	72658.9	136167	0	106.538
PERITIBA	4212601	2017	354	2	19293.6	83670.3	0	54.5018
PINHALZINHO	4212908	2017	729	36	45971.7	1.01982e+06	0	63.0614
PIRATUBA	4213104	2017	488	4	22546.9	653928	0	46.2027
PLANALTO ALEGRE	4213153	2017	357	0	43475.7	88616.4	0	121.781
PONTE SERRADA	4213401	2017	372	9	61398.5	225478	0	165.05
PRESIDENTE CASTELLO BRANCO	4213906	2017	261	2	18636.2	45854.8	0	71.4032
PRINCESA	4214151	2017	379	0	19356.1	66929	0	51.0716
QUILOMBO	4214201	2017	1162	13	69102.5	347609	0	59.4686
RIQUEZA	4215075	2017	690	1	30232	99924.6	0	43.8145
ROMEL┬NDIA	4215208	2017	811	2	28935.1	82298.4	3	35.6783
SALTINHO	4215356	2017	610	7	27556	71691.1	0	45.1738
SANTA HELENA	4215554	2017	331	1	18626	64421.2	0	56.272
SANTA TEREZINHA DO PROGRESSO	4215687	2017	550	2	18950.6	49384.2	0	34.4556
SANTIAGO DO SUL	4215695	2017	215	1	10001.7	32320.8	0	46.5195
S├O BERNARDINO	4215752	2017	446	5	18994.8	57874.7	0	42.5893
S├O CARLOS	4216008	2017	834	2	68480.9	340075	0	82.1114
S├O DOMINGOS	4216107	2017	653	3	82165.5	309648	0	125.828
S├O JO├O DO OESTE	4216255	2017	777	2	64295.1	213294	0	82.7479
S├O JOS╔ DO CEDRO	4216701	2017	1137	14	76122.9	389556	0	66.9507
S├O LOURENÃO DO OESTE	4216909	2017	1270	40	55845.9	839371	0	43.9731
S├O MIGUEL DA BOA VISTA	4217154	2017	397	2	12794	34044.2	0	32.2266
S├O MIGUEL DO OESTE	4217204	2017	878	18	71172	1.44973e+06	0	81.0615
SAUDADES	4217303	2017	1120	20	69300.6	324687	4	61.8756
SEARA	4217501	2017	1193	5	101481	812914	0	85.064
SERRA ALTA	4217550	2017	427	2	24117.9	77387.9	0	56.4823
SUL BRASIL	4217758	2017	502	5	20322.8	51487.2	2	40.4836
TIGRINHOS	4217956	2017	285	1	13171.4	37668	0	46.2155
TUN┴POLIS	4218756	2017	548	2	49522.7	119102	0	90.3698
UNI├O DO OESTE	4218855	2017	422	10	23011.2	60672.4	0	54.529
VARGE├O	4219101	2017	337	0	43267.2	133069	0	128.389
VARGEM BONITA	4219176	2017	326	8	29546.1	383954	0	90.6321
XANXER╩	4219507	2017	711	9	98065.3	1.60405e+06	0	137.926
XAVANTINA	4219606	2017	738	0	63053.6	183022	0	85.4385
XAXIM	4219705	2017	923	4	90044.8	927592	0	97.5567
ZORT╔A	4219853	2017	257	1	23386.5	69088.8	0	90.9979
LAGOA MIRIM	4300001	2017	0	0	0	0	0	0
ACEGU┴	4300034	2017	806	0	124098	265550	0	153.968
┴GUA SANTA	4300059	2017	579	0	65546.6	278780	0	113.207
AGUDO	4300109	2017	2073	2	128705	495479	0	62.0863
AJURICABA	4300208	2017	753	0	81843.1	259932	0	108.689
ALECRIM	4300307	2017	1358	2	29559.6	106532	0	21.767
ALEGRETE	4300406	2017	2671	0	435107	2.0155e+06	0	162.9
ALEGRIA	4300455	2017	720	0	32634.2	100027	0	45.3252
ALMIRANTE TAMANDAR╔ DO SUL	4300471	2017	422	0	66474	130337	0	157.521
ALPESTRE	4300505	2017	1417	1	50896.2	530638	0	35.9183
ALTO ALEGRE	4300554	2017	391	1	26082.5	62759.1	0	66.7071
AMARAL FERRADOR	4300638	2017	1062	8	44296.1	101295	0	41.71
AMETISTA DO SUL	4300646	2017	645	6	13043.4	105509	0	20.2223
ANTA GORDA	4300703	2017	939	1	70383.9	208157	0	74.9562
ARAMBAR╔	4300851	2017	171	1	73561.5	139621	0	430.184
ARATIBA	4300901	2017	950	0	63381.3	879723	0	66.7171
ARROIO DO MEIO	4301008	2017	809	13	45405.1	1.09073e+06	0	56.1249
ARROIO DO PADRE	4301073	2017	427	6	25632.2	58752.2	0	60.0286
ARROIO DOS RATOS	4301107	2017	395	0	25578.8	235707	0	64.7565
ARROIO DO TIGRE	4301206	2017	1940	5	121246	335583	0	62.4981
ARROIO GRANDE	4301305	2017	961	7	306730	603210	0	319.178
ARVOREZINHA	4301404	2017	1231	5	73784.9	256779	0	59.939
AUGUSTO PESTANA	4301503	2017	922	0	91454.9	305653	0	99.1918
┴UREA	4301552	2017	661	0	32923.8	98348	0	49.8091
BAG╔	4301602	2017	1127	2	177885	2.84094e+06	0	157.839
BAR├O DE COTEGIPE	4301701	2017	1030	3	57598.3	208462	0	55.9207
BAR├O DO TRIUNFO	4301750	2017	1775	4	53868.7	114495	0	30.3486
BARRA DO GUARITA	4301859	2017	213	0	10531.1	41084.7	0	49.4419
BARRA DO QUARA═	4301875	2017	146	3	120542	201992	0	825.633
BARRA DO RIO AZUL	4301925	2017	451	0	25399.2	46614.9	0	56.3175
BARRA FUNDA	4301958	2017	234	0	19276.6	119224	0	82.3786
BARROS CASSAL	4302006	2017	1662	16	83471.9	194243	0	50.2237
BENJAMIN CONSTANT DO SUL	4302055	2017	390	1	9243.3	30681.5	0	23.7008
BOA VISTA DAS MISSıES	4302154	2017	239	1	59603.8	114865	0	249.388
BOA VISTA DO BURIC┴	4302204	2017	542	0	44486.6	199620	0	82.0786
BOA VISTA DO CADEADO	4302220	2017	521	0	125731	217660	0	241.326
BOA VISTA DO INCRA	4302238	2017	346	1	92561.3	157093	0	267.518
BOA VISTA DO SUL	4302253	2017	886	4	14608.2	72506.1	0	16.4878
BOM PROGRESSO	4302378	2017	211	1	17217.1	51887	0	81.5978
BOM RETIRO DO SUL	4302402	2017	341	6	19306.4	270481	0	56.617
BOQUEIR├O DO LE├O	4302451	2017	1315	1	58067.1	132986	0	44.1575
BOSSOROCA	4302501	2017	934	2	127309	272262	0	136.305
BOZANO	4302584	2017	363	0	39335.8	104964	0	108.363
BRAGA	4302600	2017	380	0	22530.9	79275.8	0	59.2918
BROCHIER	4302659	2017	710	2	22271.7	85834.7	0	31.3686
BUTI┴	4302709	2017	339	0	102468	431541	0	302.265
CAÃAPAVA DO SUL	4302808	2017	2653	16	106768	811817	0	40.2444
CACEQUI	4302907	2017	465	2	124824	323301	0	268.438
CACHOEIRA DO SUL	4303004	2017	2780	5	520757	2.31894e+06	0	187.323
CACIQUE DOBLE	4303202	2017	900	0	38870.3	96043.9	0	43.1892
CAIBAT╔	4303301	2017	565	0	48280.3	158178	0	85.4518
CAIÃARA	4303400	2017	936	1	43125.9	97808.4	0	46.0747
CAMAQU├	4303509	2017	2629	6	328238	2.01977e+06	0	124.853
CAMARGO	4303558	2017	437	3	44202.4	170427	0	101.15
CAMPINA DAS MISSıES	4303707	2017	1126	2	54230.2	147060	0	48.1619
CAMPINAS DO SUL	4303806	2017	351	1	65142.6	197137	0	185.591
CAMPO NOVO	4304002	2017	284	16	43636.2	193008	0	153.649
CAMPOS BORGES	4304101	2017	501	0	28835.4	86868.1	0	57.5557
CANDEL┴RIA	4304200	2017	3647	0	207149	806121	0	56.7999
C┬NDIDO GODËI	4304309	2017	1347	3	69823.2	219863	0	51.8361
CANDIOTA	4304358	2017	561	17	55175.1	512374	0	98.3514
CANGUÃU	4304507	2017	8075	16	361185	1.14577e+06	0	44.7288
CANUDOS DO VALE	4304614	2017	423	0	20048.4	42895.7	0	47.3957
CAP├O DO CIPË	4304655	2017	531	1	141461	243149	0	266.405
CAP├O DO LE├O	4304663	2017	198	3	64859.4	526626	0	327.573
CAPIT├O	4304697	2017	340	0	32641.7	68802.8	0	96.005
CARAZINHO	4304705	2017	342	0	128450	2.66879e+06	0	375.586
CARLOS GOMES	4304853	2017	337	0	15178.9	33523.7	0	45.0413
CASCA	4304903	2017	793	1	76410.3	415055	0	96.356
CASEIROS	4304952	2017	358	2	42324.6	121343	0	118.225
CATU═PE	4305009	2017	814	0	114464	330437	3	140.619
CENTEN┴RIO	4305116	2017	577	0	31400.9	68802.4	0	54.421
CERRITO	4305124	2017	651	0	33177.2	94960.2	0	50.9634
CERRO BRANCO	4305132	2017	715	0	30341.5	77508.8	0	42.4357
CERRO GRANDE	4305157	2017	321	0	21881.5	50990.8	0	68.1666
CERRO GRANDE DO SUL	4305173	2017	1409	18	51884.2	168380	0	36.8234
CERRO LARGO	4305207	2017	780	3	47124.6	656218	0	60.4161
CHAPADA	4305306	2017	1165	6	174440	433601	0	149.734
CHARQUEADAS	4305355	2017	137	49	25870.4	1.11516e+06	0	188.835
CHARRUA	4305371	2017	490	0	36769.5	74292.7	2	75.0398
CHIAPETTA	4305405	2017	417	0	109261	186966	0	262.016
CHU═	4305439	2017	80	0	19751.3	230138	0	246.892
CHUVISCA	4305447	2017	1012	2	57286.9	103454	0	56.6076
CIR═ACO	4305504	2017	642	0	52087.9	127802	0	81.1338
COLINAS	4305587	2017	346	0	22167.1	61159.4	0	64.0669
COLORADO	4305603	2017	424	2	84050.7	175343	0	198.233
CONDOR	4305702	2017	579	0	108363	318295	0	187.156
CONSTANTINA	4305801	2017	824	0	55111.9	274345	0	66.8834
COQUEIRO BAIXO	4305835	2017	362	1	16362.5	32979.4	0	45.2003
COQUEIROS DO SUL	4305850	2017	427	0	54349.7	102518	2	127.283
CORONEL BARROS	4305871	2017	399	0	37023.9	104719	0	92.7918
CORONEL BICACO	4305900	2017	753	5	110535	265176	0	146.793
CORONEL PILAR	4305934	2017	521	3	18195.3	38696.7	0	34.9238
COTIPOR├	4305959	2017	527	6	30659.3	146542	0	58.1771
COXILHA	4305975	2017	351	0	128679	204226	0	366.607
CRISSIUMAL	4306007	2017	1592	9	78990.6	332670	3	49.6172
CRISTAL	4306056	2017	591	2	82264.6	202597	0	139.196
CRISTAL DO SUL	4306072	2017	449	1	22851.8	50782.9	0	50.8949
CRUZ ALTA	4306106	2017	580	9	264843	3.39471e+06	0	456.626
CRUZALTENSE	4306130	2017	493	1	31403.7	71906.7	0	63.6992
CRUZEIRO DO SUL	4306205	2017	1050	7	50001.3	344258	0	47.6203
DAVID CANABARRO	4306304	2017	689	0	43701.7	123621	0	63.4278
DERRUBADAS	4306320	2017	542	0	40089.7	77266.4	0	73.9662
DEZESSEIS DE NOVEMBRO	4306353	2017	797	3	11004	37352.2	0	13.8067
DILERMANDO DE AGUIAR	4306379	2017	488	6	64461.1	110634	0	132.092
DOIS IRM├OS DAS MISSıES	4306429	2017	217	0	63364.9	106260	0	292.004
DOIS LAJEADOS	4306452	2017	476	0	30139.1	92504.1	0	63.3175
DOM FELICIANO	4306502	2017	2691	20	84928.1	253149	0	31.56
DOM PEDRITO	4306601	2017	1119	10	447389	1.34343e+06	0	399.811
DONA FRANCISCA	4306700	2017	311	0	18466.8	72197.9	0	59.3787
DOUTOR MAUR═CIO CARDOSO	4306734	2017	798	3	69886.8	176654	0	87.5774
DOUTOR RICARDO	4306759	2017	450	0	13459.8	50565.9	0	29.9107
ENCANTADO	4306809	2017	580	0	29555.7	830217	0	50.958
ENCRUZILHADA DO SUL	4306908	2017	2051	49	178396	525828	0	86.98
ENGENHO VELHO	4306924	2017	156	0	19502.5	49236.9	2	125.016
ENTRE-IJU═S	4306932	2017	954	38	96757.2	347282	0	101.423
ENTRE RIOS DO SUL	4306957	2017	255	0	25512.4	196638	0	100.048
EREBANGO	4306973	2017	348	0	37085	96569.9	0	106.566
ERECHIM	4307005	2017	1082	0	62998.2	4.45671e+06	0	58.2239
ERNESTINA	4307054	2017	461	0	50702	131689	0	109.983
HERVAL	4307104	2017	1141	1	57268.6	137327	0	50.1915
ERVAL GRANDE	4307203	2017	671	2	29017.9	89904.1	0	43.2458
ERVAL SECO	4307302	2017	1219	4	79690.3	238459	0	65.3735
ESPERANÃA DO SUL	4307450	2017	558	0	28029.1	67536.1	0	50.2314
ESPUMOSO	4307500	2017	1162	2	174570	682297	0	150.232
ESTAÃ├O	4307559	2017	231	0	26485.7	330675	0	114.657
ESTRELA	4307807	2017	968	2	71150.7	1.4192e+06	0	73.5028
ESTRELA VELHA	4307815	2017	681	0	60907.2	128824	0	89.4379
EUG╩NIO DE CASTRO	4307831	2017	431	3	85627.5	172779	0	198.672
FAGUNDES VARELA	4307864	2017	315	0	29008.3	79243.1	0	92.0899
FAXINAL DO SOTURNO	4308003	2017	507	2	18064.7	191119	0	35.6305
FAXINALZINHO	4308052	2017	287	0	25025	57124.3	0	87.195
FAZENDA VILANOVA	4308078	2017	280	0	21865.4	120402	0	78.0906
FLORIANO PEIXOTO	4308250	2017	548	0	24169.7	49523.7	0	44.1053
FONTOURA XAVIER	4308300	2017	1761	1	43073.4	182076	0	24.4596
FORMIGUEIRO	4308409	2017	905	0	60490.2	182346	0	66.8401
FORQUETINHA	4308433	2017	579	3	15137.8	41305.9	0	26.1447
FORTALEZA DOS VALOS	4308458	2017	393	0	112872	249751	0	287.207
FREDERICO WESTPHALEN	4308508	2017	995	0	64448.8	1.09225e+06	0	64.7727
GARIBALDI	4308607	2017	819	24	59558.6	1.83658e+06	0	72.7211
GARRUCHOS	4308656	2017	571	3	50898.3	103207	0	89.1389
GAURAMA	4308706	2017	838	0	40984.8	217129	0	48.9079
GENERAL C┬MARA	4308805	2017	806	1	59279.1	148930	0	73.5473
GENTIL	4308854	2017	251	0	45516.3	102408	0	181.34
GET┌LIO VARGAS	4308904	2017	649	2	63859.4	513078	0	98.3966
GIRU┴	4309001	2017	1586	38	199560	678446	0	125.826
GRAMADO DOS LOUREIROS	4309126	2017	344	0	19161.7	43558.2	0	55.7026
GRAMADO XAVIER	4309159	2017	666	6	45027.6	82375.4	0	67.6091
GUABIJU	4309258	2017	275	0	32229	67922.1	0	117.196
GUAPOR╔	4309407	2017	726	1	45226.8	818670	0	62.2959
GUARANI DAS MISSıES	4309506	2017	930	0	65392.3	287151	2	70.3143
HERVEIRAS	4309571	2017	519	0	31309.4	63043.1	0	60.3265
HORIZONTINA	4309605	2017	905	9	58793.8	1.50577e+06	0	64.9655
HULHA NEGRA	4309654	2017	1183	6	45004.9	174142	0	38.043
HUMAIT┴	4309704	2017	573	0	45873.2	140134	0	80.0579
IBARAMA	4309753	2017	1051	0	39005.8	91388.4	0	37.1131
IBIAÃ┴	4309803	2017	602	1	68542.1	196244	3	113.857
IBIRAIARAS	4309902	2017	634	1	65938	238532	0	104.003
IBIRAPUIT├	4309951	2017	483	10	40623.6	96536.8	0	84.1069
IBIRUB┴	4310009	2017	1213	1	182998	927942	0	150.864
IJU═	4310207	2017	1626	1	174124	3.16585e+06	0	107.087
ILËPOLIS	4310306	2017	549	4	40704	111181	0	74.1421
IMIGRANTE	4310363	2017	437	1	19977.1	199153	0	45.7141
INDEPEND╩NCIA	4310405	2017	969	9	72115.3	241283	0	74.4224
INHACOR┴	4310413	2017	241	1	24711.2	62558.6	0	102.536
IPIRANGA DO SUL	4310462	2017	414	0	40793.2	87715.7	3	98.5344
IRA═	4310504	2017	765	1	38952.9	175468	0	50.9188
ITAARA	4310538	2017	145	0	12665.6	90706.1	0	87.3487
ITACURUBI	4310553	2017	748	13	46295.7	87723.7	0	61.8926
ITAPUCA	4310579	2017	558	0	31230.5	53828.6	0	55.9686
ITAQUI	4310603	2017	478	0	383932	1.33504e+06	0	803.205
ITATIBA DO SUL	4310702	2017	698	12	22485.6	61874.3	0	32.2144
IVOR┴	4310751	2017	465	1	17747.8	48602.9	0	38.1674
JABOTICABA	4310850	2017	628	11	33182.2	86316.5	0	52.8379
JACUIZINHO	4310876	2017	571	1	64589.8	98413.1	0	113.117
JACUTINGA	4310900	2017	328	1	46495.7	114302	2	141.755
JAGUAR├O	4311007	2017	614	0	216644	709334	0	352.841
JAGUARI	4311106	2017	1552	0	69228.9	244561	0	44.6062
JARI	4311130	2017	945	0	123548	176730	0	130.738
JËIA	4311155	2017	1444	0	224012	406039	0	155.133
J┌LIO DE CASTILHOS	4311205	2017	976	1	259845	1.04111e+06	0	266.235
LAGOA BONITA DO SUL	4311239	2017	472	3	33157	59970.8	2	70.2478
LAGO├O	4311254	2017	1074	2	52084.7	105806	0	48.4959
LAGOA DOS TR╩S CANTOS	4311270	2017	297	1	36501.7	76759.8	0	122.901
LAJEADO	4311403	2017	388	5	15549.3	3.84492e+06	0	40.0756
LAJEADO DO BUGRE	4311429	2017	543	63	19047.7	45204.2	0	35.0787
LAVRAS DO SUL	4311502	2017	869	2	102579	228334	0	118.043
LIBERATO SALZANO	4311601	2017	1178	76	45373.7	127814	0	38.5176
MACHADINHO	4311700	2017	823	1	47608.9	152303	0	57.848
MAÃAMBAR┴	4311718	2017	235	0	159244	255407	0	677.635
MANOEL VIANA	4311759	2017	647	35	117114	235516	0	181.01
MARAT┴	4311791	2017	521	8	23064.7	89345.5	0	44.2701
MARAU	4311809	2017	1170	3	162080	1.88602e+06	3	138.53
MARCELINO RAMOS	4311908	2017	572	0	29028.2	113446	0	50.7486
MARIANA PIMENTEL	4311981	2017	800	18	25993.2	66253.2	0	32.4915
MARIANO MORO	4312005	2017	257	0	16977	46019.3	0	66.0584
MARQUES DE SOUZA	4312054	2017	696	0	25937.6	86176.2	0	37.2667
MATA	4312104	2017	768	3	31467	107344	0	40.9726
MATO CASTELHANO	4312138	2017	452	1	36178.6	81864.4	0	80.0411
MATO LEIT├O	4312153	2017	357	0	18942.2	143012	0	53.0595
MATO QUEIMADO	4312179	2017	368	0	26416.7	50114.9	0	71.7845
MAXIMILIANO DE ALMEIDA	4312203	2017	603	6	30189.5	96402	0	50.0656
MINAS DO LE├O	4312252	2017	72	2	32636.2	164686	0	453.28
MIRAGUA═	4312302	2017	656	0	29658	117940	0	45.2103
MONTAURI	4312351	2017	320	0	24014.7	54161.5	3	75.0458
MONTE BELO DO SUL	4312385	2017	463	2	32425.4	88017.8	0	70.0332
MORMAÃO	4312427	2017	485	0	31821.4	89522.9	0	65.6111
MORRO REDONDO	4312450	2017	485	5	12773.3	86589	0	26.3367
MUÃUM	4312609	2017	356	0	16269.4	240857	0	45.7007
MULITERNO	4312625	2017	350	0	19849.1	44469.3	0	56.7117
N├O-ME-TOQUE	4312658	2017	500	0	93551.2	1.14712e+06	0	187.102
NICOLAU VERGUEIRO	4312674	2017	240	0	38570.1	81840.1	0	160.709
NONOAI	4312708	2017	437	3	64507.7	365514	0	147.615
NOVA ALVORADA	4312757	2017	468	0	41470.9	160414	0	88.6131
NOVA ARAÃ┴	4312807	2017	246	0	26972.2	189592	0	109.643
NOVA BASSANO	4312906	2017	589	4	79590.6	458306	0	135.128
NOVA BOA VISTA	4312955	2017	374	0	27694.5	83885.6	0	74.0495
NOVA BR╔SCIA	4313003	2017	482	0	36780.1	100041	0	76.3072
NOVA CANDEL┴RIA	4313011	2017	530	0	46794	142619	0	88.2906
NOVA ESPERANÃA DO SUL	4313037	2017	411	1	16220.2	119481	0	39.4652
NOVA PALMA	4313102	2017	570	0	43073.9	286129	0	75.5683
NOVA PRATA	4313300	2017	388	2	47859.2	1.16298e+06	0	123.348
NOVA RAMADA	4313334	2017	501	0	55604.9	128348	0	110.988
NOVO CABRAIS	4313391	2017	709	0	40714.3	86655.2	0	57.425
NOVO MACHADO	4313425	2017	712	1	56002.9	117418	2	78.6557
NOVO TIRADENTES	4313441	2017	365	2	19230	45726.8	0	52.6848
NOVO XINGU	4313466	2017	364	0	21733	50360.5	0	59.7062
NOVO BARREIRO	4313490	2017	664	0	28943.2	82920.5	0	43.5892
PAIM FILHO	4313607	2017	541	3	40627.1	100979	0	75.0962
PALMEIRA DAS MISSıES	4313706	2017	1155	6	314851	1.25487e+06	0	272.599
PALMITINHO	4313805	2017	954	0	44341.7	176558	0	46.4797
PANAMBI	4313904	2017	851	2	112584	1.963e+06	0	132.296
PANTANO GRANDE	4313953	2017	263	2	91789.3	330364	0	349.009
PARA═	4314001	2017	484	1	44423.4	271341	0	91.7839
PARA═SO DO SUL	4314027	2017	1057	0	64487	161484	0	61.0094
PASSA SETE	4314068	2017	1015	0	54230	107246	0	53.4286
PASSO DO SOBRADO	4314076	2017	1079	2	69690.9	175606	0	64.5884
PASSO FUNDO	4314100	2017	909	11	136799	8.63676e+06	0	150.494
PAULO BENTO	4314134	2017	289	0	33319.8	88589	0	115.294
PAVERAMA	4314159	2017	1219	0	36122.6	159230	0	29.633
PEDRAS ALTAS	4314175	2017	519	3	69786.9	107418	0	134.464
PEDRO OSËRIO	4314209	2017	165	0	48326.8	147958	0	292.89
PEJUÃARA	4314308	2017	283	1	112610	221104	0	397.916
PELOTAS	4314407	2017	2697	70	240326	8.41742e+06	0	89.1085
PINHAL	4314456	2017	440	0	29523.3	72583.1	0	67.0984
PINHAL GRANDE	4314472	2017	679	0	72808.7	490839	0	107.229
PINHEIRINHO DO VALE	4314498	2017	680	5	37853.5	85946.2	0	55.6669
PINHEIRO MACHADO	4314506	2017	1375	3	53729.1	283675	0	39.0757
PIRAPË	4314555	2017	614	0	24844.2	57478.9	0	40.4629
PIRATINI	4314605	2017	2697	10	137441	393869	0	50.9606
PLANALTO	4314704	2017	1080	0	32055.2	187002	0	29.6807
POÃO DAS ANTAS	4314753	2017	468	1	16914.9	80414.6	0	36.1429
PONT├O	4314779	2017	440	0	114249	222571	0	259.656
PONTE PRETA	4314787	2017	299	2	23761.2	50972.9	0	79.4689
PORTO LUCENA	4315008	2017	1098	0	36278.8	101493	0	33.0408
PORTO MAU┴	4315057	2017	432	1	18679.1	55128.1	0	43.2386
PORTO VERA CRUZ	4315073	2017	494	3	11204.5	31883.3	0	22.6813
PORTO XAVIER	4315107	2017	1120	1	21791.2	160842	0	19.4565
POUSO NOVO	4315131	2017	306	0	16749.2	43192.4	0	54.7359
PROGRESSO	4315156	2017	1033	0	44704.5	123349	0	43.2764
PROT┴SIO ALVES	4315172	2017	330	0	24906.2	51376.5	0	75.4732
PUTINGA	4315206	2017	634	2	38535.2	95909.4	0	60.781
QUARA═	4315305	2017	933	0	108591	445879	0	116.389
QUATRO IRM├OS	4315313	2017	210	0	63662.3	109054	0	303.154
QUEVEDOS	4315321	2017	562	5	75045.7	138779	0	133.533
QUINZE DE NOVEMBRO	4315354	2017	433	1	60032.1	135239	0	138.642
REDENTORA	4315404	2017	1086	11	56878	157571	0	52.3739
RELVADO	4315453	2017	352	0	20727.1	46015.2	3	58.8838
RESTINGA SECA	4315503	2017	1153	2	134143	430282	0	116.342
RIO DOS ═NDIOS	4315552	2017	564	0	34950.2	78354.7	0	61.9685
RIO GRANDE	4315602	2017	915	23	179957	9.22929e+06	0	196.674
RIO PARDO	4315701	2017	2437	32	249648	886741	0	102.441
ROCA SALES	4315800	2017	816	6	44661.9	438538	0	54.7328
RODEIO BONITO	4315909	2017	515	0	36141.1	165587	3	70.1769
ROLADOR	4315958	2017	712	1	47482.7	82973.2	0	66.6891
RONDA ALTA	4316105	2017	782	0	82080.8	283503	2	104.963
RONDINHA	4316204	2017	763	0	74143.8	173178	0	97.1741
ROQUE GONZALES	4316303	2017	999	0	49749.5	772307	3	49.7993
ROS┴RIO DO SUL	4316402	2017	1661	1	223087	905584	0	134.309
SAGRADA FAM═LIA	4316428	2017	350	19	18964.8	54075.6	0	54.1851
SALDANHA MARINHO	4316436	2017	249	2	54409.2	137728	0	218.511
SALTO DO JACU═	4316451	2017	437	0	87286.6	619014	0	199.741
SALVADOR DAS MISSıES	4316477	2017	355	1	34153.4	116099	0	96.2068
SALVADOR DO SUL	4316501	2017	419	0	53279.8	289990	0	127.159
SANANDUVA	4316600	2017	1338	5	96563.9	526825	0	72.1703
SANTA B┴RBARA DO SUL	4316709	2017	651	0	226683	585626	0	348.207
SANTA CEC═LIA DO SUL	4316733	2017	429	0	43488.5	69164.5	0	101.372
SANTA CLARA DO SUL	4316758	2017	619	4	21593.1	247646	0	34.8839
SANTA CRUZ DO SUL	4316808	2017	2455	27	167526	8.36442e+06	0	68.2386
SANTA MARIA	4316907	2017	1703	8	176254	7.21375e+06	0	103.496
SANTA MARGARIDA DO SUL	4316972	2017	506	24	99562.3	178699	0	196.763
SANTANA DA BOA VISTA	4317004	2017	1737	6	83893.4	168893	0	48.2979
SANT'ANA DO LIVRAMENTO	4317103	2017	2962	51	288341	2.5863e+06	0	97.3467
SANTA ROSA	4317202	2017	1383	7	108249	2.82425e+06	0	78.2713
SANTA TEREZA	4317251	2017	270	3	16395.4	40298.8	0	60.7239
SANTA VITËRIA DO PALMAR	4317301	2017	632	8	369312	944571	0	584.354
SANTIAGO	4317400	2017	1496	5	163864	1.27664e+06	2	109.535
SANTO ┬NGELO	4317509	2017	1216	5	138504	2.34076e+06	0	113.901
SANTO ANTÈNIO DO PALMA	4317558	2017	393	4	38328.5	80810.8	0	97.528
SANTO ANTÈNIO DAS MISSıES	4317707	2017	1210	1	146528	321713	0	121.098
SANTO ANTÈNIO DO PLANALTO	4317756	2017	310	0	50412.1	93392.9	0	162.62
SANTO AUGUSTO	4317806	2017	586	0	139016	535121	0	237.228
SANTO CRISTO	4317905	2017	1693	5	111737	524974	0	65.9992
SANTO EXPEDITO DO SUL	4317954	2017	498	1	33542.2	66645.8	0	67.3538
S├O BORJA	4318002	2017	1017	41	347426	1.76267e+06	0	341.619
S├O DOMINGOS DO SUL	4318051	2017	297	4	17553.8	63679.8	0	59.1039
S├O FRANCISCO DE ASSIS	4318101	2017	2325	1	168002	447033	0	72.2591
S├O GABRIEL	4318309	2017	2208	52	394005	1.74275e+06	0	178.445
S├O JERÈNIMO	4318408	2017	1499	3	74990.5	562845	0	50.027
S├O JO├O DA URTIGA	4318424	2017	634	5	40642.1	120807	0	64.1043
S├O JO├O DO POL╩SINE	4318432	2017	184	0	12270.8	73452.2	0	66.689
S├O JORGE	4318440	2017	391	11	35150.1	81905.9	0	89.8981
S├O JOS╔ DAS MISSıES	4318457	2017	563	7	17383.1	51100.3	2	30.8758
S├O JOS╔ DO HERVAL	4318465	2017	383	1	11908.1	49053.3	0	31.0917
S├O JOS╔ DO INHACOR┴	4318499	2017	424	0	29117.3	101098	0	68.6729
S├O JOS╔ DO OURO	4318606	2017	664	0	70646.7	258448	0	106.396
S├O JOS╔ DO SUL	4318614	2017	351	17	22337.7	62528.9	0	63.6401
S├O LOURENÃO DO SUL	4318804	2017	3850	36	294514	1.09331e+06	0	76.4972
S├O LUIZ GONZAGA	4318903	2017	1265	0	239587	1.1427e+06	0	189.397
S├O MARTINHO	4319109	2017	462	4	62478.5	227247	0	135.235
S├O MARTINHO DA SERRA	4319125	2017	629	0	89723.6	158740	0	142.645
S├O MIGUEL DAS MISSıES	4319158	2017	1079	4	217543	428359	0	201.615
S├O NICOLAU	4319208	2017	686	0	56345.3	131303	0	82.136
S├O PAULO DAS MISSıES	4319307	2017	1096	3	62001.2	149744	0	56.5704
S├O PEDRO DA SERRA	4319356	2017	218	0	14990.1	73107.9	2	68.7619
S├O PEDRO DAS MISSıES	4319364	2017	332	0	22245.8	58529	0	67.0053
S├O PEDRO DO BUTI┴	4319372	2017	425	0	44782.5	91612.2	0	105.371
S├O PEDRO DO SUL	4319406	2017	1350	3	75606.7	370250	3	56.005
S├O SEP╔	4319604	2017	1587	4	237356	824804	0	149.563
S├O VALENTIM	4319703	2017	420	0	23224.2	87610.2	0	55.2958
S├O VALENTIM DO SUL	4319711	2017	412	0	19275.3	54927.7	0	46.7848
S├O VAL╔RIO DO SUL	4319737	2017	281	0	26654.8	52905.2	2	94.8571
S├O VICENTE DO SUL	4319802	2017	955	2	98496.8	227905	0	103.138
SARANDI	4320107	2017	739	0	83712.3	853505	0	113.278
SEBERI	4320206	2017	1160	2	67793.5	314504	0	58.4427
SEDE NOVA	4320230	2017	335	0	35149.3	90128.1	0	104.923
SEGREDO	4320263	2017	982	2	63043.8	131734	0	64.1993
SELBACH	4320305	2017	490	0	66905.6	215257	0	136.542
SENADOR SALGADO FILHO	4320321	2017	539	0	32267.4	80300.2	0	59.8653
SENTINELA DO SUL	4320354	2017	888	14	33036.7	83668.4	0	37.2035
SERAFINA CORR╩A	4320404	2017	473	0	55049.7	619437	0	116.384
S╔RIO	4320453	2017	517	0	17939.2	42042.7	0	34.6986
SERT├O	4320503	2017	736	2	152322	280183	0	206.959
SERT├O SANTANA	4320552	2017	947	7	34819	216641	0	36.7677
SETE DE SETEMBRO	4320578	2017	351	0	34448.1	62059.4	0	98.1428
SEVERIANO DE ALMEIDA	4320602	2017	648	0	34002	93041.7	0	52.4722
SILVEIRA MARTINS	4320651	2017	356	2	12357.4	48424.3	0	34.7117
SINIMBU	4320677	2017	1675	8	67124	197185	0	40.074
SOBRADINHO	4320701	2017	655	7	43881.8	374504	0	66.9952
SOLEDADE	4320800	2017	1353	4	160145	867908	0	118.363
TABA═	4320859	2017	677	0	19503.1	69121	0	28.8081
TAPEJARA	4320909	2017	652	0	62495.7	969699	0	95.8523
TAPERA	4321006	2017	364	0	59920.8	415412	0	164.618
TAQUARI	4321303	2017	849	0	56418.6	663515	3	66.453
TAQUARUÃU DO SUL	4321329	2017	416	1	29408.9	108949	0	70.6944
TENENTE PORTELA	4321402	2017	876	1	60836.9	399270	0	69.4486
TEUTÈNIA	4321451	2017	960	0	62809.2	1.29474e+06	0	65.4263
TIO HUGO	4321469	2017	323	4	28431.9	105293	0	88.0245
TIRADENTES DO SUL	4321477	2017	927	0	44056	124017	0	47.5254
TOROPI	4321493	2017	597	0	25607	65415.9	2	42.8929
TRAVESSEIRO	4321626	2017	415	0	22145.9	61335	0	53.3636
TR╩S ARROIOS	4321634	2017	570	1	28287.1	72121.5	0	49.6266
TR╩S DE MAIO	4321808	2017	1395	8	99029.2	980796	0	70.9887
TR╩S PALMEIRAS	4321857	2017	478	0	41137.2	124196	0	86.061
TR╩S PASSOS	4321907	2017	1285	11	73473	786603	0	57.1774
TRINDADE DO SUL	4321956	2017	529	0	49744.9	163437	0	94.0358
TUCUNDUVA	4322103	2017	536	4	49358	201850	0	92.0858
TUNAS	4322152	2017	772	2	38124.2	84803.1	0	49.3837
TUPANCI DO SUL	4322186	2017	412	2	20093.7	45020.6	0	48.7711
TUPANCIRET├	4322202	2017	1180	6	403149	1.08729e+06	0	341.652
TUPARENDI	4322301	2017	1006	1	66036.2	266777	0	65.6423
TURUÃU	4322327	2017	372	0	42664.5	97356.3	0	114.689
UBIRETAMA	4322343	2017	664	0	27572.7	58188.6	0	41.5251
UNI├O DA SERRA	4322350	2017	374	0	28804.8	50885.5	0	77.018
UNISTALDA	4322376	2017	514	1	29511.2	59700.1	0	57.4148
URUGUAIANA	4322400	2017	1116	39	444647	2.80121e+06	0	398.429
VALE VERDE	4322525	2017	479	0	37519.9	76569.2	0	78.3296
VALE DO SOL	4322533	2017	1719	0	101349	226335	0	58.9581
VANINI	4322558	2017	320	0	24718.3	56958.4	0	77.2447
VEN┬NCIO AIRES	4322608	2017	4367	29	219096	2.76704e+06	0	50.1707
VERA CRUZ	4322707	2017	1597	12	75905.7	610087	0	47.5302
VERANËPOLIS	4322806	2017	729	6	36918.6	1.41606e+06	0	50.6428
VESPASIANO CORREA	4322855	2017	401	0	33878.7	63367.2	0	84.4855
VIADUTOS	4322905	2017	726	0	48617.3	127060	0	66.966
VICENTE DUTRA	4323101	2017	798	4	41187.3	91130.2	0	51.6132
VICTOR GRAEFF	4323200	2017	579	4	50996.7	137430	0	88.0772
VILA FLORES	4323309	2017	260	5	21959.6	155477	2	84.4601
VILA L┬NGARO	4323358	2017	416	0	46320.3	95477	0	111.347
VILA MARIA	4323408	2017	545	0	59206.4	205674	0	108.636
VILA NOVA DO SUL	4323457	2017	527	1	44613.6	119809	2	84.6557
VISTA ALEGRE	4323507	2017	413	0	30506.2	76833.4	3	73.8648
VISTA ALEGRE DO PRATA	4323606	2017	316	1	22376.6	50929.3	0	70.8122
VISTA GA┌CHA	4323705	2017	391	0	28223.7	67381.7	0	72.1834
VITËRIA DAS MISSıES	4323754	2017	774	5	40529.9	85543.3	0	52.3643
WESTFALIA	4323770	2017	460	1	40388.6	153357	0	87.8013
┴GUA CLARA	5000203	2017	376	5	634994	1.4886e+06	0	1688.81
ALCINËPOLIS	5000252	2017	604	0	79043.9	164084	0	130.867
AMAMBAI	5000609	2017	1429	2	200432	902582	0	140.26
ANAST┴CIO	5000708	2017	1058	1	66499.9	420613	0	62.8544
ANAURIL┬NDIA	5000807	2017	777	0	77067.8	204706	0	99.1864
ANG╔LICA	5000856	2017	487	1	271836	721712	0	558.185
ANTÈNIO JO├O	5000906	2017	298	1	64663.2	231105	0	216.991
AQUIDAUANA	5001102	2017	1223	5	136672	918064	0	111.752
ARAL MOREIRA	5001243	2017	618	2	219680	477802	0	355.47
BANDEIRANTES	5001508	2017	704	7	171709	327142	0	243.905
BATAGUASSU	5001904	2017	904	3	99356.1	792213	0	109.907
BATAYPOR├	5002001	2017	492	3	109005	339171	0	221.555
BELA VISTA	5002100	2017	1316	4	118169	515719	0	89.794
BODOQUENA	5002159	2017	670	3	34767.8	209389	0	51.8922
BONITO	5002209	2017	895	3	149713	681895	0	167.277
BRASIL┬NDIA	5002308	2017	831	3	298503	519080	0	359.209
CAARAPË	5002407	2017	910	0	254904	1.18369e+06	0	280.115
CAMAPU├	5002605	2017	974	5	139979	408816	3	143.716
CAMPO GRANDE	5002704	2017	1849	68	231220	2.70425e+07	0	125.051
CARACOL	5002803	2017	472	3	52907.7	117228	0	112.093
CASSIL┬NDIA	5002902	2017	698	6	74225.2	553370	2	106.34
CHAPAD├O DO SUL	5002951	2017	265	6	345388	1.48653e+06	2	1303.35
CORGUINHO	5003108	2017	638	6	40545.4	107551	0	63.5508
CORONEL SAPUCAIA	5003157	2017	478	4	43796.4	192827	0	91.6243
CORUMB┴	5003207	2017	1766	6	315741	2.86998e+06	0	178.789
COSTA RICA	5003256	2017	590	0	512006	1.48223e+06	0	867.807
COXIM	5003306	2017	1036	2	136981	840011	0	132.221
DEOD┴POLIS	5003454	2017	681	0	59513.4	264111	0	87.3912
DOIS IRM├OS DO BURITI	5003488	2017	752	2	54401.1	186813	0	72.3419
DOURADINA	5003504	2017	223	0	28028	119982	0	125.686
DOURADOS	5003702	2017	1718	11	484891	8.32969e+06	2	282.242
ELDORADO	5003751	2017	427	4	100882	353752	0	236.258
F┴TIMA DO SUL	5003801	2017	620	1	40032.4	470705	0	64.5684
FIGUEIR├O	5003900	2017	495	1	47170.6	96497.6	0	95.2942
GLËRIA DE DOURADOS	5004007	2017	744	3	46020.2	190015	0	61.8551
GUIA LOPES DA LAGUNA	5004106	2017	672	3	52800.6	233581	0	78.5723
IGUATEMI	5004304	2017	927	0	110350	382632	0	119.04
INOC╩NCIA	5004403	2017	817	0	120158	262186	0	147.072
ITAPOR├	5004502	2017	822	0	161140	648882	0	196.034
ITAQUIRA═	5004601	2017	2820	5	170723	614872	0	60.54
IVINHEMA	5004700	2017	1315	0	354069	1.09146e+06	0	269.254
JAPOR├	5004809	2017	922	6	43850.6	123782	0	47.5603
JARAGUARI	5004908	2017	1527	7	81307.2	191747	0	53.2463
JARDIM	5005004	2017	657	2	53122.4	528355	0	80.856
JATE═	5005103	2017	381	2	174857	270487	0	458.942
JUTI	5005152	2017	339	8	106895	250998	0	315.324
LAD┴RIO	5005202	2017	161	2	6639.99	294878	0	41.2422
LAGUNA CARAP├	5005251	2017	424	0	234406	427607	0	552.844
MARACAJU	5005400	2017	701	7	641588	2.38685e+06	0	915.246
MIRANDA	5005608	2017	864	4	95735.8	500881	0	110.805
MUNDO NOVO	5005681	2017	424	3	40562.4	463454	0	95.666
NAVIRA═	5005707	2017	442	4	223512	1.48103e+06	0	505.682
NIOAQUE	5005806	2017	2003	0	81946.6	253276	0	40.912
NOVA ALVORADA DO SUL	5006002	2017	956	1	472963	1.43443e+06	0	494.731
NOVA ANDRADINA	5006200	2017	1930	5	340536	2.00846e+06	0	176.444
NOVO HORIZONTE DO SUL	5006259	2017	611	0	90634.8	185797	0	148.338
PARA═SO DAS ┴GUAS	5006275	2017	492	3	227476	618054	3	462.35
PARANHOS	5006358	2017	294	6	31603	159638	0	107.493
PEDRO GOMES	5006408	2017	563	4	72319.7	206438	0	128.454
PONTA POR├	5006606	2017	2844	5	573877	2.6421e+06	3	201.785
PORTO MURTINHO	5006903	2017	484	4	120678	321355	0	249.335
RIBAS DO RIO PARDO	5007109	2017	1203	17	538962	967028	0	448.015
RIO BRILHANTE	5007208	2017	1102	1	703977	2.07735e+06	0	638.817
RIO NEGRO	5007307	2017	444	2	25061.9	87574.9	0	56.4457
RIO VERDE DE MATO GROSSO	5007406	2017	825	5	131073	446401	0	158.877
ROCHEDO	5007505	2017	694	5	41432.6	176279	0	59.7012
SANTA RITA DO PARDO	5007554	2017	985	0	306742	441579	0	311.414
S├O GABRIEL DO OESTE	5007695	2017	726	0	290115	1.41297e+06	0	399.607
SETE QUEDAS	5007703	2017	262	3	48414.7	206944	0	184.789
SIDROL┬NDIA	5007901	2017	4087	2	469283	1.63239e+06	0	114.823
SONORA	5007935	2017	243	5	217427	648634	0	894.761
TACURU	5007950	2017	686	0	61808.6	193502	0	90.1001
TAQUARUSSU	5007976	2017	330	2	47307.5	109311	0	143.356
TERENOS	5008008	2017	2606	9	141298	466114	0	54.2203
TR╩S LAGOAS	5008305	2017	1101	4	1.20017e+06	1.01357e+07	2	1090.07
VICENTINA	5008404	2017	409	2	58841.2	214380	0	143.866
ACORIZAL	5100102	2017	565	19	9060.01	71751	0	16.0354
ALTO ARAGUAIA	5100300	2017	691	2	134287	839473	0	194.337
ALTO GARÃAS	5100409	2017	298	5	208109	535501	0	698.353
ALTO PARAGUAI	5100508	2017	617	4	21065.5	115527	0	34.1418
ALTO TAQUARI	5100607	2017	159	1	382714	969014	0	2407.01
ARAGUAINHA	5101209	2017	64	0	3218.99	19543	0	50.2967
ARAPUTANGA	5101258	2017	697	4	24425.4	417617	0	35.0436
AREN┴POLIS	5101308	2017	284	47	16499.3	169760	0	58.0963
BAR├O DE MELGAÃO	5101605	2017	822	0	19865.2	84816.4	0	24.1669
BARRA DO BUGRES	5101704	2017	532	15	426982	1.30917e+06	0	802.599
BARRA DO GARÃAS	5101803	2017	823	9	83308.5	1.75479e+06	0	101.225
C┴CERES	5102504	2017	3536	56	136775	1.81634e+06	0	38.6807
CAMPO VERDE	5102678	2017	1166	32	1.00087e+06	2.42758e+06	0	858.375
CHAPADA DOS GUIMAR├ES	5103007	2017	1094	17	258404	693668	0	236.201
CONQUISTA D'OESTE	5103361	2017	204	3	11376.9	88291.7	3	55.7691
CUIAB┴	5103403	2017	1505	65	32836.9	2.33078e+07	4	21.8185
CURVEL┬NDIA	5103437	2017	466	13	43493.5	104924	0	93.3337
DENISE	5103452	2017	541	2	334920	474873	0	619.076
DOM AQUINO	5103601	2017	567	1	187177	336308	0	330.118
FIGUEIRËPOLIS D'OESTE	5103809	2017	717	6	13219.3	58207.3	0	18.437
GENERAL CARNEIRO	5103908	2017	359	13	114379	197328	0	318.604
GLËRIA D'OESTE	5103957	2017	343	0	22888.2	68123	0	66.7296
GUIRATINGA	5104203	2017	636	10	140416	326071	0	220.78
INDIAVA═	5104500	2017	210	0	6462.42	57092.3	0	30.7734
ITIQUIRA	5104609	2017	512	2	357887	1.09385e+06	0	698.998
JACIARA	5104807	2017	634	42	228304	937450	0	360.1
JANGADA	5104906	2017	546	26	89227.9	264704	0	163.421
JAURU	5105002	2017	967	4	21480.8	273732	0	22.2139
JUSCIMEIRA	5105200	2017	920	19	70345.6	292113	0	76.4627
LAMBARI D'OESTE	5105234	2017	424	5	73276.5	219432	0	172.822
MIRASSOL D'OESTE	5105622	2017	1424	55	47494.4	667642	0	33.3528
NOSSA SENHORA DO LIVRAMENTO	5106109	2017	1842	22	41686.1	256235	0	22.6309
NOVA BRASIL┬NDIA	5106208	2017	409	10	26527.7	73313.4	0	64.8599
NOVA OL═MPIA	5106232	2017	451	21	189114	682535	0	419.322
NOVO S├O JOAQUIM	5106281	2017	823	1	167412	289227	0	203.417
PEDRA PRETA	5106372	2017	1079	12	247609	716620	0	229.48
PLANALTO DA SERRA	5106455	2017	253	9	31903	69898.1	3	126.099
POCON╔	5106505	2017	2551	37	52158.7	502975	0	20.4464
PONTAL DO ARAGUAIA	5106653	2017	391	12	16673.1	85707	0	42.6422
PONTE BRANCA	5106703	2017	143	1	3400.18	22756	0	23.7775
PONTES E LACERDA	5106752	2017	1302	18	79566.3	1.18925e+06	0	61.1109
PORTO ESPERIDI├O	5106828	2017	1169	3	46405.3	190909	0	39.6966
PORTO ESTRELA	5106851	2017	316	3	15171.9	53825.1	0	48.0124
POXOR╔U	5107008	2017	1629	19	262141	500488	0	160.921
PRIMAVERA DO LESTE	5107040	2017	361	30	627050	3.49184e+06	0	1736.98
S├O JOS╔ DOS QUATRO MARCOS	5107107	2017	1568	13	46578.2	365858	4	29.7055
RESERVA DO CABAÃAL	5107156	2017	267	1	5237.18	38634	0	19.6149
RIBEIR├OZINHO	5107198	2017	176	1	34658.1	73595.2	0	196.921
RIO BRANCO	5107206	2017	277	2	6021.24	82332.8	0	21.7373
SANTO AFONSO	5107263	2017	385	4	29707.6	67846.3	0	77.1627
S├O JOS╔ DO POVO	5107297	2017	482	3	7700.4	42887.2	2	15.9759
S├O PEDRO DA CIPA	5107404	2017	203	1	4997.74	51622.1	0	24.6194
RONDONËPOLIS	5107602	2017	2341	12	228068	9.60378e+06	0	97.4232
SALTO DO C╔U	5107750	2017	598	60	16792.8	56862.8	0	28.0816
SANTO ANTÈNIO DO LESTE	5107792	2017	121	3	260967	371172	0	2156.75
SANTO ANTÈNIO DO LEVERGER	5107800	2017	2382	97	223590	482726	0	93.8664
TESOURO	5108105	2017	258	19	69062.3	112169	0	267.683
TORIXOR╔U	5108204	2017	465	1	26949.6	87276.9	0	57.9561
VALE DE S├O DOMINGOS	5108352	2017	495	3	12380.1	48836.3	0	25.0104
V┴RZEA GRANDE	5108402	2017	693	54	65307.9	7.89566e+06	0	94.2394
APOR╔	5201504	2017	275	0	88027.8	310860	2	320.101
ARAGARÃAS	5201702	2017	261	15	8428.29	236972	0	32.2923
BALIZA	5203104	2017	909	89	32676.4	70063.2	0	35.9477
BOM JARDIM DE GOI┴S	5203401	2017	769	7	48525.3	154131	0	63.1018
CHAPAD├O DO C╔U	5205471	2017	106	0	337000	995607	0	3179.25
DOVERL┬NDIA	5207253	2017	997	44	89429.6	206943	0	89.6987
MINEIROS	5213103	2017	1488	31	432645	2.41401e+06	0	290.756
PEROL┬NDIA	5216452	2017	201	2	164593	357041	0	818.871
PIRANHAS	5217203	2017	998	5	73771.4	362805	0	73.9193
PORTEL┬NDIA	5218102	2017	277	1	75782.7	214466	0	273.584
SANTA RITA DO ARAGUAIA	5219407	2017	243	14	33586.5	133383	0	138.216
SERRANËPOLIS	5220504	2017	494	23	156215	383588	0	316.226
ALCOBAÃA	2900801	2017	1246	11	75522.5	264462	0	60.6119
ALMADINA	2900900	2017	197	0	14593.8	51855.1	0	74.0804
ANAG╔	2901205	2017	2475	1	14108.2	167087	0	5.70029
ARATACA	2902252	2017	768	0	11377.5	77260.1	0	14.8145
AURELINO LEAL	2902401	2017	378	5	25131.6	104857	0	66.4857
BARRA DO CHOÃA	2902906	2017	1996	0	80618.3	361459	0	40.3899
BARRO PRETO	2903300	2017	393	1	18725	60301.6	3	47.6464
BELMONTE	2903409	2017	1397	9	61015.2	265802	0	43.6759
BELO CAMPO	2903508	2017	1272	0	8977.1	128827	0	7.05747
BOM JESUS DA SERRA	2903953	2017	1570	0	3652.22	54024	0	2.32625
BUERAREMA	2904704	2017	571	2	12909	185102	0	22.6077
CAATIBA	2904803	2017	679	0	14329.2	60595.6	0	21.1035
CACUL╔	2905008	2017	2499	1	11258.6	246418	0	4.50526
CAMACAN	2905602	2017	747	2	17212.9	265190	0	23.0427
CANAVIEIRAS	2906303	2017	1560	0	72952.3	312312	0	46.7643
CANDIBA	2906600	2017	1917	0	14574.2	111709	0	7.60261
C┬NDIDO SALES	2906709	2017	1310	1	8191.45	185623	0	6.25302
CARA═BAS	2906899	2017	1710	0	9334.09	67441.4	0	5.45853
CARAVELAS	2906907	2017	1005	0	94381.5	322092	0	93.912
COARACI	2908002	2017	362	2	16278	156321	2	44.9667
CONDE┌BA	2908705	2017	2730	0	9653.4	139360	3	3.53604
CORDEIROS	2909000	2017	1371	0	4463.65	55286.7	0	3.25576
D┴RIO MEIRA	2910008	2017	936	0	11788.9	82031.9	0	12.5949
ENCRUZILHADA	2910404	2017	1871	0	38448.9	180907	3	20.5499
EUN┴POLIS	2910727	2017	954	0	107624	2.62618e+06	0	112.814
FIRMINO ALVES	2910909	2017	207	1	6911.34	42994.2	0	33.3881
FLORESTA AZUL	2911006	2017	410	0	10179.3	76385.9	0	24.8275
GUAJERU	2911659	2017	1867	0	8544.24	51552.4	0	4.57645
GUARATINGA	2911808	2017	2121	0	75911.4	210870	0	35.7904
IBICARA═	2912103	2017	264	0	12172.9	185397	0	46.1095
IBICU═	2912301	2017	1061	0	40265.8	147248	0	37.9508
IBIRAPU├	2912806	2017	493	2	54703.6	247620	0	110.961
IGUA═	2913507	2017	2013	0	22609.9	184290	0	11.232
ILH╔US	2913606	2017	3559	48	117795	3.83706e+06	0	33.0978
ITABELA	2914653	2017	660	0	63353.7	338434	0	95.9904
ITABUNA	2914802	2017	923	0	16063.3	3.9873e+06	0	17.4033
ITAGIMIRIM	2915304	2017	236	0	33477	107979	0	141.852
ITAJU DO COLÈNIA	2915403	2017	307	0	18693	66202.6	0	60.8894
ITAJU═PE	2915502	2017	632	1	23941	246315	0	37.8814
ITAMARAJU	2915601	2017	2213	0	159791	875626	0	72.2054
ITAMB╔	2915809	2017	1436	0	41408.2	222899	0	28.8358
ITANH╔M	2916005	2017	1514	0	72106.4	222610	0	47.6264
ITAP╔	2916203	2017	322	0	16879.4	84478.1	0	52.4205
ITAPEBI	2916302	2017	242	0	27741.4	377640	0	114.634
ITAPETINGA	2916401	2017	672	1	36561.1	1.08217e+06	0	54.4064
ITAPITANGA	2916609	2017	323	2	13836.3	73648.8	0	42.8368
ITARANTIM	2916807	2017	926	8	45438.3	251652	0	49.0695
ITORORË	2917102	2017	490	0	12173.9	221570	0	24.8447
JACARACI	2917409	2017	2493	0	10176.7	94715.2	0	4.08213
JUCURUÃU	2918456	2017	1281	2	40244.4	95037.3	0	31.4164
JUSSARI	2918555	2017	194	0	11655	52722.6	2	60.0772
LAJED├O	2918902	2017	242	0	23409.5	54632.9	0	96.7336
LIC═NIO DE ALMEIDA	2919405	2017	1458	0	9839.43	104540	0	6.74858
MACARANI	2919702	2017	344	1	34271.5	154552	0	99.6264
MAETINGA	2919959	2017	953	0	2613.58	44348.1	0	2.74248
MAIQUINIQUE	2920007	2017	385	1	17237.5	93910.1	0	44.7727
MASCOTE	2920908	2017	567	0	42352.3	150540	3	74.6954
MEDEIROS NETO	2921104	2017	746	1	66396.6	327340	0	89.0035
MORTUGABA	2921807	2017	1887	0	7091.7	86153.4	0	3.75819
MUCURI	2922003	2017	987	1	67099.4	1.96034e+06	0	67.9832
NOVA CANA├	2922706	2017	2136	0	27671.3	122112	0	12.9547
NOVA VIÃOSA	2923001	2017	552	0	43808	480836	0	79.3623
PAU BRASIL	2923902	2017	1039	0	33621.5	97475.7	0	32.3595
PINDA═	2924504	2017	2512	0	11004.9	185436	3	4.38091
PIRIP┴	2924702	2017	1031	0	4204.08	69104.8	0	4.07767
PLANALTO	2925006	2017	1571	0	25084	225321	0	15.9669
POÃıES	2925105	2017	2496	0	17802.7	445411	0	7.13249
PORTO SEGURO	2925303	2017	1538	0	95166.8	2.82624e+06	0	61.877
POTIRAGU┴	2925402	2017	299	0	21586.5	82165.3	0	72.1955
PRADO	2925501	2017	1165	0	158004	436022	0	135.626
PRESIDENTE J┬NIO QUADROS	2925709	2017	2104	0	7792.52	78840.5	0	3.70367
RIBEIR├O DO LARGO	2926657	2017	1598	0	31076	78289.3	0	19.4468
SANTA CRUZ CABR┴LIA	2927705	2017	884	0	68815.6	394886	0	77.8457
SANTA CRUZ DA VITËRIA	2927804	2017	215	0	10114.1	53774.8	0	47.0425
SANTA LUZIA	2928059	2017	1176	2	12268.9	88083	0	10.4327
S├O JOS╔ DA VITËRIA	2929354	2017	249	1	3837.67	49082.4	0	15.4123
SEBASTI├O LARANJEIRAS	2930006	2017	1404	0	13665.2	75500.9	0	9.73304
TEIXEIRA DE FREITAS	2931350	2017	967	4	82440.1	2.32021e+06	0	85.2534
TREMEDAL	2931806	2017	2542	0	12152	112229	0	4.78051
UNA	2932507	2017	1870	11	50742.9	254452	0	27.1353
URANDI	2932606	2017	2076	0	15090.6	166606	0	7.26906
URUÃUCA	2932705	2017	1376	7	34305.5	211900	0	24.9313
VEREDA	2933257	2017	284	0	28057.4	71690.2	0	98.7938
VITËRIA DA CONQUISTA	2933307	2017	6548	0	93646.8	6.51165e+06	0	14.3016
ABADIA DOS DOURADOS	3100104	2017	1070	4	33303.9	154896	0	31.1251
ABAET╔	3100203	2017	983	7	96146	426028	0	97.8087
ABRE CAMPO	3100302	2017	1640	10	30076.6	185925	0	18.3394
ACAIACA	3100401	2017	290	111	2519.11	38761.7	0	8.68659
AÃUCENA	3100500	2017	765	56	15239	96999.5	0	19.9202
┴GUA BOA	3100609	2017	1739	0	29944.3	128267	0	17.2193
┴GUA COMPRIDA	3100708	2017	105	1	74570	132222	0	710.191
AGUANIL	3100807	2017	326	1	15317.8	59670.1	0	46.9872
┴GUAS FORMOSAS	3100906	2017	1515	11	11265.4	227157	0	7.43593
┴GUAS VERMELHAS	3101003	2017	614	8	48130.8	220975	0	78.3889
AIMOR╔S	3101102	2017	1399	9	40909.7	433957	0	29.2421
AIURUOCA	3101201	2017	554	34	18004.4	89679.1	0	32.499
ALAGOA	3101300	2017	306	6	6253.23	35474.5	0	20.4354
ALBERTINA	3101409	2017	206	1	9280.08	84687.4	0	45.0489
AL╔M PARA═BA	3101508	2017	366	7	7174.63	922524	0	19.6028
ALFENAS	3101607	2017	972	10	112695	2.66401e+06	0	115.942
ALFREDO VASCONCELOS	3101631	2017	377	44	18114.7	84166.5	0	48.0495
ALMENARA	3101706	2017	1643	2	14637	496280	0	8.90873
ALPERCATA	3101805	2017	192	0	5146.32	78747.9	0	26.8037
ALPINËPOLIS	3101904	2017	1132	11	65739.9	352431	0	58.0741
ALTEROSA	3102001	2017	1384	8	45866.1	218665	0	33.1402
ALTO CAPARAË	3102050	2017	376	3	13304.8	71910.1	0	35.385
ALTO RIO DOCE	3102100	2017	1472	26	60534	162081	0	41.1236
ALVARENGA	3102209	2017	468	1	5342.33	39139.1	0	11.4152
ALVINËPOLIS	3102308	2017	777	0	20859.3	281040	0	26.846
ALVORADA DE MINAS	3102407	2017	201	0	5924.22	42532	0	29.4737
AMPARO DO SERRA	3102506	2017	462	3	5792.74	46025.6	2	12.5384
ANDRADAS	3102605	2017	1719	48	70351	872866	0	40.9255
CACHOEIRA DE PAJE┌	3102704	2017	754	0	3781.22	87812.6	0	5.01488
ANDREL┬NDIA	3102803	2017	612	31	42172.5	218662	0	68.9093
ANGEL┬NDIA	3102852	2017	789	0	15472.6	77691.2	0	19.6104
ANTÈNIO CARLOS	3102902	2017	444	3	20659.3	140937	0	46.5299
ANTÈNIO DIAS	3103009	2017	548	2	22022.9	189521	0	40.1878
ANTÈNIO PRADO DE MINAS	3103108	2017	215	0	2443.01	22387.2	0	11.3628
ARAÃA═	3103207	2017	101	0	12125.3	58138.5	0	120.052
ARACITABA	3103306	2017	140	2	2621.59	22377.4	0	18.7256
ARAÃUA═	3103405	2017	2589	37	12811.6	392732	4	4.94848
ARAGUARI	3103504	2017	2124	7	265356	4.09219e+06	0	124.932
ARANTINA	3103603	2017	121	0	15908.3	47658.5	3	131.474
ARAPONGA	3103702	2017	1438	18	29098.7	89434.1	4	20.2355
ARAPOR├	3103751	2017	106	0	44713.7	1.18971e+06	0	421.828
ARAPU┴	3103801	2017	408	0	11895.2	115091	0	29.1549
ARA┌JOS	3103900	2017	361	1	111980	310178	0	310.195
ARAX┴	3104007	2017	470	9	88715.4	5.14344e+06	0	188.756
ARCEBURGO	3104106	2017	201	20	13991.5	267770	0	69.6095
ARCOS	3104205	2017	942	19	32156.9	1.22991e+06	0	34.1368
AREADO	3104304	2017	770	11	38477.2	225966	0	49.9705
ARGIRITA	3104403	2017	310	13	4089.17	32166.4	1	13.1909
ARICANDUVA	3104452	2017	825	4	9298.44	43945.1	0	11.2708
ARINOS	3104502	2017	1803	137	40528.5	205322	0	22.4784
ASTOLFO DUTRA	3104601	2017	468	0	24621.1	300059	0	52.6091
ATAL╔IA	3104700	2017	1540	111	25660	131811	0	16.6624
AUGUSTO DE LIMA	3104809	2017	258	11	8771.03	64556.3	0	33.9962
BAEPENDI	3104908	2017	768	10	20873.5	262747	0	27.179
BALDIM	3105004	2017	354	32	13436.4	107619	0	37.956
BAMBU═	3105103	2017	1525	4	117680	527458	0	77.167
BANDEIRA	3105202	2017	478	7	8156.13	44393.3	0	17.063
BANDEIRA DO SUL	3105301	2017	160	0	2879.36	63949.8	2	17.996
BAR├O DE COCAIS	3105400	2017	263	3	9429.18	727542	0	35.8524
BAR├O DE MONTE ALTO	3105509	2017	335	1	4606.72	49247.2	0	13.7514
BARBACENA	3105608	2017	1449	48	91758.8	2.68397e+06	0	63.3256
BARRA LONGA	3105707	2017	498	34	9933.91	69629.7	0	19.9476
BARROSO	3105905	2017	136	0	2454.94	385335	2	18.051
BELA VISTA DE MINAS	3106002	2017	50	1	10811.5	218592	0	216.229
BELMIRO BRAGA	3106101	2017	206	0	7270.5	48385.8	0	35.2937
BELO HORIZONTE	3106200	2017	48	2	1981.64	8.89724e+07	0	41.2842
BELO ORIENTE	3106309	2017	481	0	12015.5	2.06652e+06	0	24.9803
BELO VALE	3106408	2017	711	4	13385.6	146423	0	18.8265
BERILO	3106507	2017	1489	2	3697.28	93648.9	0	2.48306
BERTËPOLIS	3106606	2017	375	1	6234.65	37162.7	0	16.6257
BERIZAL	3106655	2017	266	0	3808.92	40114.9	0	14.3192
BETIM	3106705	2017	233	24	13311	2.3097e+07	0	57.1288
BIAS FORTES	3106804	2017	417	0	4144.63	31585.8	0	9.93916
BICAS	3106903	2017	124	0	4680.62	246922	0	37.7469
BIQUINHAS	3107000	2017	484	0	10320.1	40040.4	0	21.3224
BOA ESPERANÃA	3107109	2017	1512	10	134397	832846	3	88.8869
BOCAINA DE MINAS	3107208	2017	389	13	7408.9	55182.5	0	19.046
BOCAI┌VA	3107307	2017	2551	14	78657.1	797399	0	30.8338
BOM DESPACHO	3107406	2017	1121	3	92192.8	1.21168e+06	0	82.2416
BOM JARDIM DE MINAS	3107505	2017	242	1	37940.9	121202	0	156.78
BOM JESUS DA PENHA	3107604	2017	464	5	38514.4	123042	3	83.0053
BOM JESUS DO AMPARO	3107703	2017	287	1	7702.34	75720.5	0	26.8374
BOM JESUS DO GALHO	3107802	2017	1139	12	22570.7	139737	0	19.8162
BOM REPOUSO	3107901	2017	1521	101	19432.7	118299	0	12.7763
BOM SUCESSO	3108008	2017	532	10	35941.2	308678	0	67.5586
BONFIM	3108107	2017	559	2	12037.7	85996.8	0	21.5343
BONFINËPOLIS DE MINAS	3108206	2017	714	4	110105	200682	0	154.208
BONITO DE MINAS	3108255	2017	1276	0	7202.49	74050.6	0	5.64458
BORDA DA MATA	3108305	2017	910	30	14804	308616	0	16.2681
BOTELHOS	3108404	2017	899	8	53622.6	234443	0	59.647
BOTUMIRIM	3108503	2017	817	40	7349.8	48335.7	0	8.99608
BRASIL┬NDIA DE MINAS	3108552	2017	537	92	39086.5	218869	0	72.7868
BRAS═LIA DE MINAS	3108602	2017	2463	203	12363.6	302173	0	5.01973
BR┴S PIRES	3108701	2017	262	0	3357.5	36697.3	0	12.8149
BRA┌NAS	3108800	2017	535	2	8509.68	92991.8	0	15.9059
BRAZËPOLIS	3108909	2017	785	15	13781.2	166219	0	17.5557
BRUMADINHO	3109006	2017	443	5	17875	1.98946e+06	0	40.3499
BUENO BRAND├O	3109105	2017	1679	9	23206	140194	0	13.8213
BUENËPOLIS	3109204	2017	338	1	14668.3	115278	0	43.3973
BUGRE	3109253	2017	189	19	17686.9	46260	0	93.5815
BURITIS	3109303	2017	1758	19	259045	699150	0	147.352
BURITIZEIRO	3109402	2017	759	39	152502	419189	0	200.925
CABECEIRA GRANDE	3109451	2017	342	19	68333.2	181397	0	199.805
CABO VERDE	3109501	2017	1250	3	61383.6	230231	0	49.1069
CACHOEIRA DA PRATA	3109600	2017	35	1	1341.52	38436.5	0	38.3291
CACHOEIRA DE MINAS	3109709	2017	1148	3	24333.3	198558	0	21.1963
CACHOEIRA DOURADA	3109808	2017	76	0	25458.5	74793.7	0	334.981
CAETANËPOLIS	3109907	2017	181	0	27288.9	252749	0	150.767
CAET╔	3110004	2017	784	7	18659.1	577938	0	23.7999
CAIANA	3110103	2017	555	5	16967.1	59333.8	3	30.5713
CAJURI	3110202	2017	434	3	10305.9	68116	0	23.7463
CALDAS	3110301	2017	1643	7	37328	228369	0	22.7194
CAMACHO	3110400	2017	362	0	11882.9	40500	0	32.8257
CAMANDUCAIA	3110509	2017	1041	13	19181.4	606016	0	18.4259
CAMBU═	3110608	2017	997	17	19164	1.34859e+06	0	19.2217
CAMBUQUIRA	3110707	2017	454	0	75576.2	224522	0	166.467
CAMPAN┴RIO	3110806	2017	168	3	4281.24	38747.7	2	25.4836
CAMPANHA	3110905	2017	875	1	47295.8	303940	0	54.0523
CAMPESTRE	3111002	2017	2076	14	90253.4	351409	0	43.4747
CAMPINA VERDE	3111101	2017	2211	2	120801	508583	0	54.6362
CAMPO AZUL	3111150	2017	447	3	2910.23	32962.7	0	6.51058
CAMPO BELO	3111200	2017	782	13	50687.1	983906	0	64.8173
CAMPO DO MEIO	3111309	2017	884	32	50759.2	171878	0	57.4199
CAMPO FLORIDO	3111408	2017	561	0	191914	505340	0	342.092
CAMPOS ALTOS	3111507	2017	411	1	117243	324593	0	285.262
CAMPOS GERAIS	3111606	2017	3009	11	122696	477281	0	40.7763
CANA├	3111705	2017	666	12	26673.2	67042	0	40.0499
CAN┴POLIS	3111804	2017	298	3	80995.2	346712	0	271.796
CANA VERDE	3111903	2017	387	0	7674.25	62940.2	0	19.8301
CANDEIAS	3112000	2017	1303	1	61902	260660	0	47.5073
CANTAGALO	3112059	2017	222	0	5608.43	45094.7	0	25.2632
CAPARAË	3112109	2017	562	2	21997.6	71746.9	0	39.1416
CAPELA NOVA	3112208	2017	437	1	5670.08	48529.7	0	12.975
CAPELINHA	3112307	2017	2078	10	109880	605931	0	52.878
CAPETINGA	3112406	2017	375	3	42698.6	118009	0	113.863
CAPIM BRANCO	3112505	2017	76	5	2404.69	86155.8	3	31.6407
CAPINËPOLIS	3112604	2017	328	0	100666	381951	0	306.909
CAPIT├O ANDRADE	3112653	2017	299	0	4424	43989.8	0	14.796
CAPIT├O EN╔AS	3112703	2017	486	0	15109.9	254164	0	31.0904
CAPITËLIO	3112802	2017	597	103	25468.2	207973	0	42.6603
CAPUTIRA	3112901	2017	759	11	12790	74536.3	0	16.8511
CARA═	3113008	2017	2310	4	14794.1	152315	0	6.40437
CARANA═BA	3113107	2017	222	0	3662.97	31359.7	0	16.4999
CARANDA═	3113206	2017	695	0	68549.5	498610	0	98.6324
CARANGOLA	3113305	2017	1297	13	22374.8	516699	0	17.2512
CARATINGA	3113404	2017	2667	11	73873.4	1.60895e+06	0	27.6991
CARBONITA	3113503	2017	667	4	36232.9	128350	0	54.3221
CAREAÃU	3113602	2017	382	7	13381.1	148833	0	35.029
CARLOS CHAGAS	3113701	2017	951	20	44059.3	320106	0	46.3295
CARM╔SIA	3113800	2017	193	0	2304.7	27819.7	0	11.9415
CARMO DA CACHOEIRA	3113909	2017	516	18	70215.2	223820	0	136.076
CARMO DA MATA	3114006	2017	403	14	13557.5	169385	0	33.6413
CARMO DE MINAS	3114105	2017	348	10	37685.5	184487	0	108.292
CARMO DO CAJURU	3114204	2017	1032	2	35378.9	418423	0	34.2819
CARMO DO PARANA═BA	3114303	2017	1544	217	132844	737310	0	86.039
CARMO DO RIO CLARO	3114402	2017	1632	7	119003	450796	2	72.9186
CARMËPOLIS DE MINAS	3114501	2017	840	2	28327.1	365545	0	33.7228
CARNEIRINHO	3114550	2017	683	0	92831.4	318532	0	135.917
CARRANCAS	3114600	2017	226	10	30014.1	78299.1	0	132.806
CARVALHËPOLIS	3114709	2017	414	3	14085.5	50795.8	3	34.023
CARVALHOS	3114808	2017	465	7	11966.7	55428.4	0	25.7348
CASA GRANDE	3114907	2017	274	0	34397.1	60398.1	0	125.537
CASCALHO RICO	3115003	2017	306	4	14550.5	50255.8	0	47.5506
C┴SSIA	3115102	2017	640	4	54336.4	317610	0	84.9006
CONCEIÃ├O DA BARRA DE MINAS	3115201	2017	302	1	12472.1	45772.9	0	41.2983
CATAGUASES	3115300	2017	698	0	13388.3	1.58031e+06	0	19.1809
CATAS ALTAS	3115359	2017	126	0	7293.04	610487	0	57.8813
CATAS ALTAS DA NORUEGA	3115409	2017	290	2	7699.72	35716.9	0	26.5508
CATUJI	3115458	2017	352	1	2977.19	62979.1	2	8.45793
CATUTI	3115474	2017	565	1	3572.16	39495.5	2	6.32241
CAXAMBU	3115508	2017	99	4	1821.43	329302	0	18.3983
CEDRO DO ABAET╔	3115607	2017	124	4	2437.99	17477.5	0	19.6612
CENTRAL DE MINAS	3115706	2017	329	5	3751.44	77891.7	2	11.4026
CENTRALINA	3115805	2017	165	1	81529.7	271229	0	494.119
CH┴CARA	3115904	2017	173	1	3661.29	36402.4	0	21.1635
CHAL╔	3116001	2017	741	4	13149.5	68490.6	0	17.7457
CHAPADA DO NORTE	3116100	2017	2262	44	7447.76	95502	0	3.29256
CHAPADA GA┌CHA	3116159	2017	955	29	50495.8	182532	0	52.8752
CHIADOR	3116209	2017	224	0	2580.75	29841.8	0	11.5212
CIPOT┬NEA	3116308	2017	757	2	3280.1	48132.7	2	4.33303
CLARAVAL	3116407	2017	606	9	15561.5	122630	0	25.679
CLARO DOS POÃıES	3116506	2017	842	31	8582.55	62094	0	10.1931
CL┴UDIO	3116605	2017	1257	4	29101.4	656642	0	23.1515
COIMBRA	3116704	2017	431	23	17898.5	107893	0	41.5278
COLUNA	3116803	2017	598	5	10937.9	85392.4	0	18.2908
COMENDADOR GOMES	3116902	2017	498	1	55135.5	111171	0	110.714
COMERCINHO	3117009	2017	1219	2	3754.29	53963.8	3	3.07981
CONCEIÃ├O DA APARECIDA	3117108	2017	1355	17	64288.9	203332	0	47.4457
CONCEIÃ├O DAS PEDRAS	3117207	2017	318	0	7323.79	37234.7	3	23.0308
CONCEIÃ├O DAS ALAGOAS	3117306	2017	465	4	232191	843279	0	499.337
CONCEIÃ├O DE IPANEMA	3117405	2017	795	8	9998.6	49822.1	0	12.5769
CONCEIÃ├O DO MATO DENTRO	3117504	2017	1397	0	12015.3	811432	0	8.6008
CONCEIÃ├O DO PAR┴	3117603	2017	447	4	14734.2	268797	0	32.9625
CONCEIÃ├O DO RIO VERDE	3117702	2017	371	1	42616.9	207439	0	114.87
CONCEIÃ├O DOS OUROS	3117801	2017	367	2	7723.35	186554	0	21.0446
CÈNEGO MARINHO	3117836	2017	838	0	4383.18	50857.6	0	5.23053
CONFINS	3117876	2017	8	0	205.03	1.05965e+06	0	25.6288
CONGONHAL	3117900	2017	872	53	9316.12	184722	0	10.6836
CONGONHAS	3118007	2017	107	1	2165.85	1.64676e+06	0	20.2416
CONGONHAS DO NORTE	3118106	2017	350	0	2557.91	38959.6	0	7.30831
CONQUISTA	3118205	2017	233	2	107787	437635	0	462.605
CONSELHEIRO LAFAIETE	3118304	2017	375	1	10800	2.12633e+06	0	28.8
CONSELHEIRO PENA	3118403	2017	1386	11	46974.6	300297	0	33.8922
CONSOLAÃ├O	3118502	2017	314	8	5918.48	24457.7	0	18.8487
CONTAGEM	3118601	2017	94	25	2037.6	2.89993e+07	0	21.6766
COQUEIRAL	3118700	2017	909	3	40859.8	148656	0	44.9503
CORAÃ├O DE JESUS	3118809	2017	2688	453	21431.1	200129	0	7.97289
CORDISBURGO	3118908	2017	510	1	18467.2	92744.3	0	36.2103
CORDISL┬NDIA	3119005	2017	147	0	18132.5	59070.5	0	123.35
CORINTO	3119104	2017	582	44	32247.5	316816	0	55.4081
COROACI	3119203	2017	670	5	14608.3	92592.8	0	21.8034
COROMANDEL	3119302	2017	2008	8	320844	883427	0	159.783
CORONEL FABRICIANO	3119401	2017	183	3	7074.73	1.6489e+06	3	38.6597
CORONEL MURTA	3119500	2017	832	2	4891.22	80173.3	0	5.87887
CORONEL PACHECO	3119609	2017	133	0	8686.07	42216.7	0	65.3088
CORONEL XAVIER CHAVES	3119708	2017	182	2	12665.6	47145.3	3	69.591
CËRREGO DANTA	3119807	2017	658	1	26659.7	107199	0	40.5163
CËRREGO DO BOM JESUS	3119906	2017	297	11	2437.77	33137.8	0	8.20798
CËRREGO FUNDO	3119955	2017	154	1	8890.17	183169	0	57.7284
CËRREGO NOVO	3120003	2017	304	265	5963.99	32151.4	0	19.6184
COUTO DE MAGALH├ES DE MINAS	3120102	2017	155	0	2000.96	42114.5	0	12.9094
CRISËLITA	3120151	2017	584	35	12590.9	55269.1	0	21.5597
CRISTAIS	3120201	2017	911	0	64869.8	194590	0	71.2073
CRIST┴LIA	3120300	2017	739	2	2204.7	43397.9	0	2.98336
CRISTIANO OTONI	3120409	2017	141	1	12632.3	77088.7	0	89.5909
CRISTINA	3120508	2017	672	11	34885	181667	0	51.9122
CRUCIL┬NDIA	3120607	2017	562	6	7469.2	53756.6	0	13.2904
CRUZEIRO DA FORTALEZA	3120706	2017	221	0	35928.7	92900.5	0	162.573
CRUZ═LIA	3120805	2017	549	14	20804.8	220128	0	37.8959
CUPARAQUE	3120839	2017	277	0	5531.58	51353.8	0	19.9696
CURRAL DE DENTRO	3120870	2017	440	1	5317.24	57235.8	0	12.0846
CURVELO	3120904	2017	1093	13	93423.2	1.48074e+06	1	85.4741
DATAS	3121001	2017	217	0	5467.59	47614.8	0	25.1963
DELFIM MOREIRA	3121100	2017	509	4	23594.4	95141.1	0	46.3543
DELFINËPOLIS	3121209	2017	536	1	60039	161808	0	112.013
DELTA	3121258	2017	70	1	22232.7	346286	0	317.611
DESCOBERTO	3121308	2017	306	0	4600.07	72835.4	0	15.0329
DESTERRO DE ENTRE RIOS	3121407	2017	1123	16	11310.2	118760	0	10.0714
DESTERRO DO MELO	3121506	2017	391	0	6410.74	34797.4	0	16.3958
DIAMANTINA	3121605	2017	892	38	9709.33	725769	0	10.8849
DIOGO DE VASCONCELOS	3121704	2017	627	2	2603.68	30884	0	4.1526
DION═SIO	3121803	2017	468	0	17042	76345.8	0	36.4145
DIVIN╔SIA	3121902	2017	237	4	4151.56	44427.7	0	17.5171
DIVINO	3122009	2017	2284	7	34495.1	225688	0	15.1029
DIVINO DAS LARANJEIRAS	3122108	2017	276	30	4632.18	47511.4	4	16.7833
DIVINOL┬NDIA DE MINAS	3122207	2017	229	2	7088.66	58379.3	0	30.9548
DIVINËPOLIS	3122306	2017	1627	16	61541.7	6.03879e+06	0	37.8252
DIVISA ALEGRE	3122355	2017	96	0	1683.16	123857	0	17.5329
DIVISA NOVA	3122405	2017	420	1	26631.5	92555.5	0	63.4083
DIVISËPOLIS	3122454	2017	539	0	6652.09	68903.3	0	12.3415
DOM BOSCO	3122470	2017	374	25	14290.2	51114.4	0	38.209
DOM CAVATI	3122504	2017	155	2	1110.55	54517	0	7.16484
DOM JOAQUIM	3122603	2017	241	0	4212.07	43139.8	0	17.4775
DOM SILV╔RIO	3122702	2017	327	1	5546.76	82748.9	0	16.9626
DOM VIÃOSO	3122801	2017	239	1	5025.52	30418.4	0	21.0273
DONA EUS╔BIA	3122900	2017	231	0	20882.9	85013.8	0	90.4022
DORES DE CAMPOS	3123007	2017	156	1	2733.18	271172	0	17.5204
DORES DE GUANH├ES	3123106	2017	384	2	5140.86	110393	0	13.3877
DORES DO INDAI┴	3123205	2017	643	4	20721	212170	0	32.2255
DORES DO TURVO	3123304	2017	383	1	8561.32	45607.5	0	22.3533
DORESËPOLIS	3123403	2017	151	0	6186.86	61554.4	0	40.9726
DOURADOQUARA	3123502	2017	231	4	12945.7	49721.2	0	56.042
DURAND╔	3123528	2017	653	1	20395.2	86004	0	31.2331
ELËI MENDES	3123601	2017	1059	2	61466.8	596970	0	58.0423
ENGENHEIRO CALDAS	3123700	2017	253	1	6838.67	108083	0	27.0303
ENGENHEIRO NAVARRO	3123809	2017	472	11	8937.35	70560.7	0	18.9351
ENTRE FOLHAS	3123858	2017	332	12	3024.5	49943.2	0	9.10994
ENTRE RIOS DE MINAS	3123908	2017	897	59	14407.3	180642	0	16.0616
ERV┴LIA	3124005	2017	1936	3	67909.7	276883	0	35.0773
ESMERALDAS	3124104	2017	961	12	27989	676084	0	29.1249
ESPERA FELIZ	3124203	2017	1552	5	42737.4	395623	0	27.537
ESPINOSA	3124302	2017	2988	66	9687.86	274245	4	3.24226
ESP═RITO SANTO DO DOURADO	3124401	2017	695	7	13020.8	71599.8	0	18.735
ESTIVA	3124500	2017	1572	6	45175.5	240912	0	28.7376
ESTRELA DALVA	3124609	2017	123	0	3894.41	31256.3	0	31.6619
ESTRELA DO INDAI┴	3124708	2017	442	0	47493.6	95452.5	0	107.451
ESTRELA DO SUL	3124807	2017	577	0	285715	382046	2	495.174
EUGENËPOLIS	3124906	2017	938	3	22012.4	153815	2	23.4674
EWBANK DA C┬MARA	3125002	2017	52	0	1883.98	39855.6	0	36.2304
EXTREMA	3125101	2017	526	3	5147.6	7.53271e+06	0	9.78631
FAMA	3125200	2017	176	0	8719.78	40812	3	49.5442
FARIA LEMOS	3125309	2017	235	0	13916.1	53458.4	0	59.2173
FEL═CIO DOS SANTOS	3125408	2017	827	0	3720.58	43112.9	0	4.49889
S├O GONÃALO DO RIO PRETO	3125507	2017	243	0	2179.23	32427.4	0	8.96802
FELISBURGO	3125606	2017	381	3	5498.15	57824.7	0	14.4308
FELIXL┬NDIA	3125705	2017	602	3	47213.5	209563	0	78.4278
FERNANDES TOURINHO	3125804	2017	158	4	3296.34	39130.7	0	20.8629
FERROS	3125903	2017	1047	1	17427	110638	0	16.6447
FERVEDOURO	3125952	2017	1258	6	22498.4	103788	0	17.8843
FLORESTAL	3126000	2017	247	8	8805.77	110075	0	35.6509
FORMIGA	3126109	2017	1616	43	104304	1.61967e+06	0	64.5447
FORMOSO	3126208	2017	723	24	55895.8	154415	0	77.3109
FORTALEZA DE MINAS	3126307	2017	388	6	11476.9	67188.9	3	29.5796
FORTUNA DE MINAS	3126406	2017	193	1	5944.29	36240.3	0	30.7994
FRANCISCO BADARË	3126505	2017	1384	14	4713.74	65933.8	0	3.40588
FRANCISCO DUMONT	3126604	2017	349	23	17313.1	58751.8	0	49.6079
FRANCISCO S┴	3126703	2017	2354	26	21144.4	302678	0	8.98233
FRANCISCËPOLIS	3126752	2017	643	6	9314.99	71284.5	0	14.4868
FREI GASPAR	3126802	2017	443	60	10976.6	52810.7	4	24.7778
FREI INOC╩NCIO	3126901	2017	283	0	7372.75	93085.9	0	26.0521
FREI LAGONEGRO	3126950	2017	401	1	7614.73	33557.1	0	18.9894
FRONTEIRA	3127008	2017	314	44	7029.76	1.05796e+06	0	22.3878
FRONTEIRA DOS VALES	3127057	2017	345	1	4164.84	35780.7	0	12.072
FRUTA DE LEITE	3127073	2017	722	4	3037.01	38703.2	0	4.20639
FRUTAL	3127107	2017	1918	114	277791	1.8423e+06	0	144.834
FUNIL┬NDIA	3127206	2017	129	2	7625.24	51674	2	59.1104
GALIL╔IA	3127305	2017	486	2	7844.23	83025.1	0	16.1404
GAMELEIRAS	3127339	2017	944	11	4631.87	39049	0	4.90664
GLAUCIL┬NDIA	3127354	2017	416	12	2428.9	27283.1	0	5.8387
GOIABEIRA	3127370	2017	183	1	3336.68	36710.3	0	18.2332
GOIAN┴	3127388	2017	192	0	2105.57	58057.4	0	10.9665
GONÃALVES	3127404	2017	529	14	7420.56	59378.3	0	14.0275
GONZAGA	3127503	2017	415	7	3303.1	48235.9	0	7.95928
GOUVEIA	3127602	2017	466	0	6697.79	129207	0	14.3729
GOVERNADOR VALADARES	3127701	2017	1710	12	33172.6	5.88814e+06	0	19.3992
GR├O MOGOL	3127800	2017	1948	225	82829.3	285748	1	42.5202
GRUPIARA	3127909	2017	82	0	5029.13	27288.2	0	61.3309
GUANH├ES	3128006	2017	976	16	36270.1	617676	0	37.1619
GUAP╔	3128105	2017	1594	22	75008.8	242770	0	47.057
GUARACIABA	3128204	2017	1209	3	11944.8	85962.5	0	9.8799
GUARACIAMA	3128253	2017	593	2	2972.47	39091.7	0	5.0126
GUARAN╔SIA	3128303	2017	563	74	22131.5	432100	0	39.31
GUARANI	3128402	2017	485	0	12895.5	120116	3	26.5886
GUARAR┴	3128501	2017	119	4	2788.35	46509.6	0	23.4315
GUARDA-MOR	3128600	2017	784	3	180960	339170	2	230.816
GUAXUP╔	3128709	2017	422	27	29042.8	1.91468e+06	0	68.8218
GUIDOVAL	3128808	2017	392	13	8512.69	100880	1	21.716
GUIMAR┬NIA	3128907	2017	540	4	42708.1	143588	0	79.0891
GUIRICEMA	3129004	2017	1248	58	12575.9	93261.1	0	10.0768
GURINHAT├	3129103	2017	1048	8	64227	130290	0	61.2853
HELIODORA	3129202	2017	561	0	17640.7	91419.6	0	31.4451
IAPU	3129301	2017	891	204	10654.2	100494	0	11.9576
IBERTIOGA	3129400	2017	239	3	17589.1	65086.6	3	73.5946
IBI┴	3129509	2017	819	16	205831	918384	0	251.32
IBIA═	3129608	2017	348	5	6074.53	65975.4	0	17.4555
IBIRACATU	3129657	2017	485	0	2081.04	42358.9	0	4.2908
IBIRACI	3129707	2017	948	3	94123.9	624794	0	99.2868
IBIRIT╔	3129806	2017	75	3	1898.27	2.17057e+06	0	25.3103
IBITI┌RA DE MINAS	3129905	2017	383	2	7501.29	49059.2	0	19.5856
IBITURUNA	3130002	2017	172	8	7891.38	36473	0	45.8801
ICARA═ DE MINAS	3130051	2017	1161	33	10299.5	76095.6	0	8.87127
IGARAP╔	3130101	2017	174	2	57558.9	648223	0	330.798
IGARATINGA	3130200	2017	448	1	31124.7	339791	0	69.4749
IGUATAMA	3130309	2017	460	0	41104	321913	0	89.3566
IJACI	3130408	2017	122	2	6254.97	334988	0	51.2702
ILIC═NEA	3130507	2017	1042	1	41771.1	183538	0	40.0875
IMB╔ DE MINAS	3130556	2017	1064	1	15569.4	60411.5	0	14.6329
INCONFIDENTES	3130606	2017	870	5	12125.8	95102.5	0	13.9377
INDAIABIRA	3130655	2017	1265	0	9848.96	54935.2	0	7.78574
INDIANËPOLIS	3130705	2017	433	0	119012	438090	0	274.854
INGA═	3130804	2017	236	2	24972.5	58467.9	0	105.816
INHAPIM	3130903	2017	2509	6	29582.6	290539	0	11.7906
INHA┌MA	3131000	2017	183	0	12346.3	99794.8	3	67.466
INIMUTABA	3131109	2017	254	5	12930.2	79707.9	3	50.9065
IPABA	3131158	2017	140	27	956.26	147649	0	6.83043
IPANEMA	3131208	2017	939	0	14535.5	230044	0	15.4798
IPATINGA	3131307	2017	114	1	943.35	9668382	0	8.275
IPIAÃU	3131406	2017	152	0	41551.4	97496.9	0	273.364
IPUI┌NA	3131505	2017	461	20	12824.9	132853	0	27.8197
IRA═ DE MINAS	3131604	2017	507	1	33146.9	213331	0	65.3785
ITABIRA	3131703	2017	1665	29	15237.9	5.22317e+06	0	9.15188
ITABIRINHA	3131802	2017	609	7	3224.2	97933	0	5.29425
ITABIRITO	3131901	2017	242	32	4609.22	3.94051e+06	0	19.0464
ITACAMBIRA	3132008	2017	663	14	23273.5	58057.8	0	35.1033
ITACARAMBI	3132107	2017	558	0	12831.6	189328	0	22.9958
ITAGUARA	3132206	2017	911	14	17752	268130	0	19.4863
ITAIP╔	3132305	2017	1180	5	8250.49	86367.9	0	6.99194
ITAJUB┴	3132404	2017	784	22	9604.99	3.01209e+06	0	12.2513
ITAMARANDIBA	3132503	2017	2426	1	105459	403730	0	43.4703
ITAMARATI DE MINAS	3132602	2017	445	0	17127.5	56509.5	0	38.4888
ITAMBACURI	3132701	2017	1491	55	24035.8	259493	0	16.1206
ITAMB╔ DO MATO DENTRO	3132800	2017	443	1	2874.2	25765.8	0	6.48804
ITAMOGI	3132909	2017	793	22	43114.3	169720	0	54.3685
ITAMONTE	3133006	2017	559	13	13899.7	723012	0	24.8653
ITANHANDU	3133105	2017	265	4	140540	420682	0	530.338
ITANHOMI	3133204	2017	594	0	9001.41	113449	0	15.1539
ITAOBIM	3133303	2017	897	0	4958.84	255038	0	5.52825
ITAPAGIPE	3133402	2017	1374	3	99742.2	454982	0	72.5926
ITAPECERICA	3133501	2017	1202	44	67648.5	463381	0	56.28
ITAPEVA	3133600	2017	498	5	4963.8	302848	0	9.96747
ITATIAIUÃU	3133709	2017	236	0	21784.8	960666	0	92.3085
ITA┌ DE MINAS	3133758	2017	147	0	20210.5	509370	0	137.487
ITA┌NA	3133808	2017	618	10	24906.3	3.03016e+06	0	40.3015
ITAVERAVA	3133907	2017	339	1	5194.03	48337.7	0	15.3216
ITINGA	3134004	2017	1230	94	7371.2	122229	4	5.99285
ITUETA	3134103	2017	757	17	21900.8	81331.9	0	28.931
ITUIUTABA	3134202	2017	1465	20	191889	2.89575e+06	0	130.982
ITUMIRIM	3134301	2017	348	4	11499.1	61545	0	33.0433
ITURAMA	3134400	2017	558	0	125906	1.72601e+06	0	225.638
ITUTINGA	3134509	2017	288	16	19748.3	83550	0	68.5706
JABOTICATUBAS	3134608	2017	736	27	11049.9	205297	0	15.0134
JACINTO	3134707	2017	757	6	9204.43	101966	0	12.1591
JACU═	3134806	2017	1075	107	28891.8	109687	0	26.8761
JACUTINGA	3134905	2017	953	1	30954.4	633913	0	32.481
JAGUARAÃU	3135001	2017	114	1	1830	64962.1	0	16.0526
JA═BA	3135050	2017	2620	0	149817	555252	0	57.1822
JAMPRUCA	3135076	2017	472	1	15232.4	54501.6	2	32.2721
JANA┌BA	3135100	2017	1585	1	41744.9	1.09681e+06	0	26.3375
JANU┴RIA	3135209	2017	3418	0	27184.1	676301	0	7.95322
JAPARA═BA	3135308	2017	181	2	23870.3	68416.3	0	131.88
JAPONVAR	3135357	2017	1033	5	3197.52	57653.8	0	3.09537
JECEABA	3135407	2017	429	0	12621.9	770609	0	29.4217
JENIPAPO DE MINAS	3135456	2017	697	8	20043.7	69760.4	3	28.7571
JEQUERI	3135506	2017	1253	15	42516.8	145473	0	33.932
JEQUITA═	3135605	2017	415	41	14897	78646.9	0	35.8965
JEQUITIB┴	3135704	2017	419	5	30552.7	89202.1	2	72.9181
JEQUITINHONHA	3135803	2017	1734	9	15517.6	225098	0	8.94901
JESU┬NIA	3135902	2017	380	4	19759.4	64401.4	0	51.9985
JOA═MA	3136009	2017	915	2	14748.8	131819	0	16.1189
JOAN╔SIA	3136108	2017	610	0	3035.82	77144.4	0	4.97675
JO├O MONLEVADE	3136207	2017	90	2	1156.64	2.59101e+06	0	12.8516
JO├O PINHEIRO	3136306	2017	2634	249	373939	1.46207e+06	0	141.966
JOAQUIM FEL═CIO	3136405	2017	279	3	3998.76	40378	0	14.3325
JORD┬NIA	3136504	2017	611	6	9590.04	82015.2	0	15.6956
JOS╔ GONÃALVES DE MINAS	3136520	2017	601	0	10410.1	44991.2	0	17.3213
JOS╔ RAYDAN	3136553	2017	319	2	5056.11	54606.9	0	15.8499
JOSENËPOLIS	3136579	2017	670	0	3796.26	36223.1	0	5.66606
NOVA UNI├O	3136603	2017	490	43	14586.1	82165.2	4	29.7675
JUATUBA	3136652	2017	42	0	2188.25	1.20243e+06	0	52.1012
JUIZ DE FORA	3136702	2017	1049	3	33314.7	1.59905e+07	2	31.7585
JURAMENTO	3136801	2017	319	5	4483.01	36755	0	14.0533
JURUAIA	3136900	2017	1177	19	29815.8	164671	0	25.332
LADAINHA	3137007	2017	2181	86	16655.4	113162	0	7.63658
LAGAMAR	3137106	2017	917	11	43595.2	262615	0	47.5411
LAGOA DA PRATA	3137205	2017	360	5	47477.5	1.63166e+06	0	131.882
LAGOA DOS PATOS	3137304	2017	481	2	7371.3	44678.6	0	15.3249
LAGOA DOURADA	3137403	2017	714	3	55251.7	202052	0	77.3833
LAGOA FORMOSA	3137502	2017	1464	24	97410	333813	0	66.5369
LAGOA GRANDE	3137536	2017	697	3	61641.3	227768	0	88.438
LAGOA SANTA	3137601	2017	116	0	2969.21	1.66147e+06	0	25.5966
LAJINHA	3137700	2017	1867	8	47927.5	313262	0	25.6709
LAMBARI	3137809	2017	1300	33	25070.3	333590	0	19.2848
LAMIM	3137908	2017	351	1	6846.47	40215.8	0	19.5056
LARANJAL	3138005	2017	704	2	11010.8	75712.6	0	15.6404
LASSANCE	3138104	2017	647	20	42176.8	111960	0	65.1883
LAVRAS	3138203	2017	808	17	73841.5	2.48636e+06	0	91.388
LEANDRO FERREIRA	3138302	2017	265	0	6858.52	38517	0	25.8812
LEME DO PRADO	3138351	2017	327	2	6579.73	50545.9	0	20.1215
LEOPOLDINA	3138401	2017	1320	33	46143.3	1.03892e+06	4	34.957
LIBERDADE	3138500	2017	472	11	18266.2	81898.5	0	38.6995
LIMA DUARTE	3138609	2017	683	0	28183.8	250863	0	41.2647
LIMEIRA DO OESTE	3138625	2017	714	0	122834	342581	0	172.036
LONTRA	3138658	2017	567	1	2442.72	65128.1	2	4.30815
LUISBURGO	3138674	2017	1113	6	32926.2	81967	0	29.5833
LUISL┬NDIA	3138682	2017	443	1	4748.83	48543.3	3	10.7197
LUMIN┴RIAS	3138708	2017	276	3	39223.3	102201	0	142.113
LUZ	3138807	2017	833	4	95506.5	487069	0	114.654
MACHACALIS	3138906	2017	347	0	8793.54	74521.9	0	25.3416
MACHADO	3139003	2017	1623	12	134217	962265	0	82.697
MADRE DE DEUS DE MINAS	3139102	2017	226	0	71347.7	156663	0	315.698
MALACACHETA	3139201	2017	1270	35	16010.4	181491	0	12.6066
MAMONAS	3139250	2017	1133	2	2703.75	47992.9	3	2.38636
MANGA	3139300	2017	1006	74	17594.6	187799	0	17.4897
MANHUAÃU	3139409	2017	2822	7	108383	2.3863e+06	0	38.4065
MANHUMIRIM	3139508	2017	702	1	30040.5	448112	0	42.7927
MANTENA	3139607	2017	1165	16	14600.8	376871	4	12.5329
MARAVILHAS	3139706	2017	278	1	11656.7	115238	0	41.9305
MAR DE ESPANHA	3139805	2017	428	16	9129.77	170453	0	21.3312
MARIA DA F╔	3139904	2017	627	12	10434.9	157652	0	16.6425
MARIANA	3140001	2017	564	53	9133.92	2.89909e+06	0	16.1949
MARILAC	3140100	2017	142	0	5828.12	42056.6	0	41.0431
M┴RIO CAMPOS	3140159	2017	140	8	9828.97	154910	0	70.2069
MARIP┴ DE MINAS	3140209	2017	188	12	5710.45	57644.4	1	30.3747
MARLI╔RIA	3140308	2017	199	1	3223.13	39494.8	0	16.1966
MARMELËPOLIS	3140407	2017	279	3	4887.74	30952	0	17.5188
MARTINHO CAMPOS	3140506	2017	529	12	67211.6	320823	0	127.054
MARTINS SOARES	3140530	2017	639	0	22634	135904	0	35.421
MATA VERDE	3140555	2017	377	0	2892.03	62619	0	7.67117
MATERL┬NDIA	3140605	2017	385	1	9187.5	44126.6	2	23.8636
MATEUS LEME	3140704	2017	452	0	16383.9	692585	0	36.2476
MATIAS BARBOSA	3140803	2017	70	0	1975.24	505305	0	28.2177
MATIAS CARDOSO	3140852	2017	696	0	45694.2	132261	0	65.6526
MATIPË	3140902	2017	1043	6	17988.3	241017	0	17.2467
MATO VERDE	3141009	2017	1113	1	4808.93	119946	3	4.32069
MATOZINHOS	3141108	2017	84	3	8411.36	1.00381e+06	0	100.135
MATUTINA	3141207	2017	404	0	14858	63002.5	0	36.7773
MEDEIROS	3141306	2017	599	0	72401.4	120499	0	120.87
MEDINA	3141405	2017	1658	0	8984.25	215515	0	5.41873
MENDES PIMENTEL	3141504	2017	562	0	5598.47	56105.6	0	9.96169
MERC╩S	3141603	2017	710	7	10989.1	115992	0	15.4776
MESQUITA	3141702	2017	637	0	4692.77	45475.7	0	7.36699
MINAS NOVAS	3141801	2017	3210	7	35587.1	251498	0	11.0863
MINDURI	3141900	2017	95	2	16082.5	70616.2	0	169.29
MIRABELA	3142007	2017	933	17	10776.4	122795	0	11.5502
MIRADOURO	3142106	2017	1016	3	14940.1	130089	0	14.7049
MIRA═	3142205	2017	747	0	7400.26	242620	0	9.90664
MIRAV┬NIA	3142254	2017	545	4	2084.5	36847.4	0	3.82477
MOEDA	3142304	2017	130	0	2288.11	59012.6	0	17.6008
MOEMA	3142403	2017	310	5	11316.9	106939	0	36.5061
MONJOLOS	3142502	2017	144	0	3655.24	41289.4	0	25.3836
MONSENHOR PAULO	3142601	2017	367	2	19326.9	195808	0	52.6619
MONTALV┬NIA	3142700	2017	1211	17	8489.02	126213	0	7.00993
MONTE ALEGRE DE MINAS	3142809	2017	1773	41	215297	551194	0	121.431
MONTE AZUL	3142908	2017	2386	6	9182.74	190656	2	3.84859
MONTE BELO	3143005	2017	1444	2	57660.6	282960	0	39.9312
MONTE CARMELO	3143104	2017	1218	10	136365	1.09164e+06	0	111.958
MONTE FORMOSO	3143153	2017	451	4	2433.24	32087.3	0	5.39521
MONTE SANTO DE MINAS	3143203	2017	987	40	56393	357457	0	57.1358
MONTES CLAROS	3143302	2017	3562	182	111960	8.96797e+06	0	31.4318
MONTE SI├O	3143401	2017	929	9	22937.4	413092	0	24.6905
MONTEZUMA	3143450	2017	1144	305	11020.7	60268.8	0	9.63345
MORADA NOVA DE MINAS	3143500	2017	496	10	141912	272361	0	286.113
MORRO DA GARÃA	3143609	2017	160	3	11145.6	47264.2	0	69.6602
MORRO DO PILAR	3143708	2017	231	0	3315.47	32574	0	14.3527
MUNHOZ	3143807	2017	550	2	10590.8	88033.1	0	19.256
MURIA╔	3143906	2017	1894	90	30633.3	2.1005e+06	0	16.1739
MUTUM	3144003	2017	3049	1	67429.7	374296	0	22.1154
MUZAMBINHO	3144102	2017	1185	4	46224.3	415075	0	39.0079
NACIP RAYDAN	3144201	2017	195	1	2470.71	27005.5	0	12.6703
NANUQUE	3144300	2017	595	32	28740	644030	0	48.3026
NAQUE	3144359	2017	99	0	2635.21	68614.2	0	26.6183
NATAL┬NDIA	3144375	2017	202	15	7082.89	43839.3	0	35.0638
NAT╔RCIA	3144409	2017	721	0	11891	67916.2	0	16.4924
NAZARENO	3144508	2017	523	52	28565.4	208795	0	54.6183
NEPOMUCENO	3144607	2017	1532	24	106197	444289	4	69.3189
NINHEIRA	3144656	2017	1004	0	12842.1	75957.8	0	12.7909
NOVA BEL╔M	3144672	2017	655	0	8576.22	37654.7	0	13.0935
NOVA ERA	3144706	2017	201	2	13316.8	321629	0	66.2529
NOVA LIMA	3144805	2017	56	1	866.42	9.11737e+06	0	15.4718
NOVA MËDICA	3144904	2017	293	0	6842.34	42532.7	0	23.3527
NOVA PONTE	3145000	2017	364	5	196945	772975	3	541.057
NOVA PORTEIRINHA	3145059	2017	500	2	21717.1	104542	0	43.4342
NOVA RESENDE	3145109	2017	2718	9	86933.9	296578	0	31.9845
NOVA SERRANA	3145208	2017	294	1	10689.9	2.60323e+06	0	36.3602
NOVO CRUZEIRO	3145307	2017	2979	21	22210.2	233637	0	7.45561
NOVO ORIENTE DE MINAS	3145356	2017	550	1	5684.01	81944.3	0	10.3346
NOVORIZONTE	3145372	2017	377	2	2140.45	50754.3	0	5.67759
OLARIA	3145406	2017	231	0	3395.79	23635.5	0	14.7004
OLHOS-D'┴GUA	3145455	2017	890	25	70420.1	120829	0	79.1237
OL═MPIO NORONHA	3145505	2017	93	0	4085.32	36589.2	0	43.9282
OLIVEIRA	3145604	2017	1202	20	52458.8	848151	0	43.6429
OLIVEIRA FORTES	3145703	2017	178	1	9127.64	30146.9	3	51.2789
ONÃA DE PITANGUI	3145802	2017	283	12	14716.5	49109	0	52.0017
ORATËRIOS	3145851	2017	199	0	7167.71	53326.8	0	36.0186
ORIZ┬NIA	3145877	2017	952	6	20758.7	80574	0	21.8053
OURO BRANCO	3145901	2017	269	3	5034.4	3.3609e+06	0	18.7152
OURO FINO	3146008	2017	1924	9	49866	657819	0	25.9179
OURO PRETO	3146107	2017	728	77	19398.1	4.64715e+06	0	26.6457
OURO VERDE DE MINAS	3146206	2017	546	3	4490.47	46239.7	0	8.2243
PADRE CARVALHO	3146255	2017	385	1	705.7	50313.3	0	1.83299
PADRE PARA═SO	3146305	2017	777	5	4941.75	168937	0	6.36004
PAINEIRAS	3146404	2017	476	0	13777.3	59755.7	0	28.9438
PAINS	3146503	2017	320	4	14933.6	311223	0	46.6676
PAI PEDRO	3146552	2017	1198	0	4950.34	43445.4	3	4.13217
PAIVA	3146602	2017	138	0	3286.71	22164.6	0	23.8167
PALMA	3146701	2017	635	277	11189.4	68943.8	0	17.6211
PALMËPOLIS	3146750	2017	647	18	5294.98	47116.2	0	8.18389
PAPAGAIOS	3146909	2017	308	16	16253.9	250217	1	52.7724
PARACATU	3147006	2017	2218	38	598013	3.50944e+06	0	269.618
PAR┴ DE MINAS	3147105	2017	795	5	88497.4	2.74563e+06	0	111.317
PARAGUAÃU	3147204	2017	1345	1	60961.4	481615	0	45.3244
PARAISËPOLIS	3147303	2017	1102	41	11116.5	578638	0	10.0876
PARAOPEBA	3147402	2017	396	0	29339.8	565436	0	74.0905
PASSAB╔M	3147501	2017	155	0	1832.41	19819.9	0	11.822
PASSA QUATRO	3147600	2017	350	0	69093.1	376252	2	197.409
PASSA TEMPO	3147709	2017	574	4	14204.9	187771	0	24.7472
PASSA-VINTE	3147808	2017	216	13	9509.51	32144.9	0	44.0255
PASSOS	3147907	2017	1528	22	159137	2.38748e+06	0	104.147
PATIS	3147956	2017	389	20	3827.84	44516.8	0	9.84021
PATOS DE MINAS	3148004	2017	3779	76	282540	4.37886e+06	0	74.7659
PATROC═NIO	3148103	2017	2810	2	401293	2.73766e+06	0	142.809
PATROC═NIO DO MURIA╔	3148202	2017	699	7	3216.36	74363.5	0	4.60137
PAULA C┬NDIDO	3148301	2017	884	6	18451.3	95270.2	0	20.8725
PAULISTAS	3148400	2017	268	3	6158.96	43964.2	0	22.9812
PAV├O	3148509	2017	538	0	11869.5	69523.1	0	22.0623
PEÃANHA	3148608	2017	1261	0	43354.7	179174	0	34.3812
PEDRA AZUL	3148707	2017	671	4	8100.75	273043	0	12.0727
PEDRA BONITA	3148756	2017	1353	2	14258.2	62332.7	0	10.5382
PEDRA DO ANTA	3148806	2017	448	1	19057.2	48692.1	0	42.5383
PEDRA DO INDAI┴	3148905	2017	578	0	15682.4	79391	0	27.1322
PEDRA DOURADA	3149002	2017	259	5	7581.15	34957.5	0	29.2708
PEDRALVA	3149101	2017	870	29	21955.6	129792	4	25.2363
PEDRAS DE MARIA DA CRUZ	3149150	2017	1024	0	10992.8	84536.5	0	10.7351
PEDRINËPOLIS	3149200	2017	176	2	31402.6	106515	0	178.424
PEDRO LEOPOLDO	3149309	2017	184	1	12865.6	1.43773e+06	0	69.922
PEDRO TEIXEIRA	3149408	2017	165	0	2339.7	21377.4	0	14.18
PEQUERI	3149507	2017	107	2	2974.29	42885.8	0	27.7971
PEQUI	3149606	2017	244	2	15808.5	60366	0	64.7887
PERDIG├O	3149705	2017	407	0	12475.3	214046	0	30.6519
PERDIZES	3149804	2017	1319	10	296640	600369	0	224.898
PERDıES	3149903	2017	703	5	28354.5	478423	0	40.3336
PERIQUITO	3149952	2017	160	0	2578.23	72610	0	16.1139
PESCADOR	3150000	2017	167	0	3971.67	38630.8	0	23.7825
PIAU	3150109	2017	280	1	6668.83	46516.4	0	23.8173
PIEDADE DE CARATINGA	3150158	2017	533	0	19122.7	88778.5	0	35.8775
PIEDADE DE PONTE NOVA	3150208	2017	111	3	10710.9	49993.6	0	96.4941
PIEDADE DO RIO GRANDE	3150307	2017	204	52	21954.6	73776.7	0	107.62
PIEDADE DOS GERAIS	3150406	2017	700	1	12048.2	62143.8	0	17.2118
PIMENTA	3150505	2017	629	1	36158.5	177651	0	57.4857
PINGO-D'┴GUA	3150539	2017	108	2	707.4	38710.9	0	6.55
PINTËPOLIS	3150570	2017	1145	19	6198.11	56756.6	1	5.4132
PIRACEMA	3150604	2017	482	17	11500.5	105262	0	23.86
PIRAJUBA	3150703	2017	79	0	75426.7	308785	0	954.768
PIRANGA	3150802	2017	2324	25	25031.9	159805	0	10.771
PIRANGUÃU	3150901	2017	551	15	4528.74	53590.5	0	8.21913
PIRANGUINHO	3151008	2017	426	6	7335.73	101908	0	17.22
PIRAPETINGA	3151107	2017	211	0	5347.58	588966	0	25.344
PIRAPORA	3151206	2017	269	2	30110	1.83737e+06	0	111.933
PIRA┌BA	3151305	2017	423	0	12098.6	164074	0	28.602
PITANGUI	3151404	2017	494	12	51092.9	509908	0	103.427
PIUMHI	3151503	2017	928	13	93252.5	866514	0	100.488
PLANURA	3151602	2017	112	0	69191.3	488212	0	617.779
POÃO FUNDO	3151701	2017	1972	33	48545.8	259188	0	24.6176
POÃOS DE CALDAS	3151800	2017	296	0	39403.9	6.36809e+06	0	133.121
POCRANE	3151909	2017	990	1	24689.4	101932	0	24.9388
POMP╔U	3152006	2017	815	29	123415	731803	0	151.43
PONTE NOVA	3152105	2017	1006	76	44521.9	1.64985e+06	0	44.2563
PONTO CHIQUE	3152131	2017	248	3	4175.11	38233.5	0	16.8351
PONTO DOS VOLANTES	3152170	2017	1053	75	6248.43	81521.4	0	5.93393
PORTEIRINHA	3152204	2017	3241	0	33371.9	335666	0	10.2968
PORTO FIRME	3152303	2017	1123	2	10854.3	90555.4	0	9.66549
POT╔	3152402	2017	1056	57	11797.9	137602	0	11.1723
POUSO ALEGRE	3152501	2017	1954	94	66936.6	7.39045e+06	0	34.2562
POUSO ALTO	3152600	2017	548	6	61863.9	220804	3	112.89
PRADOS	3152709	2017	344	3	16722.6	152096	0	48.6122
PRATA	3152808	2017	1793	29	230632	928699	0	128.629
PRAT┴POLIS	3152907	2017	451	0	24057.5	137980	0	53.3427
PRATINHA	3153004	2017	471	1	39307.3	94148.3	0	83.455
PRESIDENTE BERNARDES	3153103	2017	875	0	7306.08	46944.8	0	8.34981
PRESIDENTE JUSCELINO	3153202	2017	167	4	6899.36	42499.2	0	41.3135
PRESIDENTE KUBITSCHEK	3153301	2017	107	0	1886.59	27658.9	0	17.6317
PRESIDENTE OLEG┴RIO	3153400	2017	2406	4	186968	452691	0	77.7092
ALTO JEQUITIB┴	3153509	2017	679	2	24355.9	120220	3	35.8702
PRUDENTE DE MORAIS	3153608	2017	58	3	1619.45	144572	0	27.9216
QUARTEL GERAL	3153707	2017	368	1	14697.5	50626.5	0	39.9387
QUELUZITO	3153806	2017	193	0	5707.66	29149.5	0	29.5734
RAPOSOS	3153905	2017	18	0	301.76	298129	2	16.7644
RAUL SOARES	3154002	2017	2332	14	39351.3	293272	0	16.8745
RECREIO	3154101	2017	253	2	5531.11	98430.3	0	21.8621
REDUTO	3154150	2017	393	8	15235.7	92599.7	0	38.7677
RESENDE COSTA	3154200	2017	935	2	28172.8	154882	0	30.1314
RESPLENDOR	3154309	2017	945	8	18363.8	221913	0	19.4326
RESSAQUINHA	3154408	2017	362	0	21135.1	171707	0	58.3842
RIACHINHO	3154457	2017	994	19	23322.8	90681	0	23.4636
RIACHO DOS MACHADOS	3154507	2017	1230	0	19131.8	205894	0	15.5543
RIBEIR├O DAS NEVES	3154606	2017	142	0	3109.66	3.85617e+06	0	21.899
RIBEIR├O VERMELHO	3154705	2017	94	1	2660.19	85732.8	0	28.2999
RIO ACIMA	3154804	2017	97	0	606.8	131656	0	6.25567
RIO CASCA	3154903	2017	425	7	21246.7	186960	0	49.9921
RIO DOCE	3155009	2017	194	2	2624.55	35979.1	0	13.5286
RIO DO PRADO	3155108	2017	275	1	3294.07	39855	0	11.9784
RIO ESPERA	3155207	2017	1128	15	7569.59	46659.4	0	6.71063
RIO MANSO	3155306	2017	389	1	10996.5	81000.2	0	28.2687
RIO NOVO	3155405	2017	220	0	6255.48	111021	0	28.434
RIO PARANA═BA	3155504	2017	1080	51	223377	499032	0	206.831
RIO PARDO DE MINAS	3155603	2017	3429	21	54341.8	259982	0	15.8477
RIO PIRACICABA	3155702	2017	411	15	18546.7	511167	0	45.1258
RIO POMBA	3155801	2017	531	11	12748.3	300541	0	24.0081
RIO PRETO	3155900	2017	297	0	4388.68	55122.1	0	14.7767
RIO VERMELHO	3156007	2017	1088	7	15880.3	112780	0	14.5959
RIT┴POLIS	3156106	2017	367	2	15046.8	69118.5	0	40.9993
ROCHEDO DE MINAS	3156205	2017	71	0	2043.52	25830.1	0	28.782
RODEIRO	3156304	2017	123	1	37636.1	409891	0	305.984
ROMARIA	3156403	2017	196	7	69346.6	136023	0	353.809
ROS┴RIO DA LIMEIRA	3156452	2017	399	1	4165.32	47753.2	0	10.4394
RUBELITA	3156502	2017	1219	6	6947.37	56557.8	0	5.69924
RUBIM	3156601	2017	748	38	8564.68	85336.6	0	11.4501
SABAR┴	3156700	2017	229	1	1660.7	2.52509e+06	0	7.25197
SABINËPOLIS	3156809	2017	1300	1	42107.7	182223	0	32.3906
SACRAMENTO	3156908	2017	1312	15	384836	1.53142e+06	0	293.32
SALINAS	3157005	2017	1970	12	18428	553781	0	9.35434
SALTO DA DIVISA	3157104	2017	325	2	7936.97	97659.7	0	24.4214
SANTA B┴RBARA	3157203	2017	297	7	14539.2	766290	0	48.9537
SANTA B┴RBARA DO LESTE	3157252	2017	973	5	13222.3	79344.4	0	13.5892
SANTA B┴RBARA DO MONTE VERDE	3157278	2017	291	1	9770.4	38743.5	0	33.5753
SANTA B┴RBARA DO TUG┌RIO	3157302	2017	526	0	5161.95	56008.8	2	9.81359
SANTA CRUZ DE MINAS	3157336	2017	1	0	46.03	88467	0	46.03
SANTA CRUZ DE SALINAS	3157377	2017	877	1	2952.25	37555.6	0	3.36631
SANTA CRUZ DO ESCALVADO	3157401	2017	402	3	8153.62	48724.8	0	20.2826
SANTA EFIG╩NIA DE MINAS	3157500	2017	201	0	4400.24	39966.5	0	21.8917
SANTA F╔ DE MINAS	3157609	2017	500	2	7174.76	37873.2	0	14.3495
SANTA HELENA DE MINAS	3157658	2017	293	8	4411.33	44428.6	0	15.0557
SANTA JULIANA	3157708	2017	367	3	134103	640243	0	365.404
SANTA LUZIA	3157807	2017	220	1	2247.74	3.78655e+06	0	10.217
SANTA MARGARIDA	3157906	2017	2068	2	115090	271957	0	55.6526
SANTA MARIA DE ITABIRA	3158003	2017	623	34	19567.6	165436	4	31.4086
SANTA MARIA DO SALTO	3158102	2017	339	71	3115.97	40112.7	1	9.19165
SANTA MARIA DO SUAÃU═	3158201	2017	694	0	10949.8	133387	0	15.7778
SANTANA DA VARGEM	3158300	2017	363	0	28815	136250	0	79.3803
SANTANA DE CATAGUASES	3158409	2017	450	0	4607.74	38773	0	10.2394
SANTANA DE PIRAPAMA	3158508	2017	1123	1	25997.3	83329.3	0	23.1499
SANTANA DO DESERTO	3158607	2017	69	0	1998.87	39324.7	0	28.9691
SANTANA DO GARAMB╔U	3158706	2017	155	9	3919.28	28649.2	0	25.2857
SANTANA DO JACAR╔	3158805	2017	129	0	6027.37	76014.8	0	46.7238
SANTANA DO MANHUAÃU	3158904	2017	1215	5	33784.4	109821	0	27.8061
SANTANA DO PARA═SO	3158953	2017	215	4	7831.03	490332	0	36.4234
SANTANA DO RIACHO	3159001	2017	240	2	1486.54	61254.8	0	6.19392
SANTANA DOS MONTES	3159100	2017	459	12	3488.41	32699.7	0	7.60002
SANTA RITA DE CALDAS	3159209	2017	1116	19	26470.9	146477	0	23.7194
SANTA RITA DE JACUTINGA	3159308	2017	483	0	8254.54	55137.5	0	17.0901
SANTA RITA DE MINAS	3159357	2017	263	7	8425.05	77652.9	0	32.0344
SANTA RITA DE IBITIPOCA	3159407	2017	388	5	8906.76	56791.2	0	22.9556
SANTA RITA DO ITUETO	3159506	2017	731	8	65246	126012	0	89.2559
SANTA RITA DO SAPUCA═	3159605	2017	898	52	38244.1	1.56004e+06	0	42.588
SANTA ROSA DA SERRA	3159704	2017	426	8	19275.5	55863.4	0	45.2476
SANTA VITËRIA	3159803	2017	972	8	220059	721389	0	226.398
SANTO ANTÈNIO DO AMPARO	3159902	2017	529	63	42754.9	249704	0	80.8221
SANTO ANTÈNIO DO AVENTUREIRO	3160009	2017	314	0	9367.14	44597.9	0	29.8317
SANTO ANTÈNIO DO GRAMA	3160108	2017	239	19	10165.9	70856	0	42.5351
SANTO ANTÈNIO DO ITAMB╔	3160207	2017	192	0	3798.9	34640.7	0	19.7859
SANTO ANTÈNIO DO JACINTO	3160306	2017	1099	2	6930.23	89128.4	0	6.30594
SANTO ANTÈNIO DO MONTE	3160405	2017	1341	7	142964	529045	0	106.61
SANTO ANTÈNIO DO RETIRO	3160454	2017	874	2	3243.96	48678.3	0	3.71162
SANTO ANTÈNIO DO RIO ABAIXO	3160504	2017	156	0	2200.49	22201.3	0	14.1057
SANTO HIPËLITO	3160603	2017	154	0	5560.52	33654.4	0	36.1073
SANTOS DUMONT	3160702	2017	541	13	12587.9	906188	0	23.2678
S├O BENTO ABADE	3160801	2017	72	0	13305.9	60872	0	184.804
S├O BR┴S DO SUAÃU═	3160900	2017	134	0	1827.54	51230.2	0	13.6384
S├O DOMINGOS DAS DORES	3160959	2017	625	0	11536	66627.4	0	18.4576
S├O DOMINGOS DO PRATA	3161007	2017	1165	2	22568.2	241193	2	19.3719
S├O F╔LIX DE MINAS	3161056	2017	302	4	3425.81	35929.1	0	11.3437
S├O FRANCISCO	3161106	2017	4207	23	39801.9	495013	0	9.46087
S├O FRANCISCO DE PAULA	3161205	2017	460	1	25114.1	96228	0	54.5959
S├O FRANCISCO DE SALES	3161304	2017	456	2	61517.5	144458	0	134.907
S├O FRANCISCO DO GLËRIA	3161403	2017	408	20	7349.65	53371.5	4	18.0138
S├O GERALDO	3161502	2017	460	11	8759.14	204674	0	19.0416
S├O GERALDO DA PIEDADE	3161601	2017	300	50	3395.94	36105	0	11.3198
S├O GERALDO DO BAIXIO	3161650	2017	296	4	4257.33	37034.8	0	14.3829
S├O GONÃALO DO ABAET╔	3161700	2017	396	1	49138.7	211094	0	124.088
S├O GONÃALO DO PAR┴	3161809	2017	390	5	15088	232698	0	38.6871
S├O GONÃALO DO RIO ABAIXO	3161908	2017	445	2	6325.66	3.12558e+06	0	14.215
S├O GONÃALO DO SAPUCA═	3162005	2017	576	0	59457.5	612126	0	103.225
S├O GOTARDO	3162104	2017	998	11	60137.6	757545	0	60.2581
S├O JO├O BATISTA DO GLËRIA	3162203	2017	354	5	44659.7	140981	0	126.157
S├O JO├O DA LAGOA	3162252	2017	779	16	8572.35	42221.3	0	11.0043
S├O JO├O DA MATA	3162302	2017	307	6	10659.5	42207.1	0	34.7213
S├O JO├O DA PONTE	3162401	2017	3311	4	16221.7	195981	0	4.89934
S├O JO├O DAS MISSıES	3162450	2017	1205	11	4878.8	78290.4	0	4.0488
S├O JO├O DEL REI	3162500	2017	953	4	82661.7	2.03348e+06	0	86.7384
S├O JO├O DO MANHUAÃU	3162559	2017	914	0	26003.4	148529	0	28.4501
S├O JO├O DO MANTENINHA	3162575	2017	236	1	3275.72	54143.5	0	13.8802
S├O JO├O DO ORIENTE	3162609	2017	315	8	4667.36	79680.2	0	14.817
S├O JO├O DO PACU═	3162658	2017	458	3	3973.93	33974	0	8.6767
S├O JO├O DO PARA═SO	3162708	2017	2695	0	35139	200161	0	13.0386
S├O JO├O EVANGELISTA	3162807	2017	659	3	15038	169054	0	22.8194
S├O JO├O NEPOMUCENO	3162906	2017	612	0	12352.4	413817	0	20.1837
S├O JOAQUIM DE BICAS	3162922	2017	120	0	31377.3	602962	0	261.478
S├O JOS╔ DA BARRA	3162948	2017	447	22	35111.1	685066	0	78.5484
S├O JOS╔ DA LAPA	3162955	2017	31	0	10483.6	490995	0	338.182
S├O JOS╔ DA SAFIRA	3163003	2017	81	0	1712.55	38415.4	0	21.1426
S├O JOS╔ DA VARGINHA	3163102	2017	258	3	39428.9	83215.7	0	152.825
S├O JOS╔ DO ALEGRE	3163201	2017	237	0	4205.75	42758.6	0	17.7458
S├O JOS╔ DO DIVINO	3163300	2017	337	4	3979.6	36654.6	0	11.8089
S├O JOS╔ DO GOIABAL	3163409	2017	437	1	7964.47	54074.3	0	18.2253
S├O JOS╔ DO JACURI	3163508	2017	651	0	11526	64897.8	0	17.7051
S├O JOS╔ DO MANTIMENTO	3163607	2017	296	1	5566.76	31435.4	2	18.8066
S├O LOURENÃO	3163706	2017	76	6	1653.83	977053	0	21.7609
S├O MIGUEL DO ANTA	3163805	2017	846	9	19407.4	77372.4	0	22.9402
S├O PEDRO DA UNI├O	3163904	2017	1049	2	36388.6	98052.6	0	34.6888
S├O PEDRO DOS FERROS	3164001	2017	369	0	18564	110096	0	50.309
S├O PEDRO DO SUAÃU═	3164100	2017	375	0	5387.25	57938.4	0	14.366
S├O ROM├O	3164209	2017	725	2	50120.4	142497	0	69.1316
S├O ROQUE DE MINAS	3164308	2017	1055	0	73223.7	193994	0	69.4064
S├O SEBASTI├O DA BELA VISTA	3164407	2017	275	5	11114.3	339714	0	40.4157
S├O SEBASTI├O DA VARGEM ALEGRE	3164431	2017	516	0	5406.39	46151.7	0	10.4775
S├O SEBASTI├O DO ANTA	3164472	2017	599	0	16876	68162.3	0	28.1735
S├O SEBASTI├O DO MARANH├O	3164506	2017	1155	0	10241.9	73153.5	0	8.86743
S├O SEBASTI├O DO OESTE	3164605	2017	798	3	46443.5	301839	0	58.1998
S├O SEBASTI├O DO PARA═SO	3164704	2017	1115	2	122944	1.93785e+06	0	110.263
S├O SEBASTI├O DO RIO PRETO	3164803	2017	261	0	2179.17	18766.7	0	8.34931
S├O SEBASTI├O DO RIO VERDE	3164902	2017	280	3	3387.96	27161.7	0	12.0999
S├O TIAGO	3165008	2017	908	33	29793.8	161473	0	32.8126
S├O TOM┴S DE AQUINO	3165107	2017	444	0	46687.6	138378	0	105.152
S├O THOM╔ DAS LETRAS	3165206	2017	432	2	10184.8	89577.4	0	23.576
S├O VICENTE DE MINAS	3165305	2017	226	1	34438.2	162992	0	152.381
SAPUCA═-MIRIM	3165404	2017	289	7	9366.93	97219	0	32.4115
SARDO┴	3165503	2017	313	15	9343.82	58900.7	0	29.8525
SARZEDO	3165537	2017	72	0	1851.69	895364	0	25.7179
SETUBINHA	3165552	2017	1279	36	23106.5	86745.1	0	18.066
SEM-PEIXE	3165560	2017	421	47	3562.63	29916.5	0	8.4623
SENADOR AMARAL	3165578	2017	590	3	7474.12	55958.1	0	12.668
SENADOR CORTES	3165602	2017	115	0	2502.34	26799.6	0	21.7595
SENADOR FIRMINO	3165701	2017	226	0	4214.29	72191.2	0	18.6473
SENADOR JOS╔ BENTO	3165800	2017	272	30	4801.17	22673.7	0	17.6514
SENADOR MODESTINO GONÃALVES	3165909	2017	771	0	53610.5	92083.9	0	69.5337
SENHORA DE OLIVEIRA	3166006	2017	307	2	12858.9	68277.6	0	41.8858
SENHORA DO PORTO	3166105	2017	286	0	5747.32	37487.2	0	20.0955
SENHORA DOS REM╔DIOS	3166204	2017	1100	40	9019.79	79253.9	0	8.19981
SERICITA	3166303	2017	766	0	12666.5	70905.6	0	16.5359
SERITINGA	3166402	2017	106	8	8284.35	33079.7	0	78.1542
SERRA AZUL DE MINAS	3166501	2017	354	0	2897.54	31825.3	0	8.18514
SERRA DA SAUDADE	3166600	2017	156	0	3896.37	19080.2	0	24.9767
SERRA DOS AIMOR╔S	3166709	2017	100	6	10453.2	83636.4	0	104.532
SERRA DO SALITRE	3166808	2017	918	81	150046	345009	0	163.448
SERRANIA	3166907	2017	227	3	29318	124619	0	129.154
SERRANËPOLIS DE MINAS	3166956	2017	713	9	2830.13	34898.4	0	3.96933
SERRANOS	3167004	2017	171	13	6913.01	27789.8	4	40.427
SERRO	3167103	2017	1683	1	17040.5	224581	0	10.125
SETE LAGOAS	3167202	2017	651	4	19094.4	8.26627e+06	0	29.3308
SILVEIR┬NIA	3167301	2017	236	0	4452.2	27032.6	0	18.8653
SILVIANËPOLIS	3167400	2017	1053	4	19521.3	121080	0	18.5387
SIM├O PEREIRA	3167509	2017	64	0	2369.79	72691.6	0	37.028
SIMON╔SIA	3167608	2017	2431	6	45657.4	190361	0	18.7813
SOBR┴LIA	3167707	2017	417	2	5318.22	50679.8	0	12.7535
SOLEDADE DE MINAS	3167806	2017	497	9	9576.65	57999.2	0	19.2689
TABULEIRO	3167905	2017	272	4	4192.43	49487.5	0	15.4133
TAIOBEIRAS	3168002	2017	1160	0	43010.4	439704	0	37.078
TAPARUBA	3168051	2017	333	0	6660.88	36569.6	0	20.0026
TAPIRA	3168101	2017	447	1	52691.6	681371	0	117.878
TAPIRA═	3168200	2017	328	0	12549	33544.3	0	38.2593
TAQUARAÃU DE MINAS	3168309	2017	203	1	3524.11	47236.5	3	17.3601
TARUMIRIM	3168408	2017	955	2	13239.4	137622	3	13.8632
TEIXEIRAS	3168507	2017	722	8	15098.9	130976	0	20.9126
TEËFILO OTONI	3168606	2017	2717	87	44647.7	2.36606e+06	0	16.4327
TIMËTEO	3168705	2017	70	5	871.48	2.87871e+06	0	12.4497
TIRADENTES	3168804	2017	103	2	1753.22	154770	0	17.0216
TIROS	3168903	2017	1110	2	58374.2	190589	0	52.5894
TOCANTINS	3169000	2017	569	0	20478.5	281419	0	35.9904
TOCOS DO MOJI	3169059	2017	617	3	13927.8	49780.3	0	22.5734
TOLEDO	3169109	2017	523	1	5890.47	88774.6	0	11.2628
TOMBOS	3169208	2017	586	10	9745.14	91084.6	0	16.6299
TR╩S CORAÃıES	3169307	2017	859	10	126016	2.21641e+06	0	146.701
TR╩S MARIAS	3169356	2017	348	5	65133.9	1.66853e+06	0	187.166
TR╩S PONTAS	3169406	2017	1091	5	108227	1.25467e+06	0	99.1998
TUMIRITINGA	3169505	2017	461	0	7705.53	54331.9	0	16.7148
TUPACIGUARA	3169604	2017	642	7	211170	688934	0	328.925
TURMALINA	3169703	2017	1247	7	71438.9	309304	0	57.2886
TURVOL┬NDIA	3169802	2017	559	9	51577.5	113106	0	92.2674
UB┴	3169901	2017	541	5	18522.4	2.86226e+06	0	34.2374
UBA═	3170008	2017	1024	2	8785.85	93301.4	0	8.57993
UBAPORANGA	3170057	2017	1018	1	18308.7	122674	0	17.985
UBERABA	3170107	2017	2073	26	781289	1.31536e+07	0	376.888
UBERL┬NDIA	3170206	2017	2706	30	496261	3.42102e+07	4	183.393
UMBURATIBA	3170305	2017	167	0	5081.24	30647.7	0	30.4266
UNA═	3170404	2017	3849	104	702894	2.67279e+06	0	182.617
UNI├O DE MINAS	3170438	2017	511	0	71074.8	131469	0	139.09
URUANA DE MINAS	3170479	2017	479	32	14185	50289.2	0	29.6139
URUC┬NIA	3170503	2017	233	5	31313.2	176490	0	134.392
URUCUIA	3170529	2017	1334	15	28376.2	129423	0	21.2715
VARGEM ALEGRE	3170578	2017	269	2	2822.06	57840	0	10.4909
VARGEM BONITA	3170602	2017	181	0	11778.6	41966.1	0	65.0751
VARGEM GRANDE DO RIO PARDO	3170651	2017	517	0	7862.99	44770.1	3	15.2089
VARGINHA	3170701	2017	462	4	62898.3	5.44435e+06	0	136.143
VARJ├O DE MINAS	3170750	2017	323	0	89044.2	181466	0	275.679
V┴RZEA DA PALMA	3170800	2017	766	98	55089.5	678723	0	71.9184
VARZEL┬NDIA	3170909	2017	1139	0	6397.27	150628	0	5.61657
VAZANTE	3171006	2017	990	3	101368	644767	3	102.391
VERDEL┬NDIA	3171030	2017	745	0	22497	84673.4	0	30.1973
VEREDINHA	3171071	2017	684	2	23749.5	86482.1	0	34.7215
VER═SSIMO	3171105	2017	523	1	72892.8	127936	0	139.374
VERMELHO NOVO	3171154	2017	732	0	8839.28	44920.8	0	12.0755
VESPASIANO	3171204	2017	37	0	553.79	2.59599e+06	0	14.9673
VIÃOSA	3171303	2017	909	27	19407.8	1.55772e+06	0	21.3508
VIEIRAS	3171402	2017	595	3	5947.34	37684	2	9.99553
MATHIAS LOBATO	3171501	2017	84	0	2683.58	32181.1	0	31.9474
VIRGEM DA LAPA	3171600	2017	1108	1	5267.64	111829	0	4.75419
VIRG═NIA	3171709	2017	1146	25	20934.3	106276	0	18.2673
VIRGINËPOLIS	3171808	2017	529	1	22402.9	139960	0	42.3495
VIRGOL┬NDIA	3171907	2017	365	4	6079.02	50198.3	0	16.6548
VISCONDE DO RIO BRANCO	3172004	2017	800	10	9463.11	1.13104e+06	0	11.8289
VOLTA GRANDE	3172103	2017	131	1	6232.69	63065.7	0	47.5778
WENCESLAU BRAZ	3172202	2017	173	6	2610.53	26040.8	0	15.0898
AFONSO CL┴UDIO	3200102	2017	3136	6	74818	440152	3	23.8578
┴GUIA BRANCA	3200136	2017	1539	25	56623.4	191694	0	36.7923
┴GUA DOCE DO NORTE	3200169	2017	1350	3	19397	137382	3	14.3682
ALEGRE	3200201	2017	2318	21	45300.3	484465	0	19.5428
ALFREDO CHAVES	3200300	2017	1799	4	75815.2	340072	0	42.143
ALTO RIO NOVO	3200359	2017	853	4	19276.1	92149	0	22.598
ANCHIETA	3200409	2017	904	34	32099.7	804793	0	35.5085
APIAC┴	3200508	2017	674	3	19179.3	95607.5	0	28.4559
ARACRUZ	3200607	2017	1036	9	56493.2	5.20221e+06	0	54.5301
ATILIO VIVACQUA	3200706	2017	501	6	15955.7	264370	0	31.8476
BAIXO GUANDU	3200805	2017	1216	5	34824.6	616782	0	28.6387
BARRA DE S├O FRANCISCO	3200904	2017	2748	71	41001.6	783726	0	14.9205
BOA ESPERANÃA	3201001	2017	1039	8	62416.8	255900	0	60.074
BOM JESUS DO NORTE	3201100	2017	192	25	3563.42	142977	0	18.5595
BREJETUBA	3201159	2017	862	0	70653.4	209566	0	81.9645
CACHOEIRO DE ITAPEMIRIM	3201209	2017	1968	16	58586	4.75749e+06	0	29.7693
CARIACICA	3201308	2017	465	56	11233.4	8.0029e+06	0	24.1578
CASTELO	3201407	2017	2460	9	67206.1	863784	0	27.3195
COLATINA	3201506	2017	2409	14	49709.6	3.33308e+06	4	20.635
CONCEIÃ├O DA BARRA	3201605	2017	646	162	44090.9	424527	0	68.2522
CONCEIÃ├O DO CASTELO	3201704	2017	1046	6	27098.4	198231	0	25.9067
DIVINO DE S├O LOURENÃO	3201803	2017	657	6	21318.7	67244.1	0	32.4485
DOMINGOS MARTINS	3201902	2017	4511	18	127583	706255	0	28.2827
DORES DO RIO PRETO	3202009	2017	662	16	23525.8	127312	0	35.5374
ECOPORANGA	3202108	2017	2008	16	58934.6	303762	0	29.3499
FUND├O	3202207	2017	455	14	27620.5	421892	0	60.7043
GOVERNADOR LINDENBERG	3202256	2017	1127	1	43847.6	179070	0	38.9064
GUAÃU═	3202306	2017	1492	12	36847.7	525457	0	24.6968
GUARAPARI	3202405	2017	772	2	48728.2	2.16106e+06	0	63.1194
IBATIBA	3202454	2017	1839	2	42696.6	318253	0	23.2173
IBIRAÃU	3202504	2017	382	1	15474.6	242639	0	40.5094
IBITIRAMA	3202553	2017	1117	8	48741.7	146380	0	43.6362
ICONHA	3202603	2017	1023	39	33721.1	332003	0	32.9629
IRUPI	3202652	2017	1147	2	41912.4	193602	0	36.5409
ITAGUAÃU	3202702	2017	1626	7	76364.7	251555	0	46.9648
ITAPEMIRIM	3202801	2017	997	14	79129.1	3.13055e+06	1	79.3672
ITARANA	3202900	2017	1221	3	37859.2	211073	0	31.0067
I┌NA	3203007	2017	2141	31	75438.8	411720	0	35.2353
JAGUAR╔	3203056	2017	1516	3	62261.5	460373	0	41.0696
JERÈNIMO MONTEIRO	3203106	2017	797	9	16212.4	141196	0	20.3418
JO├O NEIVA	3203130	2017	376	1	26938.7	352217	0	71.6453
LARANJA DA TERRA	3203163	2017	1935	18	32834	134529	0	16.9685
LINHARES	3203205	2017	2341	14	215310	5.48144e+06	0	91.9736
MANTENËPOLIS	3203304	2017	1390	6	40391	167174	0	29.0583
MARATA═ZES	3203320	2017	1399	10	80440.4	1.61191e+06	0	57.4985
MARECHAL FLORIANO	3203346	2017	916	20	71210.8	416725	0	77.7411
MARIL┬NDIA	3203353	2017	804	2	50215.9	255451	3	62.4576
MIMOSO DO SUL	3203403	2017	3200	5	82427.3	463953	2	25.7585
MONTANHA	3203502	2017	1016	40	59428.8	343194	0	58.4929
MUCURICI	3203601	2017	612	36	20354.9	72192.1	0	33.2596
MUNIZ FREIRE	3203700	2017	2379	18	72810.4	277266	0	30.6055
MUQUI	3203809	2017	1251	1	23900.5	195163	0	19.1051
NOVA VEN╔CIA	3203908	2017	3090	104	78337.1	930594	0	25.3518
PANCAS	3204005	2017	2000	20	39675.7	237776	0	19.8378
PEDRO CAN┴RIO	3204054	2017	434	36	26558.4	287403	0	61.1946
PINHEIROS	3204104	2017	1010	32	82059	464113	0	81.2465
PI┌MA	3204203	2017	160	42	12934	472552	1	80.8374
PONTO BELO	3204252	2017	394	3	13611.9	81259.7	0	34.548
PRESIDENTE KENNEDY	3204302	2017	699	55	56605.6	3.43793e+06	0	80.9808
RIO BANANAL	3204351	2017	1932	1	53670.2	380375	0	27.7796
RIO NOVO DO SUL	3204401	2017	673	3	14959.8	178825	0	22.2285
SANTA LEOPOLDINA	3204500	2017	2296	33	64845.2	197705	0	28.2427
SANTA MARIA DE JETIB┴	3204559	2017	5183	119	661758	1.36819e+06	0	127.679
SANTA TERESA	3204609	2017	2012	29	85763.7	466457	0	42.6261
S├O DOMINGOS DO NORTE	3204658	2017	1135	0	30759.8	229837	0	27.1012
S├O GABRIEL DA PALHA	3204708	2017	1732	9	42844	569182	0	24.7367
S├O JOS╔ DO CALÃADO	3204807	2017	787	5	18179.1	164217	0	23.0992
S├O MATEUS	3204906	2017	4189	99	140543	2.11189e+06	0	33.5506
S├O ROQUE DO CANA├	3204955	2017	1029	0	49814.1	217751	0	48.4102
SERRA	3205002	2017	269	3	22832.7	1.85952e+07	0	84.88
SOORETAMA	3205010	2017	656	0	110567	560704	3	168.548
VARGEM ALTA	3205036	2017	1255	10	81849.5	377215	0	65.2187
VENDA NOVA DO IMIGRANTE	3205069	2017	715	5	56116.5	578502	0	78.4847
VIANA	3205101	2017	624	14	20151.8	2142039	0	32.2946
VILA PAV├O	3205150	2017	1447	7	38784.7	136966	0	26.8035
VILA VAL╔RIO	3205176	2017	1796	20	68213	257152	0	37.9805
VILA VELHA	3205200	2017	211	6	18068.1	1.09595e+07	0	85.6308
VITËRIA	3205309	2017	16	5	18092.2	2.02521e+07	0	1130.76
ANGRA DOS REIS	3300100	2017	420	13	49691.2	1.01063e+07	1	118.312
APERIB╔	3300159	2017	288	1	6981.82	171697	0	24.2424
ARARUAMA	3300209	2017	830	7	35499.2	2.51512e+06	2	42.7701
AREAL	3300225	2017	84	12	2348.3	325726	0	27.956
ARMAÃ├O DOS B┌ZIOS	3300233	2017	20	1	9180.01	1.7135e+06	0	459
ARRAIAL DO CABO	3300258	2017	7	0	16976.4	724388	0	2425.2
BARRA DO PIRA═	3300308	2017	348	28	29979.9	2.01488e+06	0	86.1491
BARRA MANSA	3300407	2017	760	6	46865.2	4.88483e+06	0	61.6647
BELFORD ROXO	3300456	2017	17	0	2819.04	8.18905e+06	0	165.826
BOM JARDIM	3300506	2017	1006	17	51584.4	654387	0	51.2767
BOM JESUS DO ITABAPOANA	3300605	2017	1111	9	39336.1	728093	0	35.406
CABO FRIO	3300704	2017	349	30	37367.2	8.60062e+06	0	107.069
CACHOEIRAS DE MACACU	3300803	2017	2162	33	45241.7	966055	0	20.9258
CAMBUCI	3300902	2017	1151	3	53332.6	317613	0	46.3358
CARAPEBUS	3300936	2017	549	3	8074.16	368299	0	14.707
COMENDADOR LEVY GASPARIAN	3300951	2017	86	22	4065.43	361375	0	47.2724
CAMPOS DOS GOYTACAZES	3301009	2017	7789	58	194820	2.11105e+07	0	25.0122
CANTAGALO	3301108	2017	942	17	22410.3	681590	0	23.7902
CARDOSO MOREIRA	3301157	2017	588	5	17676.8	320020	0	30.0626
CARMO	3301207	2017	476	4	14261	416980	0	29.96
CASIMIRO DE ABREU	3301306	2017	291	9	8063.27	1.37116e+06	0	27.7088
CONCEIÃ├O DE MACABU	3301405	2017	335	26	10904.8	321641	0	32.5518
CORDEIRO	3301504	2017	184	24	4129.15	463597	0	22.441
DUAS BARRAS	3301603	2017	570	2	27837.9	194384	0	48.8385
DUQUE DE CAXIAS	3301702	2017	388	57	17153.3	4.09048e+07	0	44.2095
ENGENHEIRO PAULO DE FRONTIN	3301801	2017	67	8	5256.8	248268	0	78.4597
GUAPIMIRIM	3301850	2017	258	30	16561.1	921105	0	64.1904
IGUABA GRANDE	3301876	2017	66	0	2468.11	462238	0	37.3956
ITABORA═	3301900	2017	448	11	9613.58	4.18671e+06	0	21.4589
ITAGUA═	3302007	2017	434	57	15663.4	7.56881e+06	0	36.0907
ITALVA	3302056	2017	409	5	17542.2	327528	0	42.8905
ITAOCARA	3302106	2017	1497	52	49479.6	503244	0	33.0525
ITAPERUNA	3302205	2017	1596	27	54915.1	2.70596e+06	0	34.408
ITATIAIA	3302254	2017	72	1	4712.21	4.36345e+06	0	65.4474
JAPERI	3302270	2017	284	6	8614.3	1.61566e+06	0	30.332
LAJE DO MURIA╔	3302304	2017	349	26	9091.2	133935	0	26.0493
MACA╔	3302403	2017	886	1	51739.5	1.53784e+07	0	58.3967
MACUCO	3302452	2017	73	13	2822.56	160915	0	38.6652
MAG╔	3302502	2017	1040	23	43026.9	3.85668e+06	0	41.372
MANGARATIBA	3302601	2017	280	6	23616.5	3.60151e+06	0	84.3445
MARIC┴	3302700	2017	294	4	11793.8	1.14563e+07	0	40.1151
MENDES	3302809	2017	41	12	538.67	299499	0	13.1383
MESQUITA	3302858	2017	56	0	2406.72	2.3134e+06	0	42.9771
MIGUEL PEREIRA	3302908	2017	203	12	6368.78	654041	1	31.3733
MIRACEMA	3303005	2017	387	115	14038.6	490113	0	36.2755
NATIVIDADE	3303104	2017	703	25	14131.6	246256	0	20.1019
NILËPOLIS	3303203	2017	0	0	0	2.64423e+06	0	0
NITERËI	3303302	2017	22	6	18989.6	2.74896e+07	0	863.165
NOVA FRIBURGO	3303401	2017	2057	88	92255.3	5.01557e+06	0	44.8495
NOVA IGUAÃU	3303500	2017	576	2	7875.7	1.68369e+07	0	13.6731
PARACAMBI	3303609	2017	374	11	2655.02	893120	0	7.09898
PARA═BA DO SUL	3303708	2017	314	29	34395.1	931266	0	109.539
PARATY	3303807	2017	601	3	37132	1.59176e+06	0	61.7837
PATY DO ALFERES	3303856	2017	734	11	37438.5	534908	0	51.0062
PETRËPOLIS	3303906	2017	768	332	47416	1.28179e+07	0	61.7396
PINHEIRAL	3303955	2017	112	39	4512.38	409247	0	40.2891
PIRA═	3304003	2017	596	19	14497.9	1.85836e+06	0	24.3253
PORCI┌NCULA	3304102	2017	1091	71	24282.9	334102	0	22.2575
PORTO REAL	3304110	2017	52	1	5900.53	2.85892e+06	2	113.472
QUATIS	3304128	2017	391	4	13299	255484	0	34.0128
QUEIMADOS	3304144	2017	138	1	2769.27	3.70499e+06	0	20.0672
QUISSAM├	3304151	2017	305	3	24248.1	1.44564e+06	3	79.5019
RESENDE	3304201	2017	519	29	34686.3	7.73558e+06	0	66.833
RIO BONITO	3304300	2017	637	18	16560.3	1.60089e+06	0	25.9974
RIO CLARO	3304409	2017	663	38	64096.4	359021	0	96.6763
RIO DAS FLORES	3304508	2017	228	21	11174	243838	0	49.0087
RIO DAS OSTRAS	3304524	2017	208	2	28475.4	5.60259e+06	0	136.901
RIO DE JANEIRO	3304557	2017	1101	36	81672.7	3.37675e+08	0	74.1805
SANTA MARIA MADALENA	3304607	2017	951	2	15911.1	173484	0	16.7309
SANTO ANTÈNIO DE P┴DUA	3304706	2017	1082	63	29952.7	1.04978e+06	0	27.6828
S├O FRANCISCO DE ITABAPOANA	3304755	2017	3693	20	193425	939797	0	52.3762
S├O FID╔LIS	3304805	2017	1766	75	40404.5	669862	0	22.8791
S├O GONÃALO	3304904	2017	288	71	60574.3	1.72289e+07	0	210.328
S├O JO├O DA BARRA	3305000	2017	692	11	41392.8	4.69334e+06	0	59.8162
S├O JO├O DE MERITI	3305109	2017	1	0	1177.87	9.19606e+06	0	1177.87
S├O JOS╔ DE UB┴	3305133	2017	533	11	34813.4	159812	3	65.316
S├O JOS╔ DO VALE DO RIO PRETO	3305158	2017	689	37	97895.9	452015	0	142.084
S├O PEDRO DA ALDEIA	3305208	2017	289	2	30969.5	2.15919e+06	0	107.161
S├O SEBASTI├O DO ALTO	3305307	2017	776	27	32867.7	181138	0	42.3552
SAPUCAIA	3305406	2017	684	26	38842.7	710790	0	56.7875
SAQUAREMA	3305505	2017	454	6	16166.3	2.09344e+06	0	35.6086
SEROP╔DICA	3305554	2017	444	53	15828.5	4.21258e+06	0	35.6498
SILVA JARDIM	3305604	2017	686	47	28977.3	448748	0	42.2409
SUMIDOURO	3305703	2017	2674	12	120677	361782	0	45.1299
TANGU┴	3305752	2017	441	6	6784.83	515332	0	15.3851
TERESËPOLIS	3305802	2017	3492	88	265564	5.09037e+06	4	76.0494
TRAJANO DE MORAES	3305901	2017	1101	47	21232.8	180214	0	19.285
TR╩S RIOS	3306008	2017	305	29	10272.5	3.71663e+06	0	33.6805
VALENÃA	3306107	2017	1143	110	39549.3	2.20007e+06	0	34.6013
VARRE-SAI	3306156	2017	676	32	17786.5	183085	0	26.3114
VASSOURAS	3306206	2017	435	3	32346	918386	5	74.3587
VOLTA REDONDA	3306305	2017	248	4	7269.11	1.13111e+07	0	29.3109
ADAMANTINA	3500105	2017	529	10	45201	1.04082e+06	0	85.4462
ADOLFO	3500204	2017	82	4	33549.8	100915	0	409.144
AGUA═	3500303	2017	507	0	87873.2	955578	0	173.32
┴GUAS DA PRATA	3500402	2017	113	6	11287.9	154592	0	99.8927
┴GUAS DE LINDËIA	3500501	2017	69	0	5822.62	475745	0	84.3858
┴GUAS DE SANTA B┴RBARA	3500550	2017	212	3	43381.2	150486	0	204.628
┴GUAS DE S├O PEDRO	3500600	2017	0	0	0	132809	0	0
AGUDOS	3500709	2017	301	23	80476.4	2.04705e+06	0	267.364
ALAMBARI	3500758	2017	168	2	35578.3	102850	0	211.775
ALTAIR	3500907	2017	103	1	137867	212223	0	1338.51
ALTINËPOLIS	3501004	2017	282	1	195156	524962	0	692.041
ALTO ALEGRE	3501103	2017	468	1	36909.2	111220	0	78.8659
ALUM═NIO	3501152	2017	8	0	1269.67	1.85945e+06	0	158.709
┴LVARES FLORENCE	3501202	2017	508	5	54505.3	105675	0	107.294
┴LVARO DE CARVALHO	3501400	2017	93	0	9807.34	50876.3	0	105.455
ALVINL┬NDIA	3501509	2017	102	1	25525	64454.6	0	250.245
AMERICANA	3501608	2017	42	2	9880.24	1.09842e+07	0	235.244
AM╔RICO BRASILIENSE	3501707	2017	17	0	30758.9	981226	0	1809.35
AM╔RICO DE CAMPOS	3501806	2017	374	14	33236.6	104202	0	88.8679
AMPARO	3501905	2017	525	13	82866.6	4.20565e+06	0	157.841
ANAL┬NDIA	3502002	2017	116	4	37155.1	160416	0	320.303
ANGATUBA	3502200	2017	931	6	128126	987426	0	137.622
ANHEMBI	3502309	2017	184	0	63606.5	156176	0	345.687
APARECIDA	3502507	2017	83	1	1600.98	1.04769e+06	0	19.2889
APARECIDA D'OESTE	3502606	2017	397	5	25620.8	134357	0	64.536
APIA═	3502705	2017	534	78	138271	651325	0	258.935
ARAÃARIGUAMA	3502754	2017	10	0	1185.79	2.84256e+06	0	118.579
ARAÃATUBA	3502804	2017	1020	13	96174.2	6.96784e+06	0	94.2884
ARAÃOIABA DA SERRA	3502903	2017	315	16	21992.1	655311	0	69.8162
ARAMINA	3503000	2017	82	0	36585.1	150202	0	446.16
ARANDU	3503109	2017	185	2	44439.2	123457	0	240.212
ARAPE═	3503158	2017	83	0	1581.36	29846.5	2	19.0525
ARARAQUARA	3503208	2017	711	18	200057	9.28971e+06	1	281.374
ARARAS	3503307	2017	358	10	122419	5.382e+06	0	341.952
ARCO-═RIS	3503356	2017	191	1	19210.6	48214.6	2	100.579
AREALVA	3503406	2017	645	8	63077.7	212989	0	97.7949
AREIAS	3503505	2017	82	1	5873.93	43617.4	0	71.6333
AREIËPOLIS	3503604	2017	21	0	22810.7	136809	0	1086.23
ARIRANHA	3503703	2017	106	1	28757.2	770044	0	271.294
ARTUR NOGUEIRA	3503802	2017	568	6	115396	1.09991e+06	0	203.161
ARUJ┴	3503901	2017	127	11	24931.1	5.41578e+06	0	196.308
ASP┴SIA	3503950	2017	142	0	10070.7	33421.3	0	70.9204
ASSIS	3504008	2017	389	27	65695.1	3.32342e+06	0	168.882
ATIBAIA	3504107	2017	600	12	165003	6.46647e+06	0	275.005
AURIFLAMA	3504206	2017	349	1	28172.5	294993	0	80.7234
AVA═	3504305	2017	374	1	162332	266052	0	434.042
AVANHANDAVA	3504404	2017	170	4	44779.2	382120	0	263.407
AVAR╔	3504503	2017	665	13	119650	2.63948e+06	4	179.925
BADY BASSITT	3504602	2017	153	1	16171.4	340196	0	105.695
BALBINOS	3504701	2017	64	1	15266	55455.9	0	238.532
B┴LSAMO	3504800	2017	252	1	36587.7	216961	0	145.189
BANANAL	3504909	2017	236	3	8610.76	201894	0	36.4863
BAR├O DE ANTONINA	3505005	2017	219	12	7525.56	43662.5	0	34.3633
BARBOSA	3505104	2017	109	6	16892.7	88827.2	3	154.979
BARIRI	3505203	2017	369	0	72377.5	1.1307e+06	0	196.145
BARRA BONITA	3505302	2017	55	0	21504	1.30546e+06	0	390.981
BARRA DO CHAP╔U	3505351	2017	441	2	36793.8	82286.7	0	83.4327
BARRA DO TURVO	3505401	2017	547	56	3855.07	86409.2	0	7.04766
BARRETOS	3505500	2017	975	9	239260	4.68024e+06	0	245.395
BARRINHA	3505609	2017	22	1	30739.3	467961	0	1397.24
BARUERI	3505708	2017	0	0	336.18	4.77418e+07	0	0
BASTOS	3505807	2017	382	2	580210	1.06566e+06	0	1518.88
BATATAIS	3505906	2017	376	7	170049	1.53359e+06	0	452.257
BAURU	3506003	2017	395	9	42933.1	1.38698e+07	0	108.691
BEBEDOURO	3506102	2017	599	11	120480	3.22058e+06	2	201.134
BENTO DE ABREU	3506201	2017	55	2	37580.3	186128	0	683.278
BERNARDINO DE CAMPOS	3506300	2017	254	6	26365.1	228972	0	103.8
BERTIOGA	3506359	2017	1	0	5979.12	1.60499e+06	0	5979.12
BILAC	3506409	2017	263	1	56254	182768	0	213.894
BIRIGUI	3506508	2017	650	11	67652.4	3.18667e+06	0	104.081
BIRITIBA-MIRIM	3506607	2017	433	10	293618	707867	0	678.101
BOA ESPERANÃA DO SUL	3506706	2017	167	1	135844	368586	0	813.44
BOCAINA	3506805	2017	131	0	39912.6	225273	0	304.676
BOFETE	3506904	2017	227	9	31035.9	169057	0	136.722
BOITUVA	3507001	2017	191	1	23616	2.67912e+06	0	123.644
BOM JESUS DOS PERDıES	3507100	2017	65	2	8349.99	827558	0	128.461
BOM SUCESSO DE ITARAR╔	3507159	2017	56	7	3962.24	53768.6	0	70.7543
BOR┴	3507209	2017	38	0	14626.8	81500.3	0	384.916
BORAC╔IA	3507308	2017	72	2	21310.2	372153	0	295.974
BORBOREMA	3507407	2017	410	31	122079	405882	0	297.753
BOREBI	3507456	2017	70	22	19187.7	62226.9	0	274.109
BOTUCATU	3507506	2017	359	34	194541	4.28045e+06	0	541.896
BRAGANÃA PAULISTA	3507605	2017	583	21	50981.2	5.63671e+06	0	87.4464
BRA┌NA	3507704	2017	156	0	23531	94101.9	0	150.84
BREJO ALEGRE	3507753	2017	91	0	10358.6	171894	0	113.831
BRODOWSKI	3507803	2017	153	5	62259.9	649017	0	406.928
BROTAS	3507902	2017	396	13	96908.9	767815	0	244.719
BURI	3508009	2017	530	18	97996.5	368329	0	184.899
BURITAMA	3508108	2017	397	5	50861.1	621093	0	128.114
BURITIZAL	3508207	2017	153	4	42539.5	186082	0	278.036
CABR┴LIA PAULISTA	3508306	2017	99	0	17475.3	83190.8	0	176.518
CABRE┌VA	3508405	2017	102	25	28712.2	4.49654e+06	0	281.493
CAÃAPAVA	3508504	2017	119	2	17708.8	4.1845e+06	0	148.813
CACHOEIRA PAULISTA	3508603	2017	254	8	13005.6	592021	0	51.2031
CACONDE	3508702	2017	1262	7	84813	343814	0	67.2052
CAFEL┬NDIA	3508801	2017	253	0	97479.4	479129	0	385.294
CAIABU	3508900	2017	189	1	18381.3	59759.9	0	97.2557
CAIEIRAS	3509007	2017	18	4	1876.43	3.31882e+06	0	104.246
CAJAMAR	3509205	2017	72	33	195.21	1.48072e+07	0	2.71125
CAJATI	3509254	2017	520	4	236014	1.46473e+06	0	453.874
CAJOBI	3509304	2017	181	0	28436.2	153181	0	157.106
CAJURU	3509403	2017	736	59	105637	583397	0	143.528
CAMPINA DO MONTE ALEGRE	3509452	2017	141	1	20901.3	109892	0	148.236
CAMPINAS	3509502	2017	582	7	103183	5.84695e+07	3	177.29
CAMPO LIMPO PAULISTA	3509601	2017	15	1	6544.33	1.8506e+06	3	436.289
CAMPOS DO JORD├O	3509700	2017	34	0	3880.86	1.19595e+06	0	114.143
CAMPOS NOVOS PAULISTA	3509809	2017	191	0	46180	126973	0	241.78
CANAN╔IA	3509908	2017	115	15	33095.6	259514	0	287.787
CANAS	3509957	2017	41	1	1261.88	129948	0	30.7776
C┬NDIDO MOTA	3510005	2017	351	2	104489	1.00614e+06	0	297.69
C┬NDIDO RODRIGUES	3510104	2017	134	0	44705.2	115154	0	333.621
CANITAR	3510153	2017	21	1	11031.6	171870	0	525.312
CAP├O BONITO	3510203	2017	760	32	126724	839492	0	166.742
CAPELA DO ALTO	3510302	2017	157	4	36620.7	282829	0	233.253
CAPIVARI	3510401	2017	133	2	68515.1	1.91753e+06	0	515.151
CARAGUATATUBA	3510500	2017	87	12	15623.2	2.93054e+06	0	179.577
CARAPICU═BA	3510609	2017	0	0	240.13	5.5169e+06	0	0
CARDOSO	3510708	2017	263	6	79428.9	259517	0	302.011
CASA BRANCA	3510807	2017	504	6	191197	818978	0	379.36
C┴SSIA DOS COQUEIROS	3510906	2017	320	19	94947.1	140370	0	296.71
CATANDUVA	3511102	2017	157	4	60808.6	3.94893e+06	0	387.316
CATIGU┴	3511201	2017	48	14	24765.8	118307	0	515.955
CEDRAL	3511300	2017	298	1	44158.2	326781	0	148.182
CERQUEIRA C╔SAR	3511409	2017	394	0	69419.1	748015	0	176.191
CERQUILHO	3511508	2017	180	10	63121.7	1.7806e+06	0	350.676
CES┴RIO LANGE	3511607	2017	197	0	41393.3	417082	0	210.119
CHARQUEADA	3511706	2017	107	0	28679.2	358822	0	268.03
CLEMENTINA	3511904	2017	127	0	18183.6	265263	0	143.178
COLINA	3512001	2017	200	3	97368.8	953349	0	486.844
COLÈMBIA	3512100	2017	221	2	137480	378779	0	622.083
CONCHAL	3512209	2017	359	4	47049.9	654583	0	131.058
CONCHAS	3512308	2017	509	24	46866.5	331222	0	92.0756
CORDEIRËPOLIS	3512407	2017	120	13	57316.3	2.6272e+06	0	477.636
COROADOS	3512506	2017	332	1	51372.3	163750	0	154.736
CORONEL MACEDO	3512605	2017	284	0	28044.1	80957	0	98.7468
CORUMBATA═	3512704	2017	355	3	29438.1	206312	0	82.9242
COSMËPOLIS	3512803	2017	178	28	25496.6	1.54588e+06	0	143.239
COSMORAMA	3512902	2017	598	3	80360.6	268745	0	134.382
COTIA	3513009	2017	183	14	18474.6	1.16545e+07	0	100.954
CRAVINHOS	3513108	2017	113	3	63726.2	1.04065e+06	0	563.949
CRISTAIS PAULISTA	3513207	2017	444	4	71107	199221	0	160.151
CRUZ┴LIA	3513306	2017	97	1	21399.9	92617.4	0	220.617
CRUZEIRO	3513405	2017	192	7	6977.57	2.11556e+06	3	36.3415
CUBAT├O	3513504	2017	3	2	960.5	11679715	0	320.167
CUNHA	3513603	2017	2287	18	24077.6	244747	1	10.528
DESCALVADO	3513702	2017	396	7	145240	1.62167e+06	0	366.768
DIADEMA	3513801	2017	16	0	816.43	1.37152e+07	0	51.0269
DIRCE REIS	3513850	2017	131	0	8692.46	65443.2	0	66.3547
DIVINOL┬NDIA	3513900	2017	633	2	60813.9	299208	0	96.0726
DOBRADA	3514007	2017	29	2	27281.3	120755	0	940.736
DOIS CËRREGOS	3514106	2017	367	32	117958	694191	0	321.411
DOLCINËPOLIS	3514205	2017	107	0	14395	45074.6	0	134.532
DOURADO	3514304	2017	63	2	31140.6	622089	0	494.295
DUARTINA	3514502	2017	248	10	14001.7	252931	0	56.4585
DUMONT	3514601	2017	178	1	25802.4	241740	0	144.958
ECHAPOR├	3514700	2017	272	2	47928.5	131688	0	176.208
ELDORADO	3514809	2017	848	126	190361	362126	1	224.483
ELIAS FAUSTO	3514908	2017	295	22	87657.7	679147	0	297.145
ELISI┴RIO	3514924	2017	49	1	19826.2	68565.8	0	404.617
EMBA┌BA	3514957	2017	63	0	17249.6	55022.8	0	273.803
EMBU DAS ARTES	3515004	2017	27	6	288.15	1.17717e+07	0	10.6722
EMBU-GUAÃU	3515103	2017	105	3	1606.73	1.02572e+06	0	15.3022
ENGENHEIRO COELHO	3515152	2017	317	19	24954.1	591938	0	78.7196
ESP═RITO SANTO DO PINHAL	3515186	2017	481	22	68147.9	1.32904e+06	0	141.68
ESP═RITO SANTO DO TURVO	3515194	2017	97	0	20625.3	73711.7	0	212.632
ESTRELA D'OESTE	3515202	2017	270	1	43785.6	868330	0	162.169
FARTURA	3515400	2017	475	4	69147.6	380991	0	145.574
FERNANDËPOLIS	3515509	2017	584	4	84319.4	1.91267e+06	0	144.383
FERNANDO PRESTES	3515608	2017	313	13	83410.1	200351	0	266.486
FERN├O	3515657	2017	205	2	22042.4	48348.5	0	107.524
FERRAZ DE VASCONCELOS	3515707	2017	16	2	1752.22	2.95865e+06	0	109.514
FLOREAL	3515905	2017	230	2	17948.4	60466.7	0	78.0367
FLËRIDA PAULISTA	3516002	2017	512	13	53357.4	196129	0	104.214
FLOR═NIA	3516101	2017	46	0	36866	118768	3	801.436
FRANCA	3516200	2017	541	9	49446.8	9.34851e+06	0	91.3988
FRANCISCO MORATO	3516309	2017	26	6	451.31	1.46258e+06	0	17.3581
FRANCO DA ROCHA	3516408	2017	137	55	3517.3	2.92515e+06	0	25.6737
GABRIEL MONTEIRO	3516507	2017	178	0	15128.3	70521.9	0	84.9906
G┴LIA	3516606	2017	316	1	30058.7	138560	0	95.1223
GARÃA	3516705	2017	578	1	80480.5	1.09961e+06	0	139.24
GAST├O VIDIGAL	3516804	2017	209	1	18221.4	69398.2	0	87.1837
GAVI├O PEIXOTO	3516853	2017	56	0	71071	849202	0	1269.12
GENERAL SALGADO	3516903	2017	354	0	47374.9	260507	0	133.827
GETULINA	3517000	2017	218	2	70842.3	195033	0	324.965
GLIC╔RIO	3517109	2017	248	0	23534	96587.8	0	94.895
GUAIÃARA	3517208	2017	124	6	29384.2	190524	0	236.969
GUAIMB╩	3517307	2017	86	0	17627.5	74165.4	0	204.971
GUA═RA	3517406	2017	313	7	234522	3.27247e+06	0	749.272
GUAPIAÃU	3517505	2017	510	0	76302.8	556083	3	149.613
GUAPIARA	3517604	2017	819	11	124330	316806	0	151.807
GUAR┴	3517703	2017	146	1	69389.8	430888	0	475.273
GUARACI	3517901	2017	189	7	134588	387650	0	712.106
GUARANI D'OESTE	3518008	2017	93	0	6556.4	34898.3	0	70.4989
GUARANT├	3518107	2017	298	16	52399	171201	0	175.835
GUARARAPES	3518206	2017	362	1	215330	1.10681e+06	0	594.835
GUARAREMA	3518305	2017	221	8	34386.5	1.4027e+06	0	155.595
GUARATINGUET┴	3518404	2017	372	3	27005.1	5.06987e+06	0	72.5945
GUARE═	3518503	2017	764	4	52778.2	239291	0	69.0814
GUARIBA	3518602	2017	82	8	64309	865122	2	784.256
GUARUJ┴	3518701	2017	9	1	36452	8.40871e+06	0	4050.22
GUARULHOS	3518800	2017	83	13	33651.2	5.56327e+07	0	405.436
GUATAPAR┴	3518859	2017	169	12	103640	218724	0	613.256
GUZOL┬NDIA	3518909	2017	165	0	15469.9	64722.9	0	93.7572
HERCUL┬NDIA	3519006	2017	428	3	78092.5	349060	0	182.459
HOLAMBRA	3519055	2017	218	0	275892	938291	0	1265.56
HORTOL┬NDIA	3519071	2017	19	0	1067.32	1.24113e+07	0	56.1747
IACANGA	3519105	2017	171	2	101247	526417	0	592.088
IACRI	3519204	2017	241	2	91194.8	206112	0	378.402
IARAS	3519253	2017	432	73	37425.3	139209	0	86.6327
IBAT╔	3519303	2017	57	1	60055.6	929032	0	1053.61
IBIR┴	3519402	2017	244	0	49633.8	249562	0	203.417
IBIRAREMA	3519501	2017	139	1	37889.1	183260	0	272.583
IBITINGA	3519600	2017	403	2	134036	1.49894e+06	0	332.594
IBI┌NA	3519709	2017	1240	43	272540	1.63325e+06	0	219.791
IC╔M	3519808	2017	86	0	27677.3	181695	0	321.829
IEP╩	3519907	2017	266	0	56005.1	246502	0	210.546
IGARAÃU DO TIET╩	3520004	2017	42	0	15292.9	299164	0	364.116
IGARAPAVA	3520103	2017	209	1	86264.9	1.08799e+06	0	412.751
IGARAT┴	3520202	2017	120	2	1980.38	213464	0	16.5032
IGUAPE	3520301	2017	476	13	88697.6	809931	0	186.339
ILHABELA	3520400	2017	13	5	3150.28	6.16698e+06	3	242.329
ILHA COMPRIDA	3520426	2017	6	0	4034.11	693559	0	672.352
INDAIATUBA	3520509	2017	332	12	31705	1.40248e+07	0	95.497
INDIANA	3520608	2017	215	0	8782.55	61714.7	2	40.8491
[truncated: 9,145 more rows]
