# Supplementary material for: The economic impact of organic production in Brazil: A study based on municipal production hotspots
Source: PLoS One. 2022 Mar 9;17(3):e0264095. doi: 10.1371/journal.pone.0264095 (PMC8906649; doi:10.1371/journal.pone.0264095)
Supplement: S3 Data — Source: IBGE (2006, 2016 and 2017). (ODS) [file pone.0264095.s003.ods]

## Sheet: Planilha1
NM_MUNICIP,C,60	CD_GEOCMU,C,7	PROP2017	ORG2017	PROP2006	ORG2006	VAGRO2017	PIB2017	PIBPER2017	VAGRO2006	PIB2006
CAIU├ü	3509106	658	12	657	30	24939,972	77948,805	13687,24	15979,604	51438,866
CASTILHO	3511003	1199	30	673	11	66153,592	1101750,3	54108,16	24538,989	179602,058
DRACENA	3514403	572	2	656	12	53579,256	1174513,859	25354,33	24512,509	458200,745
ESTRELA DO NORTE	3515301	136	0	189	6	21276,779	64942,285	23453,34	3338,442	14118,68
EUCLIDES DA CUNHA PAULISTA	3515350	751	14	807	15	31713,216	112911,598	11812,07	8602,493	50132,176
MARAB├ü PAULISTA	3528700	489	12	512	2	58934,967	121306,578	21619,42	23479,029	52360,171
MIRANTE DO PARANAPANEMA	3530201	2097	158	2282	11	80546,118	388403,538	21423,25	25142,514	92933,368
MONTE CASTELO	3531605	265	1	362	1	36642,234	103749,628	24761,25	10663,727	30100,509
NARANDIBA	3532207	138	5	193	0	48381,242	217325,439	45791,29	16947,083	40753,581
NOVA GUATAPORANGA	3533106	89	0	139	0	3918,097	29735,21	12905,91	1136,982	10134,364
OURO VERDE	3534807	162	16	247	1	29974,311	114284,454	13540,81	9189,829	48784,83
PANORAMA	3535408	134	4	166	5	38660,444	265185,871	16978,42	9213,052	88617,472
PAULIC├ëIA	3536406	246	7	209	0	35282,339	151330,805	21174,03	5021,442	34220,024
PIQUEROBI	3538303	329	0	378	0	11175,81	56050,549	15177,51	10337,152	28893,513
PRESIDENTE BERNARDES	3541208	972	14	1222	21	33541,146	254193,108	18941,36	29908,751	111457,42
PRESIDENTE EPIT├üCIO	3541307	722	10	721	9	68725,942	868922,949	19794,59	16654,812	493388,924
PRESIDENTE VENCESLAU	3541505	612	20	640	4	31991,35	715874,608	18103,24	17756,307	296655,33
RIBEIR├âO DOS ├ìNDIOS	3543238	125	2	174	1	12120,28	37838,004	16869,37	9806,577	19741,53
ROSANA	3544251	792	19	817	5	43658,884	1255674,215	70563,32	11267,08	725583,525
SANDOVALINA	3545506	261	3	274	16	88841,735	392448,529	94022,17	19010,375	126875,578
SANTA MERCEDES	3547106	109	0	165	3	21089,992	79512,385	26999,11	2759,758	15761,762
SANTO ANAST├üCIO	3547700	495	9	706	11	34814,23	432246,943	20553,83	16978,137	169204,333
S├âO JO├âO DO PAU D'ALHO	3549300	182	2	244	0	23549,961	55784,871	26165,51	3208,917	14154,092
TARABAI	3553906	126	1	155	1	15999,842	109680,949	15020,67	7191,478	39378,316
TEODORO SAMPAIO	3554300	976	6	1004	8	86845,782	476667,875	20802,47	44083,131	170519,75
TUPI PAULISTA	3555109	516	4	738	10	43654,73	281005,157	18341,18	12823,335	104097,161
ABELARDO LUZ	4200101	1757	0	2068	4	176270,47	606396,756	33977,52	55066,015	226560,871
├üGUAS DE CHAPEC├ô	4200507	747	26	822	3	29021,32	97141,704	15072,41	12120,516	55021,643
├üGUAS FRIAS	4200556	363	4	434	0	21571,683	93307,101	39089,69	7035,322	24787,67
ALTO BELA VISTA	4200754	354	2	394	4	16995,666	51585,847	26225,65	9025,691	21411,931
ANCHIETA	4200804	703	10	935	12	35022	129241,766	22160,8	14965,213	68411,596
ARABUT├â	4201273	727	3	775	12	52340,34	126169,9	29472,06	21130,762	41811,178
ARVOREDO	4201653	385	0	389	0	21322,643	87210,306	38571,56	11926,977	22679,109
BANDEIRANTE	4202081	446	3	540	0	19616,57	62541,77	22734,19	7556,584	16549,717
BARRA BONITA	4202099	342	2	426	0	19059,185	39993,501	22997,99	7458,795	15773,662
BELMONTE	4202156	352	1	393	1	20656,037	53318,862	19682,12	8249,184	18890,403
BOM JESUS	4202537	213	0	187	0	16610,353	92071,149	31542,02	10217,746	24182,991
BOM JESUS DO OESTE	4202578	402	0	377	1	20323,637	52470,631	24393,6	5687,439	27432,243
CAIBI	4203105	615	1	759	6	51661,9	197558,649	31797,63	21872,714	68004,595
CAMPO ER├è	4203501	566	3	767	3	78768,492	265130,794	30173,07	34989,997	122142,084
CAPINZAL	4203907	451	0	486	2	55948,835	838098,275	37209,12	31443,129	304827,607
CATANDUVAS	4204004	206	1	192	13	30583,544	392498,969	36916,76	21358,17	113611,414
CAXAMBU DO SUL	4204103	596	3	728	14	52083,888	122744,815	31881,77	16313,841	68087,479
CHAPEC├ô	4204202	1661	144	1907	66	148124,053	8893190,349	41697,45	84786,377	2450969,596
CONC├ôRDIA	4204301	2765	20	3093	29	202990,382	3179422,476	43101,46	109839,502	958076,415
CORDILHEIRA ALTA	4204350	354	1	452	2	25651,774	219813,758	50871,04	12498,728	100292,855
CORONEL FREITAS	4204400	832	7	1129	29	60593,986	256490,33	25319,87	37399,425	123847,404
CORONEL MARTINS	4204459	444	1	520	5	19108,911	48555,812	19056,44	6991,35	16151,198
CUNHA POR├â	4204707	910	0	1111	2	60851,749	519840,164	47014,58	20460,054	247533,116
CUNHATA├ì	4204756	385	0	402	2	18994,855	45987,242	23522,89	5701,547	13231,979
DESCANSO	4204905	924	8	1148	3	67931,469	228895,718	27252,73	26447,641	80894,035
DION├ìSIO CERQUEIRA	4205001	964	8	1354	74	65093,949	400533,251	25924,48	17914,72	86813,015
ENTRE RIOS	4205175	498	1	511	1	15025,599	47077,148	14790,18	10976,202	21034,523
FAXINAL DOS GUEDES	4205308	491	2	498	0	92824,18	434704,122	40456,41	51757,155	222863,585
FLOR DO SERT├âO	4205357	244	2	301	3	13480,123	39865,905	25009,98	4696,91	11938,401
FORMOSA DO SUL	4205431	388	0	403	1	16042,558	49743,572	19514,94	6620,19	17486,192
GALV├âO	4205605	270	2	302	1	23788,711	66674,198	21803,2	13545,007	61654,501
GUARACIABA	4206405	1146	7	1500	7	83326,236	287358,507	28010,38	30409,235	104949,744
GUARUJ├ü DO SUL	4206603	353	10	558	0	19227,125	150698,724	29324,52	6994,697	43556,061
GUATAMB├Ü	4206652	582	26	531	17	59544,575	244350,006	51626,88	21883,019	88427,238
IPIRA	4207601	594	12	772	3	25881,518	84447,401	18511,05	12678,677	32259,436
IPOR├â DO OESTE	4207650	882	13	1032	7	90331,745	256043,213	28672,25	28039,027	78412,382
IPUA├çU	4207684	590	1	543	5	50117,902	223156,386	30156,27	19647,263	50801,309
IPUMIRIM	4207700	872	6	954	6	63004,593	313269,365	41432,27	28919,713	88155,44
IRACEMINHA	4207759	665	4	782	2	39257,176	95684,167	23526,97	12221,535	28567,896
IRANI	4207809	598	4	671	4	46773,689	210934,249	20508,92	32037,6	75982,05
IRATI	4207858	313	0	377	0	8286,077	34945,543	17613,68	5899,673	25137,181
IT├ü	4208005	617	0	672	41	42358,156	240150,195	38270,95	17244,113	83109,521
ITAPIRANGA	4208401	1148	25	1455	38	123035,661	753937,275	45191,95	56349,304	259342,184
JABOR├ü	4208609	487	4	566	4	58190,247	141481,228	35458,95	24780,005	48032,411
JARDIN├ôPOLIS	4208955	266	2	254	3	12655,73	37698,682	23199,19	5481,331	14322,255
JOA├çABA	4209003	837	7	546	4	56608,293	1577135,548	53267,21	18550,209	592564,739
JUPI├ü	4209177	337	25	384	6	16809,321	52780,968	24814,75	5817,869	15476,469
LACERD├ôPOLIS	4209201	203	1	235	0	29543,679	93047,463	41336,06	11319,518	39411,485
LAJEADO GRANDE	4209458	268	1	187	3	16032,772	39368,982	27094,96	9559,013	17006,984
LIND├ôIA DO SUL	4209854	660	0	696	1	44149,403	109275,429	23678,32	21555,826	46526,892
LUZERNA	4210035	354	8	375	6	22034,944	158733,101	27823,51	9357,044	62338,849
MARAVILHA	4210506	884	0	1003	12	42903,394	1055389,198	42087,62	15381,158	351831,281
MAREMA	4210555	370	0	376	2	31032,807	60465,039	31723,53	12229,534	39258,967
MODELO	4210902	360	0	389	3	25731,024	108067,833	25779,54	6776,867	63610,812
MONDA├ì	4211009	872	7	1077	9	48164,289	581365,911	50571,15	17577,154	159459,64
NOVA ERECHIM	4211405	282	7	329	1	31075,79	154516,413	31669,69	21708,033	57794,986
NOVA ITABERABA	4211454	552	22	749	4	27341,405	104948,692	24187,3	20503,346	61045,51
NOVO HORIZONTE	4211652	472	1	629	22	23734,855	81118,718	32037,41	10238,2	27527,395
OURO	4211801	674	1	693	1	52856,955	159748,888	21696,17	24672,078	60506,168
OURO VERDE	4211850	300	2	378	2	43679,957	86255,155	38421	15978,222	30776,643
PAIAL	4211876	356	0	351	52	14306,297	38921,212	24680,54	6912,195	17463,73
PALMA SOLA	4212007	532	9	839	9	56884,61	201937,311	26718,35	21160,128	69673,217
PALMITOS	4212106	1455	11	2148	33	157605,73	575111,608	35384,95	67915,359	214991,567
PARA├ìSO	4212239	600	2	750	1	27382,951	88844,593	24590,26	11860,268	41586,629
PASSOS MAIA	4212270	682	17	590	2	72658,91	136166,989	32092,15	13079,168	54387,85
PERITIBA	4212601	354	2	413	0	19293,618	83670,264	29306,57	11739,06	31973,978
PINHALZINHO	4212908	729	36	709	12	45971,742	1019819,162	52268,93	22325,528	279377,067
PIRATUBA	4213104	488	4	605	0	22546,902	653928,035	159416,88	10225,772	199219,67
PLANALTO ALEGRE	4213153	357	0	417	6	43475,697	88616,349	31159,05	6821,341	37091,611
PONTE SERRADA	4213401	372	9	453	8	61398,541	225477,681	19530,33	31918,221	87317,258
PRESIDENTE CASTELLO BRANCO	4213906	261	2	336	1	18636,242	45854,848	28481,27	8282,861	18300,028
PRINCESA	4214151	379	0	470	5	19356,124	66929,04	23031,33	6226,964	15707,796
QUILOMBO	4214201	1162	13	1318	12	69102,52	347609,352	34608,66	22609,831	233588,964
RIQUEZA	4215075	690	1	872	5	30232,002	99924,648	21397,14	10693,205	32183,754
ROMEL├éNDIA	4215208	811	2	1014	3	28935,081	82298,447	16387,58	13511,102	53054,85
SALTINHO	4215356	610	7	686	15	27556,017	71691,081	18635,58	9471,402	21139,369
SANTA HELENA	4215554	331	1	378	1	18626,018	64421,233	28429,49	7548,901	20691,62
SANTA TEREZINHA DO PROGRESSO	4215687	550	2	692	9	18950,574	49384,195	19313,33	7386,699	16264,514
SANTIAGO DO SUL	4215695	215	1	207	0	10001,7	32320,854	24541,27	5143,607	14620,524
S├âO BERNARDINO	4215752	446	5	521	17	18994,805	57874,685	23631,97	9425,562	23752,273
S├âO CARLOS	4216008	834	2	1043	17	68480,943	340075,234	30549,34	15019,503	101957,583
S├âO DOMINGOS	4216107	653	3	903	6	82165,493	309647,797	32587,64	31998,815	134461,071
S├âO JO├âO DO OESTE	4216255	777	2	873	9	64295,102	213293,841	33807,87	27026,231	65515,242
S├âO JOS├ë DO CEDRO	4216701	1137	14	1480	4	76122,946	389555,559	28031,63	29576	155867,318
S├âO LOUREN├çO DO OESTE	4216909	1270	40	1447	16	55845,872	839371,236	35419,5	26143,83	260246,775
S├âO MIGUEL DA BOA VISTA	4217154	397	2	447	2	12793,977	34044,226	18422,2	6258,516	13358,365
S├âO MIGUEL DO OESTE	4217204	878	18	1101	23	71171,99	1449728,815	36431,75	29155,162	509287,032
SAUDADES	4217303	1120	20	1153	4	69300,636	324686,892	33597,57	22019,493	117183,558
SEARA	4217501	1193	5	1368	15	101481,345	812914,12	46383,32	63675,027	276340,35
SERRA ALTA	4217550	427	2	532	1	24117,933	77387,948	23443,79	6737,483	43004,497
SUL BRASIL	4217758	502	5	578	3	20322,763	51487,235	20183,16	7489,529	44001,926
TIGRINHOS	4217956	285	1	417	1	13171,406	37668,015	22223,02	4653,743	10792,467
TUN├üPOLIS	4218756	548	2	687	8	49522,645	119101,765	25908,59	18347,806	40553,565
UNI├âO DO OESTE	4218855	422	10	567	0	23011,247	60672,369	23335,53	16173,54	44936,44
VARGE├âO	4219101	337	0	330	2	43267,221	133068,566	37066,45	14827,161	97953,508
VARGEM BONITA	4219176	326	8	224	0	29546,069	383954,444	83522,83	18317,016	161138,954
XANXER├è	4219507	711	9	720	9	98065,293	1604050,293	32250	68409,642	659793,658
XAVANTINA	4219606	738	0	707	2	63053,639	183022,253	45618,71	35575,31	59649,071
XAXIM	4219705	923	4	1294	8	90044,821	927591,744	32881,66	52858,941	246481,356
ZORT├ëA	4219853	257	1	173	0	23386,463	69088,816	20936	7377,511	20721,537
LAGOA MIRIM	4300001	0	0	0	0	0	0	0	0	0
ACEGU├ü	4300034	806	0	726	57	124098,448	265549,695	55799,47	26095,131	57724,406
├üGUA SANTA	4300059	579	0	797	2	65546,639	278780,018	72580,06	18427,042	49879,562
AGUDO	4300109	2073	2	2703	11	128704,909	495478,728	29000,8	49528,535	152696,758
AJURICABA	4300208	753	0	1036	10	81843,109	259932,276	35326,48	19077,5	70221,475
ALECRIM	4300307	1358	2	1736	32	29559,588	106532,216	15815,35	12264,791	37426,905
ALEGRETE	4300406	2671	0	2736	65	435106,735	2015502,525	25838,78	156581,175	788782,773
ALEGRIA	4300455	720	0	1211	3	32634,171	100027,39	24777,65	7792,401	25668,841
ALMIRANTE TAMANDAR├ë DO SUL	4300471	422	0	429	0	66473,965	130336,505	62691,92	21574,287	43089,615
ALPESTRE	4300505	1417	1	1783	11	50896,211	530638,042	71389,48	22640,43	48943,922
ALTO ALEGRE	4300554	391	1	439	0	26082,461	62759,081	34808,14	6383,627	18513,624
AMARAL FERRADOR	4300638	1062	8	1121	1	44296,056	101294,873	14778,94	14431,013	34201,891
AMETISTA DO SUL	4300646	645	6	978	0	13043,413	105508,954	13926,74	7835,575	34933,394
ANTA GORDA	4300703	939	1	1046	1	70383,847	208157,456	33519,72	21844,177	57503,483
ARAMBAR├ë	4300851	171	1	148	2	73561,508	139621,356	37252,23	17787,902	40414,331
ARATIBA	4300901	950	0	1063	44	63381,289	879723,306	133271,22	18895,935	265657,577
ARROIO DO MEIO	4301008	809	13	1100	13	45405,057	1090730,491	53804,78	21245,378	321628,868
ARROIO DO PADRE	4301073	427	6	507	6	25632,2	58752,169	20217,54	6984,152	16421,971
ARROIO DOS RATOS	4301107	395	0	254	5	25578,806	235707,247	16535,06	12543,125	87871,386
ARROIO DO TIGRE	4301206	1940	5	2025	36	121246,226	335583,443	25065,99	42248,641	124911,919
ARROIO GRANDE	4301305	961	7	825	29	306729,767	603209,5	31878,74	66530,704	171138,254
ARVOREZINHA	4301404	1231	5	1365	8	73784,894	256778,667	24192,45	27856,651	78848,765
AUGUSTO PESTANA	4301503	922	0	1152	3	91454,863	305652,99	43104,36	19877,947	69832,134
├üUREA	4301552	661	0	871	0	32923,828	98348,031	26451,86	11843,346	29107,722
BAG├ë	4301602	1127	2	1198	37	177884,869	2840942,667	23246,59	48737,194	871169,299
BAR├âO DE COTEGIPE	4301701	1030	3	1070	1	57598,317	208462,229	30823,93	18667,477	50776,51
BAR├âO DO TRIUNFO	4301750	1775	4	1694	10	53868,729	114495,004	15389,11	21024,296	39180,533
BARRA DO GUARITA	4301859	213	0	403	2	10531,126	41084,696	12629,79	4823,807	14274,067
BARRA DO QUARA├ì	4301875	146	3	146	5	120542,353	201992,3	47831,47	48598,362	80095,204
BARRA DO RIO AZUL	4301925	451	0	502	12	25399,17	46614,888	24341,98	7677,689	15176,301
BARRA FUNDA	4301958	234	0	259	0	19276,598	119223,844	47386,27	7279,218	37490,334
BARROS CASSAL	4302006	1662	16	2051	5	83471,868	194243,479	16911,33	26652,425	71766,367
BENJAMIN CONSTANT DO SUL	4302055	390	1	522	1	9243,302	30681,514	13777,06	3962,108	10048,508
BOA VISTA DAS MISS├òES	4302154	239	1	322	2	59603,751	114865,062	53006,49	21052,984	34492,739
BOA VISTA DO BURIC├ü	4302204	542	0	766	9	44486,59	199620,133	29231,24	10843,511	66808,293
BOA VISTA DO CADEADO	4302220	521	0	584	2	125730,675	217660,174	86167,92	30573,441	51691,709
BOA VISTA DO INCRA	4302238	346	1	584	4	92561,26	157092,829	60912,3	23218,782	44147,672
BOA VISTA DO SUL	4302253	886	4	617	1	14608,161	72506,092	25360,65	19336,588	32469,003
BOM PROGRESSO	4302378	211	1	432	3	17217,136	51886,967	23414,7	5916,958	19804,122
BOM RETIRO DO SUL	4302402	341	6	457	4	19306,414	270481,133	22163,32	13569,261	134211,413
BOQUEIR├âO DO LE├âO	4302451	1315	1	1491	6	58067,047	132986,071	16803,9	27627,914	55226,158
BOSSOROCA	4302501	934	2	1218	6	127308,85	272261,61	40032,58	21050,026	56444,406
BOZANO	4302584	363	0	452	1	39335,797	104964,121	47111,37	9940,773	21231,117
BRAGA	4302600	380	0	696	11	22530,892	79275,784	21737,26	6764,54	23086,471
BROCHIER	4302659	710	2	1014	3	22271,731	85834,677	17180,68	9325,128	37138,979
BUTI├ü	4302709	339	0	367	6	102467,97	431540,508	20310,66	50396,399	165171,603
CA├çAPAVA DO SUL	4302808	2653	16	3385	221	106768,348	811816,626	23439,87	32581,466	239182,824
CACEQUI	4302907	465	2	545	22	124823,855	323301,358	23856,36	42204,666	107286,146
CACHOEIRA DO SUL	4303004	2780	5	3341	132	520756,774	2318935,809	27123,64	110715,957	700908,557
CACIQUE DOBLE	4303202	900	0	968	18	38870,307	96043,882	18832,13	13207,739	30320,114
CAIBAT├ë	4303301	565	0	852	0	48280,259	158177,991	31372,07	9903,468	38170,752
CAI├çARA	4303400	936	1	1041	12	43125,898	97808,411	19314,46	16614,967	34724,564
CAMAQU├â	4303509	2629	6	2843	13	328238,227	2019774,415	30503,28	76102,487	635627,46
CAMARGO	4303558	437	3	493	1	44202,404	170427,44	62359,11	18020,132	34292,403
CAMPINA DAS MISS├òES	4303707	1126	2	1320	14	54230,245	147060,493	24534,62	14276,26	42251,923
CAMPINAS DO SUL	4303806	351	1	504	4	65142,553	197136,823	34947,14	16639,17	67608,487
CAMPO NOVO	4304002	284	16	332	1	43636,206	193008,038	37397,41	15092,629	55450,602
CAMPOS BORGES	4304101	501	0	627	5	28835,426	86868,055	24720,56	6857,94	25683,637
CANDEL├üRIA	4304200	3647	0	4057	22	207149,398	806121,148	25507,74	71638,316	250211,187
C├éNDIDO GOD├ôI	4304309	1347	3	1794	11	69823,233	219862,848	33479,95	20243,284	59614,078
CANDIOTA	4304358	561	17	716	70	55175,134	512373,661	54473,07	8827,843	449783,657
CANGU├çU	4304507	8075	16	9881	265	361184,907	1145771,253	20422,64	81183,173	287035,259
CANUDOS DO VALE	4304614	423	0	481	0	20048,363	42895,729	23608	7302,894	15372,35
CAP├âO DO CIP├ô	4304655	531	1	683	3	141460,926	243148,963	70498,39	29819,332	47193,334
CAP├âO DO LE├âO	4304663	198	3	240	16	64859,401	526625,98	20656,05	18039,265	195555,99
CAPIT├âO	4304697	340	0	354	3	32641,711	68802,842	24847,54	11971,31	23889,076
CARAZINHO	4304705	342	0	312	6	128450,455	2668792,934	42810,97	44350,787	709160,982
CARLOS GOMES	4304853	337	0	401	1	15178,918	33523,691	21670,13	3894,96	9783,615
CASCA	4304903	793	1	1003	0	76410,29	415055,014	45715,94	29004,741	128933,914
CASEIROS	4304952	358	2	502	18	42324,629	121343,252	38098,35	10592,858	30804,807
CATU├ìPE	4305009	814	0	1258	14	114463,737	330437,241	35397,67	26337,701	87465,958
CENTEN├üRIO	4305116	577	0	702	0	31400,933	68802,427	22812,48	8784,961	19120,498
CERRITO	4305124	651	0	1003	25	33177,175	94960,179	14738,5	10125,364	30521,961
CERRO BRANCO	4305132	715	0	865	5	30341,503	77508,835	16512,32	10520,134	26174,329
CERRO GRANDE	4305157	321	0	454	6	21881,483	50990,756	20923,58	5707,262	14137,442
CERRO GRANDE DO SUL	4305173	1409	18	1415	21	51884,156	168379,866	14659,57	19134,839	55047,076
CERRO LARGO	4305207	780	3	1041	7	47124,554	656217,547	46642,8	13599,292	167436,027
CHAPADA	4305306	1165	6	1601	0	174439,539	433600,668	45180,86	44737,075	122633,684
CHARQUEADAS	4305355	137	49	122	11	25870,442	1115155,715	28667,98	7219,091	709606,451
CHARRUA	4305371	490	0	588	2	36769,51	74292,739	21336,23	12662,267	27222,683
CHIAPETTA	4305405	417	0	612	5	109260,811	186965,743	46439,58	15436,519	40202,081
CHU├ì	4305439	80	0	43	6	19751,33	230138,478	35647,22	4163,945	51261,56
CHUVISCA	4305447	1012	2	1025	1	57286,863	103453,713	19449,84	19002,135	35940,268
CIR├ìACO	4305504	642	0	802	2	52087,891	127801,686	25647,54	24115,363	51953,76
COLINAS	4305587	346	0	374	4	22167,14	61159,417	24473,56	6452,308	26342,758
COLORADO	4305603	424	2	505	4	84050,707	175343,181	50414,95	20352,428	54923,612
CONDOR	4305702	579	0	737	10	108363,27	318295,26	46561,62	22902,64	91254,336
CONSTANTINA	4305801	824	0	1035	0	55111,954	274345,127	27138,7	18862,397	83699,899
COQUEIRO BAIXO	4305835	362	1	391	0	16362,499	32979,425	21154,22	9041,256	14814,149
COQUEIROS DO SUL	4305850	427	0	603	0	54349,674	102518,27	41708	17559,461	33967,068
CORONEL BARROS	4305871	399	0	496	4	37023,913	104719,356	40921,98	9735,872	26580,087
CORONEL BICACO	4305900	753	5	971	4	110535,199	265175,589	34101,8	26887,671	79720,255
CORONEL PILAR	4305934	521	3	402	0	18195,299	38696,645	22393,89	12159,89	19455,367
COTIPOR├â	4305959	527	6	636	3	30659,325	146541,861	36635,47	16202,911	43626,69
COXILHA	4305975	351	0	247	1	128679,15	204225,793	71010,36	33684,136	56339,222
CRISSIUMAL	4306007	1592	9	2615	67	78990,642	332669,724	23435,7	28111,751	97252,286
CRISTAL	4306056	591	2	694	23	82264,617	202597,167	25871,17	17761,349	51623,548
CRISTAL DO SUL	4306072	449	1	594	18	22851,819	50782,899	17403,32	9833,688	18931,657
CRUZ ALTA	4306106	580	9	617	23	264842,81	3394710,691	53491,18	63413,819	878679,133
CRUZALTENSE	4306130	493	1	666	0	31403,724	71906,705	34923,12	7570,383	17802,131
CRUZEIRO DO SUL	4306205	1050	7	1319	8	50001,318	344258,44	28084,39	19757,471	105111,76
DAVID CANABARRO	4306304	689	0	948	4	43701,733	123620,711	25520,38	21057,183	44211,605
DERRUBADAS	4306320	542	0	884	6	40089,673	77266,443	24908,59	10166,252	22984,287
DEZESSEIS DE NOVEMBRO	4306353	797	3	781	37	11003,948	37352,187	13612,31	5149,987	14495,22
DILERMANDO DE AGUIAR	4306379	488	6	851	39	64461,102	110634,178	35346,38	15127,41	28396,896
DOIS IRM├âOS DAS MISS├òES	4306429	217	0	412	1	63364,911	106260,2	49240,13	14191,606	30546,836
DOIS LAJEADOS	4306452	476	0	462	0	30139,128	92504,104	26969,13	13470,152	36177,658
DOM FELICIANO	4306502	2691	20	2918	7	84928,059	253149,089	16568,43	31637,713	82034,565
DOM PEDRITO	4306601	1119	10	1410	42	447388,603	1343427,695	33735,82	119195,782	386708,916
DONA FRANCISCA	4306700	311	0	438	0	18466,768	72197,919	21674,55	6574,739	26335,971
DOUTOR MAUR├ìCIO CARDOSO	4306734	798	3	1296	9	69886,794	176654,48	34570,35	18169,409	52607,413
DOUTOR RICARDO	4306759	450	0	485	6	13459,811	50565,855	24416,15	7958,57	18332,072
ENCANTADO	4306809	580	0	651	2	29555,648	830217,027	37518,85	15949,088	282387,313
ENCRUZILHADA DO SUL	4306908	2051	49	2697	171	178395,92	525828,055	20324,21	42132,462	152604,491
ENGENHO VELHO	4306924	156	0	223	1	19502,552	49236,897	36743,95	6299,727	18846,377
ENTRE-IJU├ìS	4306932	954	38	1537	5	96757,181	347281,61	38668,48	20040,055	73238,23
ENTRE RIOS DO SUL	4306957	255	0	406	2	25512,355	196638,001	64790,12	6808,652	184759,268
EREBANGO	4306973	348	0	272	0	37085,031	96569,905	31497,03	13531,187	30505,151
ERECHIM	4307005	1082	0	1127	10	62998,23	4456711,511	43086,24	22955,174	1434320,516
ERNESTINA	4307054	461	0	399	2	50701,961	131689,441	40960,95	19198,453	42194,355
HERVAL	4307104	1141	1	1175	25	57268,551	137326,603	19674,3	13894,873	37619,751
ERVAL GRANDE	4307203	671	2	844	17	29017,94	89904,074	17389,57	10048,542	29212,35
ERVAL SECO	4307302	1219	4	1661	32	79690,257	238458,681	31130,38	19230,028	62495,927
ESPERAN├çA DO SUL	4307450	558	0	845	7	28029,096	67536,08	21078,68	8470,502	18665,684
ESPUMOSO	4307500	1162	2	1402	48	174569,631	682297,244	43066,16	33375,685	169903,381
ESTA├ç├âO	4307559	231	0	294	1	26485,708	330675,124	53672,31	9679,376	73014,501
ESTRELA	4307807	968	2	985	15	71150,717	1419196,778	42824,28	27652,667	406039,907
ESTRELA VELHA	4307815	681	0	814	3	60907,195	128824,433	34399,05	15462,894	42634,181
EUG├èNIO DE CASTRO	4307831	431	3	690	4	85627,5	172779,043	64015,95	13456,365	40014,512
FAGUNDES VARELA	4307864	315	0	426	3	29008,307	79243,129	29090,72	13064,177	42711,429
FAXINAL DO SOTURNO	4308003	507	2	527	10	18064,675	191118,953	27831,51	7159,24	56370,777
FAXINALZINHO	4308052	287	0	389	0	25024,96	57124,262	22641,4	7961,211	19181,623
FAZENDA VILANOVA	4308078	280	0	361	1	21865,368	120401,824	28708,11	13074,031	55869,88
FLORIANO PEIXOTO	4308250	548	0	628	0	24169,719	49523,704	25293,01	7930,483	18024,648
FONTOURA XAVIER	4308300	1761	1	2055	7	43073,415	182075,975	16802,88	19197,709	66931,293
FORMIGUEIRO	4308409	905	0	1276	9	60490,253	182346,294	25853,72	18476,623	54965,956
FORQUETINHA	4308433	579	3	608	1	15137,795	41305,924	16397,75	6709,415	20631,203
FORTALEZA DOS VALOS	4308458	393	0	600	0	112872,246	249750,615	54435,62	26859,803	80264,366
FREDERICO WESTPHALEN	4308508	995	0	1411	4	64448,806	1092250,359	35425,87	26221,012	304894,502
GARIBALDI	4308607	819	24	940	21	59558,577	1836582,239	54621,17	29916,049	614030,279
GARRUCHOS	4308656	571	3	581	3	50898,32	103207,196	32434,69	13097,847	30750,137
GAURAMA	4308706	838	0	837	1	40984,802	217128,64	36939,2	16969,088	57682,241
GENERAL C├éMARA	4308805	806	1	1070	49	59279,126	148929,496	17191,45	35166,581	71599,76
GENTIL	4308854	251	0	284	1	45516,288	102407,823	60063,24	12979,418	24197,062
GET├ÜLIO VARGAS	4308904	649	2	899	1	63859,394	513078,464	30819,23	20017,623	167863,999
GIRU├ü	4309001	1586	38	1426	37	199560,042	678445,876	39747,25	43464,926	199872,588
GRAMADO DOS LOUREIROS	4309126	344	0	452	0	19161,695	43558,19	19385,04	6477,47	14463,181
GRAMADO XAVIER	4309159	666	6	785	1	45027,642	82375,417	19377,89	14185,313	27199,53
GUABIJU	4309258	275	0	325	0	32229,013	67922,152	42451,35	9680,728	23551,784
GUAPOR├ë	4309407	726	1	885	7	45226,824	818669,933	32963,03	17716,348	234676,099
GUARANI DAS MISS├òES	4309506	930	0	1099	4	65392,31	287150,793	35538,46	14471,662	82058,811
HERVEIRAS	4309571	519	0	459	3	31309,436	63043,097	20535,21	10387,527	20910,059
HORIZONTINA	4309605	905	9	1265	12	58793,789	1505772,983	77866,01	15324,134	847608,195
HULHA NEGRA	4309654	1183	6	1032	271	45004,9	174142,262	26542,03	9574,214	44900,354
HUMAIT├ü	4309704	573	0	690	17	45873,191	140133,838	28094,19	15368,683	43303,966
IBARAMA	4309753	1051	0	933	2	39005,833	91388,432	20223,15	14170,486	30612,772
IBIA├ç├ü	4309803	602	1	754	1	68542,048	196243,782	40496,03	22787,349	60453,394
IBIRAIARAS	4309902	634	1	901	11	65937,976	238532,457	31983,43	23192,066	91362,887
IBIRAPUIT├â	4309951	483	10	740	0	40623,644	96536,789	23233,88	13193,231	30977,764
IBIRUB├ü	4310009	1213	1	1534	8	182997,876	927941,692	45587,9	40298,729	281296,002
IJU├ì	4310207	1626	1	2007	13	174124,16	3165854,343	37991,77	43344,175	790720,719
IL├ôPOLIS	4310306	549	4	777	0	40703,986	111180,561	26458,96	15166,998	39136,252
IMIGRANTE	4310363	437	1	501	19	19977,08	199153,127	63083,03	8895,236	56675,192
INDEPEND├èNCIA	4310405	969	9	1336	2	72115,28	241283,394	36569,17	17995,262	61881,324
INHACOR├ü	4310413	241	1	379	0	24711,219	62558,599	27058,22	3806,255	16249,1
IPIRANGA DO SUL	4310462	414	0	515	0	40793,252	87715,682	44413	14076,699	31895,719
IRA├ì	4310504	765	1	857	19	38952,871	175468,498	22152,32	13648,521	51304,484
ITAARA	4310538	145	0	159	14	12665,564	90706,08	16847,34	4217,346	27875,317
ITACURUBI	4310553	748	13	582	3	46295,658	87723,668	24696,98	13039,22	26444,493
ITAPUCA	4310579	558	0	600	3	31230,461	53828,637	23454,74	10210,236	18418,838
ITAQUI	4310603	478	0	664	16	383932,074	1335037,066	34221,19	142832,853	497406,685
ITATIBA DO SUL	4310702	698	12	879	43	22485,627	61874,345	15881,51	8456,974	24782,884
IVOR├ü	4310751	465	1	536	2	17747,83	48602,924	23100,25	4654,995	16942,618
JABOTICABA	4310850	628	11	830	4	33182,199	86316,499	21145,64	9937,439	28440,888
JACUIZINHO	4310876	571	1	583	0	64589,798	98413,135	36914,15	16119,405	26520,482
JACUTINGA	4310900	328	1	498	4	46495,723	114301,507	30858,94	14673,355	40533,706
JAGUAR├âO	4311007	614	0	675	37	216644,404	709334,356	25193,01	39198,612	187822,937
JAGUARI	4311106	1552	0	1579	6	69228,903	244561,387	21240,35	23885,565	87041,344
JARI	4311130	945	0	1191	3	123547,732	176730,504	48485,74	28101,182	41545,903
J├ôIA	4311155	1444	0	1810	10	224011,585	406039,446	46784,13	45107,594	92966,846
J├ÜLIO DE CASTILHOS	4311205	976	1	979	15	259845,297	1041112,16	52024,39	65674,225	225535,769
LAGOA BONITA DO SUL	4311239	472	3	589	0	33156,984	59970,754	21027,61	12211,688	22502,342
LAGO├âO	4311254	1074	2	1271	5	52084,652	105806,013	16237,88	15222,856	31610,76
LAGOA DOS TR├èS CANTOS	4311270	297	1	367	4	36501,665	76759,748	46521,06	11005,541	23742,43
LAJEADO	4311403	388	5	632	32	15549,317	3844921,113	48170,5	8959,771	1228296,961
LAJEADO DO BUGRE	4311429	543	63	630	7	19047,717	45204,241	17413,04	5114,496	12438,118
LAVRAS DO SUL	4311502	869	2	882	87	102579,371	228334,011	29247,34	37095,692	73060,837
LIBERATO SALZANO	4311601	1178	76	1292	4	45373,734	127813,835	22478,69	14185,075	33648,493
MACHADINHO	4311700	823	1	983	3	47608,901	152302,697	27004,02	14929,641	38112,881
MA├çAMBAR├ü	4311718	235	0	213	0	159244,143	255407,233	53165,54	50634,752	91005,076
MANOEL VIANA	4311759	647	35	500	10	117113,731	235516,384	31899,82	23312,18	61733,24
MARAT├ü	4311791	521	8	639	24	23064,716	89345,53	33375,24	7901,813	25811,379
MARAU	4311809	1170	3	1387	0	162080,324	1886016,8	45934,31	60456,927	654274,981
MARCELINO RAMOS	4311908	572	0	685	7	29028,215	113446,159	22960,16	11133,271	40658,839
MARIANA PIMENTEL	4311981	800	18	891	8	25993,163	66253,228	16849,75	10139,169	23634,571
MARIANO MORO	4312005	257	0	386	0	16977,006	46019,29	21013,37	4871,195	16026,634
MARQUES DE SOUZA	4312054	696	0	704	7	25937,594	86176,243	20720,42	9991,455	29395,015
MATA	4312104	768	3	836	4	31466,984	107343,789	20949,22	12516,659	37578,246
MATO CASTELHANO	4312138	452	1	453	1	36178,591	81864,355	31804,33	16146,893	37428,105
MATO LEIT├âO	4312153	357	0	425	9	18942,244	143012,301	33445,35	6430,212	40659,126
MATO QUEIMADO	4312179	368	0	496	1	26416,694	50114,908	28154,44	6695,861	14126,86
MAXIMILIANO DE ALMEIDA	4312203	603	6	819	3	30189,553	96402,011	20067,03	11410,04	37333,302
MINAS DO LE├âO	4312252	72	2	65	2	32636,153	164685,707	20435,01	11891,414	50326,826
MIRAGUA├ì	4312302	656	0	780	12	29657,961	117940,124	23706,56	6150,294	21203,982
MONTAURI	4312351	320	0	316	1	24014,674	54161,52	35056	9356,477	16207,634
MONTE BELO DO SUL	4312385	463	2	565	2	32425,362	88017,789	32732,54	12976,519	29075,507
MORMA├çO	4312427	485	0	599	0	31821,382	89522,915	29980,88	9999,032	26776,369
MORRO REDONDO	4312450	485	5	727	41	12773,311	86588,997	13187,48	5984,876	36642,203
MU├çUM	4312609	356	0	276	1	16269,438	240856,522	48113,57	4016,235	93546,426
MULITERNO	4312625	350	0	379	1	19849,082	44469,333	23368,02	8392,13	16435,626
N├âO-ME-TOQUE	4312658	500	0	687	7	93551,155	1147123,815	66751,46	33033,064	289069,196
NICOLAU VERGUEIRO	4312674	240	0	251	1	38570,125	81840,132	46712,4	12437,774	25853,575
NONOAI	4312708	437	3	818	13	64507,732	365514,419	29845,22	21435,382	104122,639
NOVA ALVORADA	4312757	468	0	642	0	41470,928	160414,246	46082,81	16350,875	47830,659
NOVA ARA├ç├ü	4312807	246	0	347	1	26972,164	189592,203	42404,88	15094,317	72549,163
NOVA BASSANO	4312906	589	4	790	4	79590,633	458305,886	47745,17	33220,58	268039,075
NOVA BOA VISTA	4312955	374	0	479	1	27694,505	83885,563	43419,03	9593,461	21902,691
NOVA BR├ëSCIA	4313003	482	0	592	5	36780,086	100040,666	29916,47	17044,495	35185,514
NOVA CANDEL├üRIA	4313011	530	0	661	3	46794,034	142618,774	50808,26	13283,679	63520,278
NOVA ESPERAN├çA DO SUL	4313037	411	1	437	4	16220,206	119480,819	23313,33	6131,626	65382,698
NOVA PALMA	4313102	570	0	787	7	43073,939	286129,481	43320,13	15818,934	123629,542
NOVA PRATA	4313300	388	2	823	23	47859,168	1162975,574	45501,61	25315,327	594610,614
NOVA RAMADA	4313334	501	0	807	1	55604,908	128347,614	53102,03	9129,917	20327,464
NOVO CABRAIS	4313391	709	0	820	4	40714,351	86655,196	21007,32	13195,119	27386,145
NOVO MACHADO	4313425	712	1	1195	2	56002,879	117418,387	31253,23	14673,661	32710,422
NOVO TIRADENTES	4313441	365	2	572	4	19229,966	45726,826	19778,04	5148,492	12725,806
NOVO XINGU	4313466	364	0	478	9	21733,052	50360,518	28134,37	7310,217	15743,12
NOVO BARREIRO	4313490	664	0	886	1	28943,242	82920,519	19832,7	7824,588	22314,062
PAIM FILHO	4313607	541	3	762	7	40627,053	100979,462	24204,09	14377,653	35282,358
PALMEIRA DAS MISS├òES	4313706	1155	6	1604	7	314851,391	1254871,28	36013,98	87802,743	326363,01
PALMITINHO	4313805	954	0	1110	31	44341,673	176558,205	24576,59	12702,81	45076,988
PANAMBI	4313904	851	2	1030	8	112583,905	1963000,26	46983,08	31926,996	462846,452
PANTANO GRANDE	4313953	263	2	234	8	91789,269	330363,902	33556,52	26067,913	94774,714
PARA├ì	4314001	484	1	580	4	44423,434	271341,15	36647,91	24119,821	101451,247
PARA├ìSO DO SUL	4314027	1057	0	1132	1	64486,968	161483,554	21034,72	22670,672	53762,289
PASSA SETE	4314068	1015	0	1188	10	54230,011	107245,497	19309,6	17797,815	34250,585
PASSO DO SOBRADO	4314076	1079	2	1241	5	69690,918	175605,949	27310,41	22083,333	54082,771
PASSO FUNDO	4314100	909	11	886	22	136799,072	8636758,059	43444,68	49045,227	2290434,589
PAULO BENTO	4314134	289	0	442	1	33319,851	88589,026	38383,46	10630,737	28968,01
PAVERAMA	4314159	1219	0	1475	4	36122,572	159229,704	18766,02	26916,409	65180,591
PEDRAS ALTAS	4314175	519	3	524	11	69786,884	107418,031	49547,06	15563,407	26154,943
PEDRO OS├ôRIO	4314209	165	0	198	4	48326,83	147957,978	18497,06	10380,555	48983,891
PEJU├çARA	4314308	283	1	624	2	112610,235	221103,508	54687,98	27212,705	67409,859
PELOTAS	4314407	2697	70	3596	88	240325,729	8417417,682	24441,88	61693,469	2519151,61
PINHAL	4314456	440	0	381	18	29523,314	72583,148	27745,85	6769,895	24888,384
PINHAL GRANDE	4314472	679	0	860	3	72808,682	490838,974	108019,14	18707,784	252700,728
PINHEIRINHO DO VALE	4314498	680	5	926	4	37853,472	85946,157	17894,27	10220,342	23949,927
PINHEIRO MACHADO	4314506	1375	3	1642	17	53729,062	283674,94	21968,17	18117,824	92045,164
PIRAP├ô	4314555	614	0	831	11	24844,217	57478,933	21896,74	6708,167	18144,243
PIRATINI	4314605	2697	10	2910	124	137440,76	393869,478	18936,94	31907,846	120214,939
PLANALTO	4314704	1080	0	1364	1	32055,179	187002,281	17603,53	12677,959	58772,998
PO├çO DAS ANTAS	4314753	468	1	410	22	16914,861	80414,574	38075,08	6708,601	15185,599
PONT├âO	4314779	440	0	509	5	114248,532	222570,864	55782,17	35731,657	66985,577
PONTE PRETA	4314787	299	2	519	2	23761,193	50972,919	29878,62	8221,008	16635,048
PORTO LUCENA	4315008	1098	0	1293	8	36278,808	101493,126	19417,09	10276,309	33784,504
PORTO MAU├ü	4315057	432	1	541	1	18679,066	55128,133	21738,22	6470,506	17925,094
PORTO VERA CRUZ	4315073	494	3	573	4	11204,535	31883,28	19023,44	5094,98	12366,245
PORTO XAVIER	4315107	1120	1	1528	6	21791,231	160842,095	15006,73	8252,942	64706,994
POUSO NOVO	4315131	306	0	387	1	16749,177	43192,443	23745,16	10664,874	22117,721
PROGRESSO	4315156	1033	0	1259	0	44704,489	123349,054	19336,74	22291,926	48381,319
PROT├üSIO ALVES	4315172	330	0	498	1	24906,149	51376,472	25258,84	13971,69	23080,843
PUTINGA	4315206	634	2	879	1	38535,178	95909,384	23060,68	21971,593	42625,863
QUARA├ì	4315305	933	0	904	36	108590,74	445879,27	18947,78	48182,421	160780,132
QUATRO IRM├âOS	4315313	210	0	245	0	63662,339	109053,726	58757,4	17093,349	28985,49
QUEVEDOS	4315321	562	5	737	5	75045,673	138779,307	49142,81	19334,658	36210,188
QUINZE DE NOVEMBRO	4315354	433	1	782	1	60032,068	135238,645	35347,27	16693,429	51563,371
REDENTORA	4315404	1086	11	1441	6	56878,009	157571,053	14085,19	10108,998	42071,736
RELVADO	4315453	352	0	390	0	20727,091	46015,185	21040,32	9796,216	20332,446
RESTINGA SECA	4315503	1153	2	1995	95	134142,801	430281,977	26373,4	41057,189	137999,087
RIO DOS ├ìNDIOS	4315552	564	0	1026	7	34950,233	78354,717	23622,16	10553,988	24936,969
RIO GRANDE	4315602	915	23	1214	42	179957,115	9229285,666	44079,54	77365,137	2513033,054
RIO PARDO	4315701	2437	32	3574	44	249647,73	886740,603	22736,94	61436,51	266157,524
ROCA SALES	4315800	816	6	894	5	44661,946	438538,429	39504,41	16053,67	106796,476
RODEIO BONITO	4315909	515	0	743	9	36141,116	165586,762	27750,42	9064,405	40109,719
ROLADOR	4315958	712	1	864	1	47482,655	82973,226	32991,34	12287,646	22782,916
RONDA ALTA	4316105	782	0	963	8	82080,838	283503,49	26508,04	31774,895	95294,227
RONDINHA	4316204	763	0	1012	2	74143,821	173178,169	31504,12	24540,572	55094,052
ROQUE GONZALES	4316303	999	0	1311	37	49749,538	772307,468	106598,68	12882,287	43381,554
ROS├üRIO DO SUL	4316402	1661	1	1681	54	223087,372	905584,102	22235,47	75937,032	289920,382
SAGRADA FAM├ìLIA	4316428	350	19	626	3	18964,803	54075,626	20207,63	4562,25	12520,326
SALDANHA MARINHO	4316436	249	2	529	3	54409,216	137727,511	48342,4	12634,721	40215,494
SALTO DO JACU├ì	4316451	437	0	655	3	87286,635	619014,296	49560,79	24606,774	359929,355
SALVADOR DAS MISS├òES	4316477	355	1	558	2	34153,433	116098,944	41822,39	8199,46	25991,27
SALVADOR DO SUL	4316501	419	0	512	3	53279,823	289990,194	39008,64	44076,988	138167,615
SANANDUVA	4316600	1338	5	1576	19	96563,849	526824,515	32445,93	34917,729	178949,959
SANTA B├üRBARA DO SUL	4316709	651	0	561	3	226682,723	585625,904	67359,78	58909,872	163522,643
SANTA CEC├ìLIA DO SUL	4316733	429	0	480	0	43488,533	69164,535	40805,04	12612,727	21311,941
SANTA CLARA DO SUL	4316758	619	4	671	6	21593,137	247645,761	39402,67	7571,756	74486,659
SANTA CRUZ DO SUL	4316808	2455	27	3260	36	167525,689	8364419,991	65639,85	92906,873	2795946,853
SANTA MARIA	4316907	1703	8	2339	68	176253,574	7213745,353	25907,25	53735,672	2500202,591
SANTA MARGARIDA DO SUL	4316972	506	24	426	7	99562,32	178698,963	70940,44	21618,981	38485,008
SANTANA DA BOA VISTA	4317004	1737	6	1633	54	83893,418	168892,86	20072,84	16837,388	45883,642
SANT'ANA DO LIVRAMENTO	4317103	2962	51	2614	111	288341,05	2586304,427	31420,75	80672,053	576809,683
SANTA ROSA	4317202	1383	7	1976	24	108249,188	2824253,399	38819,75	38609,55	752505,899
SANTA TEREZA	4317251	270	3	363	3	16395,44	40298,757	22639,75	10200,404	19805,132
SANTA VIT├ôRIA DO PALMAR	4317301	632	8	805	22	369311,523	944570,834	30203,07	94344,378	271073,666
SANTIAGO	4317400	1496	5	1736	47	163863,819	1276635,331	25201,06	33183,004	342344,988
SANTO ├éNGELO	4317509	1216	5	1902	25	138503,888	2340762,204	29592,07	29477,574	804857,437
SANTO ANT├öNIO DO PALMA	4317558	393	4	422	10	38328,521	80810,843	36799,11	9915,698	19793,983
SANTO ANT├öNIO DAS MISS├òES	4317707	1210	1	1299	45	146528,333	321712,606	29111,63	27623,791	73650,7
SANTO ANT├öNIO DO PLANALTO	4317756	310	0	328	1	50412,068	93392,876	45358,37	19160,328	39157,962
SANTO AUGUSTO	4317806	586	0	835	0	139015,614	535121,403	37332,31	25490,037	138099,365
SANTO CRISTO	4317905	1693	5	2203	24	111736,722	524973,527	35620,4	33418,276	214460,629
SANTO EXPEDITO DO SUL	4317954	498	1	628	4	33542,2	66645,803	27003,97	7223,551	17611,438
S├âO BORJA	4318002	1017	41	1129	11	347426,415	1762673,675	28064,48	106076,469	587854,55
S├âO DOMINGOS DO SUL	4318051	297	4	288	3	17553,848	63679,844	20675,27	7519,038	20338,518
S├âO FRANCISCO DE ASSIS	4318101	2325	1	2518	30	168002,477	447032,65	23064,32	42465,589	132881,316
S├âO GABRIEL	4318309	2208	52	1705	131	394005,476	1742747,732	27681,56	102084,23	537768,396
S├âO JER├öNIMO	4318408	1499	3	1469	13	74990,51	562844,795	23685,76	27413,159	234091,134
S├âO JO├âO DA URTIGA	4318424	634	5	946	2	40642,123	120807,433	25006,71	11651,217	32557,373
S├âO JO├âO DO POL├èSINE	4318432	184	0	266	1	12270,774	73452,164	27759,7	5014,114	21903,147
S├âO JORGE	4318440	391	11	396	1	35150,137	81905,896	28819,81	12772,464	31256,049
S├âO JOS├ë DAS MISS├òES	4318457	563	7	770	7	17383,104	51100,266	18828,4	6145,565	16615,929
S├âO JOS├ë DO HERVAL	4318465	383	1	433	0	11908,129	49053,332	22730,92	7420,557	18698,502
S├âO JOS├ë DO INHACOR├ü	4318499	424	0	489	3	29117,321	101098,478	45849,65	11272,12	21765,968
S├âO JOS├ë DO OURO	4318606	664	0	903	1	70646,741	258447,627	36314,12	22615,79	79102,324
S├âO JOS├ë DO SUL	4318614	351	17	401	3	22337,682	62528,869	27210,13	10147,836	20280,479
S├âO LOUREN├çO DO SUL	4318804	3850	36	4327	78	294514,379	1093312,783	24524,74	75464,155	296311,027
S├âO LUIZ GONZAGA	4318903	1265	0	1174	19	239586,654	1142698,254	32595,44	39056,757	278221,064
S├âO MARTINHO	4319109	462	4	967	5	62478,465	227246,996	39322,89	19405,207	53995,124
S├âO MARTINHO DA SERRA	4319125	629	0	877	106	89723,588	158740,279	47972,28	22006,532	40888,943
S├âO MIGUEL DAS MISS├òES	4319158	1079	4	1225	18	217542,651	428358,895	55243,6	34369,843	76276,189
S├âO NICOLAU	4319208	686	0	914	1	56345,325	131302,959	23128,93	10033,181	32660,079
S├âO PAULO DAS MISS├òES	4319307	1096	3	1353	4	62001,182	149744,297	23844,63	15394,54	45951,705
S├âO PEDRO DA SERRA	4319356	218	0	278	1	14990,098	73107,932	20090,12	6773,509	25097,387
S├âO PEDRO DAS MISS├òES	4319364	332	0	646	0	22245,761	58529,034	29293,81	6274,779	13979,349
S├âO PEDRO DO BUTI├ü	4319372	425	0	543	3	44782,475	91612,223	30629,3	10412,082	28977,951
S├âO PEDRO DO SUL	4319406	1350	3	1762	14	75606,74	370249,928	22087,33	23799,547	125733,528
S├âO SEP├ë	4319604	1587	4	2086	47	237356,205	824803,565	33799,27	51791,001	213658,973
S├âO VALENTIM	4319703	420	0	644	2	23224,216	87610,234	24465,3	10125,985	33007,688
S├âO VALENTIM DO SUL	4319711	412	0	356	1	19275,322	54927,694	24250,64	10863,392	57282,028
S├âO VAL├ëRIO DO SUL	4319737	281	0	398	1	26654,851	52905,187	19168,55	3542,144	12873,601
S├âO VICENTE DO SUL	4319802	955	2	1132	15	98496,753	227905,183	25848,38	22223,153	63293,678
SARANDI	4320107	739	0	959	7	83712,255	853504,577	36477,67	31478,964	272615,461
SEBERI	4320206	1160	2	1455	24	67793,543	314503,999	28221,82	24819,144	78513,723
SEDE NOVA	4320230	335	0	516	9	35149,327	90128,124	29550,2	10751,23	28587,036
SEGREDO	4320263	982	2	1209	3	63043,756	131734,111	17734,8	21496,628	44575,704
SELBACH	4320305	490	0	620	1	66905,621	215256,899	41781,23	19992,581	70135,003
SENADOR SALGADO FILHO	4320321	539	0	766	2	32267,404	80300,186	27882,01	9639,408	23234,682
SENTINELA DO SUL	4320354	888	14	626	51	33036,681	83668,349	15135,37	9132,51	25426,032
SERAFINA CORR├èA	4320404	473	0	584	2	55049,648	619436,886	38274,65	27291,084	189715,04
S├ëRIO	4320453	517	0	614	5	17939,185	42042,717	19127,71	9564,863	18233,286
SERT├âO	4320503	736	2	1001	4	152321,957	280182,832	46196,67	40010,121	82826,369
SERT├âO SANTANA	4320552	947	7	979	8	34819,021	216641,331	34294,97	15302,247	52418,899
SETE DE SETEMBRO	4320578	351	0	535	2	34448,128	62059,396	29356,38	11291,005	20843,084
SEVERIANO DE ALMEIDA	4320602	648	0	855	24	34001,974	93041,684	24054,21	10707,707	31102,245
SILVEIRA MARTINS	4320651	356	2	388	2	12357,372	48424,343	19518,07	3946,047	14213,219
SINIMBU	4320677	1675	8	1858	3	67123,993	197185,397	18945,56	31637,109	80409,082
SOBRADINHO	4320701	655	7	695	10	43881,845	374503,604	24936,98	16011,835	127322,718
SOLEDADE	4320800	1353	4	1420	10	160145,47	867908,32	27674,77	27129,636	232327,025
TABA├ì	4320859	677	0	942	8	19503,065	69121,03	15271,99	9121,101	26722,672
TAPEJARA	4320909	652	0	809	3	62495,673	969698,52	43923,47	23094,786	213379,371
TAPERA	4321006	364	0	554	1	59920,826	415411,9	38414,27	14692,898	187606,725
TAQUARI	4321303	849	0	1481	30	56418,585	663514,744	24387,65	37550,14	300067,471
TAQUARU├çU DO SUL	4321329	416	1	477	4	29408,872	108949,168	35133,56	8413,539	23389,292
TENENTE PORTELA	4321402	876	1	1483	48	60836,928	399269,895	28502,99	17723,285	92502,516
TEUT├öNIA	4321451	960	0	1027	32	62809,237	1294739,54	41974,31	20274,308	423889,745
TIO HUGO	4321469	323	4	338	1	28431,903	105292,72	35740,91	8766,706	35371,705
TIRADENTES DO SUL	4321477	927	0	1669	9	44056,022	124016,975	19704	13156,341	33068,258
TOROPI	4321493	597	0	932	9	25607,054	65415,864	22025,54	8236,839	21246,717
TRAVESSEIRO	4321626	415	0	500	0	22145,891	61335,025	25652,46	7775,431	21753,638
TR├èS ARROIOS	4321634	570	1	744	13	28287,136	72121,47	25296,9	9300,013	23045,538
TR├èS DE MAIO	4321808	1395	8	2077	15	99029,169	980795,919	40037,39	26729,958	286586,532
TR├èS PALMEIRAS	4321857	478	0	735	1	41137,154	124196,101	27865,4	15728,188	41203,115
TR├èS PASSOS	4321907	1285	11	1793	20	73472,991	786603,357	31934,21	23602,219	245213,948
TRINDADE DO SUL	4321956	529	0	772	13	49744,921	163436,98	27417,71	15466,395	41524,132
TUCUNDUVA	4322103	536	4	867	6	49357,987	201850,489	33839,14	13531,143	63497,473
TUNAS	4322152	772	2	900	3	38124,241	84803,051	18419,43	10730,725	26951,404
TUPANCI DO SUL	4322186	412	2	465	5	20093,678	45020,626	28620,87	6135,74	14046,675
TUPANCIRET├â	4322202	1180	6	1336	15	403149,384	1087289,248	45867,51	99974,883	305378,142
TUPARENDI	4322301	1006	1	1584	5	66036,197	266777,151	31407,72	23900,077	81372,122
TURU├çU	4322327	372	0	441	3	42664,49	97356,285	27156,56	9832,107	38765,273
UBIRETAMA	4322343	664	0	710	2	27572,65	58188,589	26070,16	6442,432	17012,55
UNI├âO DA SERRA	4322350	374	0	493	0	28804,751	50885,511	37034,58	14289,615	29186,084
UNISTALDA	4322376	514	1	498	5	29511,211	59700,053	24199,45	9451,721	19146,881
URUGUAIANA	4322400	1116	39	758	22	444647,022	2801210,33	21583,63	168647,775	1054140,309
VALE VERDE	4322525	479	0	628	8	37519,887	76569,161	22123,42	16411,297	30406,357
VALE DO SOL	4322533	1719	0	1893	5	101349,037	226334,985	19300,33	43085,405	99715
VANINI	4322558	320	0	295	0	24718,286	56958,446	27110,16	10084,633	21232,402
VEN├éNCIO AIRES	4322608	4367	29	5046	37	219095,627	2767039,608	39259,37	97443,011	1092354,922
VERA CRUZ	4322707	1597	12	1845	15	75905,741	610086,648	23443,23	36161,851	255824,155
VERAN├ôPOLIS	4322806	729	6	753	21	36918,625	1416063,585	56477,63	23840,294	444469,227
VESPASIANO CORREA	4322855	401	0	467	0	33878,685	63367,161	32396,3	10685,494	21058,524
VIADUTOS	4322905	726	0	1039	8	48617,349	127059,905	24411,12	11332,611	35842,425
VICENTE DUTRA	4323101	798	4	1089	7	41187,308	91130,245	17688,32	15192,459	32750,71
VICTOR GRAEFF	4323200	579	4	579	1	50996,701	137429,894	45044,21	19458,315	48887,691
VILA FLORES	4323309	260	5	313	8	21959,62	155477,46	45972,05	10257,534	60225,255
VILA L├éNGARO	4323358	416	0	490	1	46320,258	95476,981	43696,56	12859,325	26591,915
VILA MARIA	4323408	545	0	562	0	59206,373	205674,33	46669,92	32805,943	70539,694
VILA NOVA DO SUL	4323457	527	1	836	3	44613,572	119809,104	27416,27	6622,618	32249,972
VISTA ALEGRE	4323507	413	0	501	0	30506,174	76833,387	26706,08	7291,41	19325,221
VISTA ALEGRE DO PRATA	4323606	316	1	365	0	22376,64	50929,319	31613,48	8050,233	15256,981
VISTA GA├ÜCHA	4323705	391	0	594	12	28223,693	67381,68	23380,18	10545,606	21990,122
VIT├ôRIA DAS MISS├òES	4323754	774	5	1097	16	40529,934	85543,33	24998,05	8854,56	20501,438
WESTFALIA	4323770	460	1	382	2	40388,584	153356,756	51513,86	16220,022	42285,653
├üGUA CLARA	5000203	376	5	529	2	634994,104	1488597,181	99292,77	78710,047	222776,016
ALCIN├ôPOLIS	5000252	604	0	497	1	79043,861	164084,43	31627,69	25001,539	45616,564
AMAMBAI	5000609	1429	2	876	25	200431,711	902581,743	23465,01	42826,207	274707,75
ANAST├üCIO	5000708	1058	1	922	1	66499,924	420613,199	16855,54	21007,26	168063,167
ANAURIL├éNDIA	5000807	777	0	629	0	77067,834	204706,166	22931,13	22850,338	69043,665
ANG├ëLICA	5000856	487	1	681	1	271836,317	721711,526	69010,47	23446,011	66329,198
ANT├öNIO JO├âO	5000906	298	1	176	2	64663,243	231105,084	26238,09	17331,825	54216,311
AQUIDAUANA	5001102	1223	5	880	4	136672,361	918064,251	19335	46438,651	315346,19
ARAL MOREIRA	5001243	618	2	538	10	219680,318	477801,829	40591,44	53835,241	131026,249
BANDEIRANTES	5001508	704	7	461	7	171708,923	327142,236	48144,55	39474,306	85355,054
BATAGUASSU	5001904	904	3	728	0	99356,075	792213,372	35384,04	15027,935	337823,269
BATAYPOR├â	5002001	492	3	737	1	109004,937	339171,381	30153,93	17798,845	100061,729
BELA VISTA	5002100	1316	4	883	14	118168,955	515719,084	21195,97	35860,103	155379,952
BODOQUENA	5002159	670	3	673	5	34767,767	209388,694	26776,05	12841,301	84539,46
BONITO	5002209	895	3	821	22	149712,949	681895,099	31741,15	39387,931	170486,345
BRASIL├éNDIA	5002308	831	3	783	6	298503,072	519080,464	43752,57	44739,585	134141,751
CAARAP├ô	5002407	910	0	829	5	254904,292	1183686,898	40409,9	64187,325	251438,116
CAMAPU├â	5002605	974	5	733	3	139979,104	408815,688	29853,64	45192,784	144090,389
CAMPO GRANDE	5002704	1849	68	1663	55	231219,906	27042476,027	30933,62	67637,665	8532845,149
CARACOL	5002803	472	3	391	3	52907,669	117227,551	19629,53	16797,911	40169,624
CASSIL├éNDIA	5002902	698	6	587	1	74225,155	553369,732	25444,63	23996,033	201509,788
CHAPAD├âO DO SUL	5002951	265	6	474	4	345387,858	1486530,956	62094,02	86146,005	383309,397
CORGUINHO	5003108	638	6	499	6	40545,377	107550,991	18769,81	15823,817	37732,071
CORONEL SAPUCAIA	5003157	478	4	226	0	43796,402	192826,867	12841,43	10744,773	65147,228
CORUMB├ü	5003207	1766	6	1653	70	315740,994	2869983,291	26114,74	120790,396	1060368,789
COSTA RICA	5003256	590	0	733	4	512006,381	1482228,316	73526,88	101032,424	275558,13
COXIM	5003306	1036	2	643	12	136981,291	840010,652	25208,13	41073,559	346928,767
DEOD├üPOLIS	5003454	681	0	762	3	59513,418	264111,335	20677,31	14487,153	68512,339
DOIS IRM├âOS DO BURITI	5003488	752	2	724	12	54401,135	186813,22	16781,64	22480,939	66443,568
DOURADINA	5003504	223	0	181	1	28027,976	119982,214	20590,74	12109,816	51846,341
DOURADOS	5003702	1718	11	2011	21	484891,026	8329689,224	38197,49	136629,658	2082164,415
ELDORADO	5003751	427	4	422	0	100882,367	353752,32	28939,16	15631,294	94744,201
F├üTIMA DO SUL	5003801	620	1	1074	4	40032,412	470704,683	24540,15	14060,13	143627,23
FIGUEIR├âO	5003900	495	1	437	1	47170,616	96497,571	31878,95	20025,234	34055,364
GL├ôRIA DE DOURADOS	5004007	744	3	884	11	46020,159	190014,78	19077,79	15322,494	64838,205
GUIA LOPES DA LAGUNA	5004106	672	3	582	2	52800,583	233581,318	23379,17	10605,821	70422,414
IGUATEMI	5004304	927	0	825	0	110350,354	382632,456	24159,14	32993,62	121458,901
INOC├èNCIA	5004403	817	0	732	0	120158,143	262186,313	34416,69	36602,722	85684,913
ITAPOR├â	5004502	822	0	873	8	161139,79	648881,634	27566,24	42763,442	169660,714
ITAQUIRA├ì	5004601	2820	5	1925	9	170722,824	614871,76	29794,63	53131,346	140184,108
IVINHEMA	5004700	1315	0	1475	9	354068,554	1091462,05	47411,58	27158,712	140808,074
JAPOR├â	5004809	922	6	747	3	43850,594	123781,97	14008,82	5980,872	30045,281
JARAGUARI	5004908	1527	7	981	27	81307,17	191747,084	27318,29	22855,01	65049,361
JARDIM	5005004	657	2	437	6	53122,378	528355,395	20512,28	14931,832	169900,053
JATE├ì	5005103	381	2	502	1	174856,768	270487,105	67201,77	20361,511	47189,605
JUTI	5005152	339	8	283	0	106894,867	250998,269	38302,8	15449,626	38759,064
LAD├üRIO	5005202	161	2	223	2	6639,994	294878,287	13053,49	1934,767	66554,595
LAGUNA CARAP├â	5005251	424	0	383	0	234405,887	427607,084	59580,2	67646,298	132495,738
MARACAJU	5005400	701	7	818	8	641587,752	2386846,303	53048,1	184296,463	672511,988
MIRANDA	5005608	864	4	434	7	95735,782	500880,683	18197,3	29111,383	174407,506
MUNDO NOVO	5005681	424	3	618	1	40562,4	463454,074	25600,95	9109,089	116270,084
NAVIRA├ì	5005707	442	4	514	7	223511,618	1481032,518	27845,24	68986,261	500576,721
NIOAQUE	5005806	2003	0	1930	26	81946,645	253275,895	17973,03	25309,649	102305,333
NOVA ALVORADA DO SUL	5006002	956	1	946	2	472963,267	1434427,324	69055,81	65004,795	182425,94
NOVA ANDRADINA	5006200	1930	5	2392	6	340536,024	2008456,986	38165,45	61989,45	581618,903
NOVO HORIZONTE DO SUL	5006259	611	0	658	34	90634,757	185797,283	45978,05	8326,149	32526,112
PARA├ìSO DAS ├üGUAS	5006275	492	3	0	0	227476,208	618053,589	115524,04	0	0
PARANHOS	5006358	294	6	323	0	31602,981	159637,705	11524,52	10599,748	50925,585
PEDRO GOMES	5006408	563	4	613	1	72319,708	206438,406	26869,5	25873,019	81092,496
PONTA POR├â	5006606	2844	5	3698	71	573877,13	2642104,872	29490,41	95469,171	582207,415
PORTO MURTINHO	5006903	484	4	484	0	120678,254	321354,772	19038,73	42994,079	121013,729
RIBAS DO RIO PARDO	5007109	1203	17	1058	1	538962,278	967028,404	40493,63	98388,065	282110,001
RIO BRILHANTE	5007208	1102	1	1227	4	703976,884	2077345,413	57474,14	144650,283	496490,796
RIO NEGRO	5007307	444	2	504	3	25061,907	87574,918	18116,45	9550,339	33810,614
RIO VERDE DE MATO GROSSO	5007406	825	5	805	13	131073,305	446401,223	22811,65	43938,328	151784,427
ROCHEDO	5007505	694	5	627	29	41432,608	176279,416	32974,08	12150,478	34692,352
SANTA RITA DO PARDO	5007554	985	0	1007	4	306742,485	441579,229	57110,61	54283,155	100154,892
S├âO GABRIEL DO OESTE	5007695	726	0	643	46	290114,933	1412971,423	54559,09	89676,413	387017,14
SETE QUEDAS	5007703	262	3	266	1	48414,687	206944,266	19179,26	12294,842	65664,306
SIDROL├éNDIA	5007901	4087	2	2207	54	469282,688	1632387,236	29910,9	125360,517	467652,911
SONORA	5007935	243	5	298	3	217426,879	648634,114	35265,27	71097,123	247939,856
TACURU	5007950	686	0	260	2	61808,635	193502,443	17148,39	18017,445	60228,586
TAQUARUSSU	5007976	330	2	212	0	47307,506	109310,74	30619,25	8186,874	27159,61
TERENOS	5008008	2606	9	2266	26	141297,988	466114,104	22350,23	52793,781	146950,034
TR├èS LAGOAS	5008305	1101	4	1121	11	1200165,8	10135687,143	86278,06	385999,879	1984586,633
VICENTINA	5008404	409	2	678	3	58841,189	214380,034	35487,51	7472,123	33648,591
ACORIZAL	5100102	565	19	686	2	9060,011	71751	13617,57	2363,791	23185,464
ALTO ARAGUAIA	5100300	691	2	642	18	134287,168	839472,899	46216,3	23092,133	323219,226
ALTO GAR├çAS	5100409	298	5	228	0	208109,219	535501,067	46436,1	54731,694	115836,322
ALTO PARAGUAI	5100508	617	4	541	2	21065,496	115526,687	10578,4	5940,911	26600,25
ALTO TAQUARI	5100607	159	1	113	0	382714,053	969014,142	94574,87	48272,189	223949,141
ARAGUAINHA	5101209	64	0	64	0	3218,993	19543,051	20991,46	1280,25	7811,672
ARAPUTANGA	5101258	697	4	680	0	24425,367	417616,655	25742,26	9926,941	193242,761
AREN├üPOLIS	5101308	284	47	375	0	16499,348	169760,421	17954,57	2551,151	57416,477
BAR├âO DE MELGA├çO	5101605	822	0	834	0	19865,18	84816,365	10774,44	6595,408	24513,531
BARRA DO BUGRES	5101704	532	15	831	6	426982,468	1309167,75	38912,37	76611,331	327401,448
BARRA DO GAR├çAS	5101803	823	9	604	1	83308,47	1754790,854	29755,33	23594,991	562195,512
C├üCERES	5102504	3536	56	2524	54	136774,851	1816340,063	19900,52	40495,921	572576,001
CAMPO VERDE	5102678	1166	32	844	15	1000865,055	2427577,128	60791,25	216052,63	495186,928
CHAPADA DOS GUIMAR├âES	5103007	1094	17	1041	16	258404,415	693668	36414,93	19594,16	91497,88
CONQUISTA D'OESTE	5103361	204	3	261	2	11376,885	88291,731	22873,51	3542,439	24487,858
CUIAB├ü	5103403	1505	65	1311	22	32836,902	23307786,267	39496,82	9291,98	7638873,916
CURVEL├éNDIA	5103437	466	13	470	3	43493,512	104924,184	20781,18	3725,954	20431,019
DENISE	5103452	541	2	408	0	334920,108	474873,194	52097,99	38779,683	79722,273
DOM AQUINO	5103601	567	1	529	2	187176,842	336308,36	42159,75	44604,222	115602,704
FIGUEIR├ôPOLIS D'OESTE	5103809	717	6	534	2	13219,328	58207,334	16901,08	5544,779	20010,997
GENERAL CARNEIRO	5103908	359	13	319	3	114378,941	197327,728	37001,26	13815,713	32000,777
GL├ôRIA D'OESTE	5103957	343	0	452	1	22888,249	68123,027	22983,48	4320,213	18865,422
GUIRATINGA	5104203	636	10	837	4	140416,165	326070,604	22310,68	42586,385	105711,62
INDIAVA├ì	5104500	210	0	177	0	6462,422	57092,257	21560,52	4874,821	26696,043
ITIQUIRA	5104609	512	2	738	1	357886,923	1093849,398	85530,49	105802,586	294415,861
JACIARA	5104807	634	42	384	6	228303,584	937450,471	35198,83	55382,589	291068,601
JANGADA	5104906	546	26	630	27	89227,895	264703,618	33104,5	8226,062	46788,651
JAURU	5105002	967	4	890	3	21480,823	273731,639	31190,93	8685,115	130994,594
JUSCIMEIRA	5105200	920	19	724	1	70345,647	292113,361	26625,96	25456,061	101014,108
LAMBARI D'OESTE	5105234	424	5	281	3	73276,477	219432,114	37274,01	32582,777	66844,911
MIRASSOL D'OESTE	5105622	1424	55	1335	153	47494,428	667641,532	24941,78	18246,451	164718,227
NOSSA SENHORA DO LIVRAMENTO	5106109	1842	22	1245	18	41686,048	256234,885	20525,06	9632,061	45438,581
NOVA BRASIL├éNDIA	5106208	409	10	517	3	26527,68	73313,377	19156,88	5692,531	21084,669
NOVA OL├ìMPIA	5106232	451	21	524	3	189114,262	682534,959	35064,73	32253,39	245164,903
NOVO S├âO JOAQUIM	5106281	823	1	679	2	167412,29	289227,322	57091,85	38239,705	78450,623
PEDRA PRETA	5106372	1079	12	908	2	247608,664	716619,627	42241,06	80968,405	219213,949
PLANALTO DA SERRA	5106455	253	9	216	13	31903	69898,113	26842,59	4837,63	15970,908
POCON├ë	5106505	2551	37	1509	5	52158,723	502975,332	15600,49	34016,162	155245,629
PONTAL DO ARAGUAIA	5106653	391	12	315	16	16673,114	85707,044	13418,98	4514,979	19652,922
PONTE BRANCA	5106703	143	1	132	8	3400,175	22756,008	14587,18	1244,975	10384,483
PONTES E LACERDA	5106752	1302	18	1241	4	79566,331	1189254,927	27132,12	28121,602	321567,915
PORTO ESPERIDI├âO	5106828	1169	3	894	0	46405,319	190908,594	16453,38	18097,744	71256,873
PORTO ESTRELA	5106851	316	3	502	2	15171,91	53825,078	18104,63	4720,249	19244,787
POXOR├ëU	5107008	1629	19	1281	10	262140,716	500488,436	31309,88	62410,594	132054,032
PRIMAVERA DO LESTE	5107040	361	30	311	1	627050,149	3491841,308	58891,29	115144,121	651189,536
S├âO JOS├ë DOS QUATRO MARCOS	5107107	1568	13	1327	9	46578,193	365857,51	19827,53	11212,165	110206,719
RESERVA DO CABA├çAL	5107156	267	1	269	37	5237,178	38634,007	14600,91	8940,494	19300,605
RIBEIR├âOZINHO	5107198	176	1	126	0	34658,132	73595,236	31722,08	3914,822	18033,802
RIO BRANCO	5107206	277	2	281	1	6021,244	82332,758	16404,22	2848,355	35084,316
SANTO AFONSO	5107263	385	4	288	1	29707,627	67846,286	22244,68	4893,567	14825,408
S├âO JOS├ë DO POVO	5107297	482	3	684	0	7700,399	42887,229	10974,21	2693,14	14841,082
S├âO PEDRO DA CIPA	5107404	203	1	149	0	4997,738	51622,139	11368,01	6249,326	22182,434
RONDON├ôPOLIS	5107602	2341	12	2132	32	228067,7	9603780,686	43198,78	55185,429	2395458,94
SALTO DO C├ëU	5107750	598	60	435	1	16792,798	56862,798	16989,18	5971,819	18856,045
SANTO ANT├öNIO DO LESTE	5107792	121	3	64	0	260966,889	371172,441	76137,94	51638,569	78371,978
SANTO ANT├öNIO DO LEVERGER	5107800	2382	97	1877	18	223589,805	482725,872	26246,51	33320,512	101019,738
TESOURO	5108105	258	19	405	7	69062,294	112169,291	30464,23	14580,582	27686,567
TORIXOR├ëU	5108204	465	1	336	0	26949,599	87276,915	24406,3	7640,847	29351,171
VALE DE S├âO DOMINGOS	5108352	495	3	464	1	12380,133	48836,339	16059,3	3524,067	14058,685
V├üRZEA GRANDE	5108402	693	54	710	3	65307,921	7895656,292	28814,9	5222,413	2154485,647
APOR├ë	5201504	275	0	312	2	88027,752	310859,686	75032,51	15663,479	41858,443
ARAGAR├çAS	5201702	261	15	168	0	8428,285	236971,556	11917,7	2108,196	67781,352
BALIZA	5203104	909	89	776	1	32676,422	70063,254	14980,38	7286,005	16521,308
BOM JARDIM DE GOI├üS	5203401	769	7	827	0	48525,258	154130,531	17325,82	11920,339	50004,967
CHAPAD├âO DO C├ëU	5205471	106	0	119	0	337000,381	995606,762	109287,24	88920,516	183839,941
DOVERL├éNDIA	5207253	997	44	932	1	89429,633	206942,853	26702,3	22146,806	61310,49
MINEIROS	5213103	1488	31	1228	12	432644,569	2414014,874	38470,36	102479,969	515091,659
PEROL├éNDIA	5216452	201	2	248	2	164592,99	357040,709	113888,58	31060,863	56798,899
PIRANHAS	5217203	998	5	785	8	73771,451	362805,38	32916,47	16963,892	88263,818
PORTEL├éNDIA	5218102	277	1	153	0	75782,723	214466,479	53033,25	14791,482	60253,15
SANTA RITA DO ARAGUAIA	5219407	243	14	238	0	33586,502	133382,691	16230,55	8012,195	37596,574
SERRAN├ôPOLIS	5220504	494	23	593	0	156215,414	383587,883	46087,69	34708,091	76645,156
ALCOBA├çA	2900801	1246	11	1194	23	75522,456	264461,515	11313,38	36568,98	109812,862
ALMADINA	2900900	197	0	223	2	14593,837	51855,113	8664,18	7338,305	21451,564
ANAG├ë	2901205	2475	1	3096	213	14108,219	167087,28	8538,8	8731,689	56652,815
ARATACA	2902252	768	0	722	28	11377,549	77260,063	6625,51	14201,596	35744,959
AURELINO LEAL	2902401	378	5	454	12	25131,58	104856,697	8252,53	13410,663	46593,05
BARRA DO CHO├çA	2902906	1996	0	1502	67	80618,342	361458,674	10593,44	90552,458	197654,24
BARRO PRETO	2903300	393	1	210	11	18725,053	60301,585	9646,71	6406,597	23005,217
BELMONTE	2903409	1397	9	1189	12	61015,207	265802,449	11069,11	46847,374	112491,488
BELO CAMPO	2903508	1272	0	1233	157	8977,1	128827,016	7060,18	4204,814	42059,596
BOM JESUS DA SERRA	2903953	1570	0	1229	124	3652,215	54024,038	5156,44	2027,298	19479,283
BUERAREMA	2904704	571	2	609	21	12908,974	185101,582	9612,67	5547,774	83731,878
CAATIBA	2904803	679	0	906	3	14329,253	60595,556	7728,04	8628,445	37591,214
CACUL├ë	2905008	2499	1	2345	3	11258,641	246417,707	10346,29	5861,232	67464,775
CAMACAN	2905602	747	2	854	21	17212,884	265190,282	7961,28	10844,072	105388,89
CANAVIEIRAS	2906303	1560	0	1492	4	72952,338	312312,236	9463,43	16729,018	102101,425
CANDIBA	2906600	1917	0	2824	4	14574,195	111709,091	7551,99	5015,692	28798,813
C├éNDIDO SALES	2906709	1310	1	754	13	8191,452	185622,669	6958,94	10583,3	68468,778
CARA├ìBAS	2906899	1710	0	1895	11	9334,093	67441,389	6900,79	5952,934	23665,287
CARAVELAS	2906907	1005	0	764	3	94381,54	322091,889	14164,11	63645,754	135628,714
COARACI	2908002	362	2	434	10	16277,958	156321,452	8217,93	13059,787	71773,934
CONDE├ÜBA	2908705	2730	0	1802	14	9653,398	139360,378	7660,95	5244,426	42956,87
CORDEIROS	2909000	1371	0	1232	68	4463,654	55286,74	6209,2	2825,106	16419,486
D├üRIO MEIRA	2910008	936	0	897	4	11788,869	82031,917	7001,7	12245,651	34307,957
ENCRUZILHADA	2910404	1871	0	1538	7	38448,871	180906,975	9336,65	22391,797	100784,668
EUN├üPOLIS	2910727	954	0	672	23	107624,134	2626180,942	22778,91	198357,168	1017381,079
FIRMINO ALVES	2910909	207	1	174	2	6911,338	42994,191	7384,78	4022,984	17191,832
FLORESTA AZUL	2911006	410	0	387	0	10179,286	76385,898	6793,48	8639,476	35469,803
GUAJERU	2911659	1867	0	1295	0	8544,24	51552,452	6379,46	4953,022	25907,509
GUARATINGA	2911808	2121	0	2101	9	75911,403	210869,935	9518,37	34258,829	84005,04
IBICARA├ì	2912103	264	0	296	8	12172,901	185396,824	7879,5	7253,8	74238,192
IBICU├ì	2912301	1061	0	1054	194	40265,801	147247,96	8766,85	17310,974	52457,124
IBIRAPU├â	2912806	493	2	703	0	54703,607	247620,308	27973,37	72672,924	96407,316
IGUA├ì	2913507	2013	0	2084	15	22609,917	184289,899	6596,15	11009,405	63723,962
ILH├ëUS	2913606	3559	48	3346	276	117795,149	3837057,533	21759,3	53699,185	1773151,268
ITABELA	2914653	660	0	375	1	63353,658	338433,876	10770,6	20695,475	113848,78
ITABUNA	2914802	923	0	863	38	16063,282	3987299,328	18038,32	9552,639	1460306,48
ITAGIMIRIM	2915304	236	0	158	5	33476,99	107978,803	14809,88	14289,838	39329,87
ITAJU DO COL├öNIA	2915403	307	0	243	2	18693,045	66202,621	9171,88	9906,607	26885,579
ITAJU├ìPE	2915502	632	1	479	6	23941,016	246315,311	11381,36	10755,285	98275,824
ITAMARAJU	2915601	2213	0	1990	12	159790,615	875626,187	12999,97	57927,982	318131,997
ITAMB├ë	2915809	1436	0	1233	12	41408,225	222899,418	8951,42	22532,757	92800,375
ITANH├ëM	2916005	1514	0	1512	45	72106,392	222610,497	10858,52	29697,272	87129,977
ITAP├ë	2916203	322	0	416	2	16879,385	84478,095	8593,91	6613,726	31750,677
ITAPEBI	2916302	242	0	258	2	27741,355	377640,435	34869,85	15385,128	291236,433
ITAPETINGA	2916401	672	1	312	7	36561,11	1082166,23	13957,49	14273,807	456280,456
ITAPITANGA	2916609	323	2	426	3	13836,296	73648,756	6819,96	8554,539	31280,92
ITARANTIM	2916807	926	8	789	9	45438,354	251652,491	12388,13	15570,748	59406,681
ITOROR├ô	2917102	490	0	607	2	12173,921	221569,841	10431,23	13110,493	67286,113
JACARACI	2917409	2493	0	2364	5	10176,738	94715,23	6126,87	4709,454	30250,889
JUCURU├çU	2918456	1281	2	1316	2	40244,442	95037,256	9576,51	20288,105	41400,732
JUSSARI	2918555	194	0	371	57	11654,972	52722,565	8402	6393,303	23173,121
LAJED├âO	2918902	242	0	155	1	23409,544	54632,893	13429,91	10675,393	21575,21
LIC├ìNIO DE ALMEIDA	2919405	1458	0	1672	6	9839,426	104539,813	8060,75	4544,743	32240,535
MACARANI	2919702	344	1	576	12	34271,468	154552,234	8087,51	8974,438	50514,984
MAETINGA	2919959	953	0	941	0	2613,581	44348,067	9952,44	1520,621	26040,389
MAIQUINIQUE	2920007	385	1	319	0	17237,48	93910,053	9140,55	4834,834	31537,444
MASCOTE	2920908	567	0	544	5	42352,278	150540,239	10221,36	9710,319	42123,606
MEDEIROS NETO	2921104	746	1	634	14	66396,625	327340,375	13878,59	24836,054	109624,801
MORTUGABA	2921807	1887	0	2436	15	7091,697	86153,351	6876,32	5289,032	32698,234
MUCURI	2922003	987	1	986	1	67099,444	1960344,842	46595	195897,903	883134,271
NOVA CANA├â	2922706	2136	0	1969	37	27671,316	122111,731	7123,96	8430,876	38322,875
NOVA VI├çOSA	2923001	552	0	558	7	43808,004	480835,897	10915,19	98292,558	245988,035
PAU BRASIL	2923902	1039	0	538	1	33621,497	97475,663	9132,92	8610,993	30118,305
PINDA├ì	2924504	2512	0	2983	9	11004,851	185435,661	10979,67	4123,537	29691,321
PIRIP├ü	2924702	1031	0	1466	1	4204,079	69104,755	5832,12	2553,534	32994,126
PLANALTO	2925006	1571	0	1228	7	25084,015	225320,854	8371,57	12260,617	77854,946
PO├ç├òES	2925105	2496	0	2193	11	17802,687	445411,248	9115,88	15596,893	139725,43
PORTO SEGURO	2925303	1538	0	853	42	95166,776	2826236,759	18926,88	81271,256	798596,192
POTIRAGU├ü	2925402	299	0	225	1	21586,446	82165,267	9737,53	3347,467	35508,307
PRADO	2925501	1165	0	1017	45	158004,122	436021,653	14868,09	69444,787	159248,393
PRESIDENTE J├éNIO QUADROS	2925709	2104	0	2536	11	7792,515	78840,459	5912,74	3116,071	31580,424
RIBEIR├âO DO LARGO	2926657	1598	0	948	125	31076,026	78289,261	10526,99	15056,1	42260,96
SANTA CRUZ CABR├üLIA	2927705	884	0	861	15	68815,593	394885,584	13830,4	108089,509	208260,52
SANTA CRUZ DA VIT├ôRIA	2927804	215	0	197	5	10114,128	53774,748	8028,48	5452,779	21362,71
SANTA LUZIA	2928059	1176	2	1171	36	12268,909	88083,036	6574,34	10585,605	40312,751
S├âO JOS├ë DA VIT├ôRIA	2929354	249	1	199	7	3837,673	49082,454	8119,51	1939,217	18093,666
SEBASTI├âO LARANJEIRAS	2930006	1404	0	2028	9	13665,187	75500,85	6455,27	10746,722	29817,712
TEIXEIRA DE FREITAS	2931350	967	4	741	22	82440,065	2320205,552	14349,72	66718,91	724207,345
TREMEDAL	2931806	2542	0	2802	17	12152,048	112229,48	6340,65	6630,264	41973,767
UNA	2932507	1870	11	1576	48	50742,926	254451,783	11928,73	27834,442	115471,04
URANDI	2932606	2076	0	1920	3	15090,564	166605,977	9599,33	6888,25	52605,657
URU├çUCA	2932705	1376	7	709	12	34305,496	211900,314	9760,04	9565,594	55060,881
VEREDA	2933257	284	0	365	2	28057,44	71690,219	10829,34	13949,587	29892,748
VIT├ôRIA DA CONQUISTA	2933307	6548	0	3940	371	93646,819	6511653,919	18673,12	53803,757	1962579,595
ABADIA DOS DOURADOS	3100104	1070	4	904	0	33303,857	154896,113	21943,07	12742,843	41711,272
ABAET├ë	3100203	983	7	985	6	96145,985	426027,681	18043,61	22519,343	160579,288
ABRE CAMPO	3100302	1640	10	1320	15	30076,644	185924,527	13538,52	16159,207	68641,895
ACAIACA	3100401	290	111	273	9	2519,109	38761,721	9535,48	1533,83	14702,166
A├çUCENA	3100500	765	56	855	3	15238,965	96999,475	9702,86	9160,416	36382,279
├üGUA BOA	3100609	1739	0	1688	84	29944,353	128267,424	8926,06	14546,702	56110,619
├üGUA COMPRIDA	3100708	105	1	133	3	74570,031	132221,567	64247,6	28364,459	49087,724
AGUANIL	3100807	326	1	367	4	15317,834	59670,067	13439,2	6804,345	22802,936
├üGUAS FORMOSAS	3100906	1515	11	866	137	11265,432	227156,795	11699,46	6527,818	60787,801
├üGUAS VERMELHAS	3101003	614	8	582	12	48130,77	220975,315	16276,91	7199,895	50348,642
AIMOR├ëS	3101102	1399	9	1408	60	40909,735	433956,985	16878,26	17682,772	197431,261
AIURUOCA	3101201	554	34	379	24	18004,437	89679,077	14443,4	5636,824	33645,771
ALAGOA	3101300	306	6	256	10	6253,23	35474,482	12890,44	2892,291	11718,868
ALBERTINA	3101409	206	1	201	0	9280,082	84687,349	27802,81	4243,272	24992,086
AL├ëM PARA├ìBA	3101508	366	7	354	11	7174,63	922524,15	25721,41	5332,578	433989,085
ALFENAS	3101607	972	10	1097	23	112695,42	2664008,124	33422,51	82733,651	783341,519
ALFREDO VASCONCELOS	3101631	377	44	293	2	18114,662	84166,468	12423,09	5787,733	43108,83
ALMENARA	3101706	1643	2	1002	6	14637,053	496280,283	11874,44	11359,232	150012,927
ALPERCATA	3101805	192	0	244	2	5146,323	78747,87	10478,76	2312,343	31076,312
ALPIN├ôPOLIS	3101904	1132	11	865	8	65739,886	352431,061	17758,29	26632,607	134785,675
ALTEROSA	3102001	1384	8	1404	69	45866,064	218665,091	15027,5	19400,13	73589,015
ALTO CAPARA├ô	3102050	376	3	352	4	13304,752	71910,102	12417,56	7171,522	33241,739
ALTO RIO DOCE	3102100	1472	26	1387	28	60533,975	162081,474	13861,41	13664,551	48770,65
ALVARENGA	3102209	468	1	519	3	5342,329	39139,116	9321,06	3127,573	15691,231
ALVIN├ôPOLIS	3102308	777	0	805	11	20859,348	281040,189	18016,55	16051,521	110412,226
ALVORADA DE MINAS	3102407	201	0	199	3	5924,224	42531,966	11579,63	3503,708	12729,153
AMPARO DO SERRA	3102506	462	3	470	0	5792,739	46025,612	9347,2	3287,685	17228,278
ANDRADAS	3102605	1719	48	1430	10	70351,002	872865,885	21443,18	46904,658	322741,127
CACHOEIRA DE PAJE├Ü	3102704	754	0	595	19	3781,221	87812,574	9263,91	5377,278	44775,183
ANDREL├éNDIA	3102803	612	31	744	20	42172,47	218662,188	17483,18	10526,051	61684,134
ANGEL├éNDIA	3102852	789	0	689	1	15472,579	77691,21	9096,27	7469,829	29129,91
ANT├öNIO CARLOS	3102902	444	3	330	5	20659,285	140937,013	12141,37	8268,853	58565,836
ANT├öNIO DIAS	3103009	548	2	435	22	22022,898	189521,479	19666,02	34433,651	76237,627
ANT├öNIO PRADO DE MINAS	3103108	215	0	307	3	2443,008	22387,171	13453,83	2027,131	8698,597
ARA├çA├ì	3103207	101	0	110	4	12125,272	58138,47	24551,72	2044,817	13194,362
ARACITABA	3103306	140	2	127	0	2621,587	22377,403	10600,38	1075,303	8415,35
ARA├çUA├ì	3103405	2589	37	2504	61	12811,623	392732,066	10511,82	3952,941	132383,455
ARAGUARI	3103504	2124	7	1151	5	265355,899	4092193,813	34843,49	118225,915	1669311,825
ARANTINA	3103603	121	0	132	42	15908,312	47658,463	16588,4	5009,203	17927,439
ARAPONGA	3103702	1438	18	1412	56	29098,658	89434,132	10467,48	7092,036	26173,33
ARAPOR├â	3103751	106	0	145	1	44713,73	1189709,671	175628,83	11989,277	1194722,542
ARAPU├ü	3103801	408	0	373	1	11895,182	115091,046	39920,58	6256,004	20915,873
ARA├ÜJOS	3103900	361	1	347	1	111980,453	310178,096	34479,56	26808,329	68809,576
ARAX├ü	3104007	470	9	405	2	88715,363	5143435,764	49321,9	41558,097	1415881,36
ARCEBURGO	3104106	201	20	311	1	13991,5	267770,3	25313,89	11884,021	97082,053
ARCOS	3104205	942	19	893	15	32156,884	1229907,728	30893,67	12371,048	390079,704
AREADO	3104304	770	11	537	5	38477,25	225965,698	15108,7	18521,611	83728,888
ARGIRITA	3104403	310	13	176	0	4089,165	32166,417	11250,93	2856,707	14640,393
ARICANDUVA	3104452	825	4	622	37	9298,444	43945,074	8464	2420,004	14091,749
ARINOS	3104502	1803	137	1699	11	40528,491	205321,941	11254,83	18375,512	79082,48
ASTOLFO DUTRA	3104601	468	0	313	1	24621,064	300058,974	21253,65	4925,685	92156,95
ATAL├ëIA	3104700	1540	111	1211	58	25660,035	131811,098	9577,9	14640,028	50002,415
AUGUSTO DE LIMA	3104809	258	11	102	2	8771,025	64556,35	12852,15	5939,65	26668,238
BAEPENDI	3104908	768	10	593	15	20873,474	262747,238	13603,27	12612,045	113267,017
BALDIM	3105004	354	32	463	7	13436,441	107618,949	13367,15	5756,047	46368,129
BAMBU├ì	3105103	1525	4	1338	50	117679,669	527458,063	21960,95	41132,974	163166,037
BANDEIRA	3105202	478	7	439	44	8156,125	44393,279	8907,16	4335,95	15804,563
BANDEIRA DO SUL	3105301	160	0	135	2	2879,358	63949,822	11143,03	3899,465	23800,756
BAR├âO DE COCAIS	3105400	263	3	57	3	9429,178	727541,925	22758,44	4178,499	408286,942
BAR├âO DE MONTE ALTO	3105509	335	1	310	4	4606,715	49247,162	8719,4	4136,824	19201,076
BARBACENA	3105608	1449	48	1439	30	91758,812	2683972,762	19635,62	33928,328	1103794,598
BARRA LONGA	3105707	498	34	839	14	9933,914	69629,657	12380,81	4653,29	24067,348
BARROSO	3105905	136	0	119	7	2454,939	385335,378	18452,99	2263,591	171667,497
BELA VISTA DE MINAS	3106002	50	1	42	2	10811,465	218592,272	20986,2	406,873	41688,53
BELMIRO BRAGA	3106101	206	0	132	1	7270,503	48385,796	13812,67	3897,566	20809,634
BELO HORIZONTE	3106200	48	2	34	0	1981,644	88972359,579	35253,42	509,118	36672770,339
BELO ORIENTE	3106309	481	0	613	2	12015,543	2066518,101	79001,38	10222,15	566067,447
BELO VALE	3106408	711	4	1408	6	13385,632	146422,943	18674,01	3547,599	29089,86
BERILO	3106507	1489	2	1832	7	3697,276	93648,932	7576,77	2473,035	39568,825
BERT├ôPOLIS	3106606	375	1	294	2	6234,653	37162,656	7944,13	3346,285	14528,648
BERIZAL	3106655	266	0	279	14	3808,917	40114,896	8498,92	1149,214	12595,351
BETIM	3106705	233	24	301	8	13311,012	23097017,988	54072,89	7051,987	13826288,31
BIAS FORTES	3106804	417	0	372	1	4144,626	31585,801	8742,26	2473,457	13521,823
BICAS	3106903	124	0	169	5	4680,615	246921,668	16976,4	1742,251	86798,872
BIQUINHAS	3107000	484	0	448	2	10320,061	40040,371	15288,42	3479,775	13589,657
BOA ESPERAN├çA	3107109	1512	10	1324	9	134397,026	832846,482	20548,89	63078,065	297204,832
BOCAINA DE MINAS	3107208	389	13	361	4	7408,898	55182,513	10642,72	2977,412	20070,69
BOCAI├ÜVA	3107307	2551	14	988	74	78657,071	797398,592	15894,57	16194,452	281345,007
BOM DESPACHO	3107406	1121	3	670	20	92192,819	1211684,496	24213,35	73823,9	473376,553
BOM JARDIM DE MINAS	3107505	242	1	331	15	37940,861	121201,71	18242,28	1473,88	30962,765
BOM JESUS DA PENHA	3107604	464	5	506	1	38514,444	123041,695	29274,73	20921,729	41824,435
BOM JESUS DO AMPARO	3107703	287	1	317	1	7702,341	75720,487	12582,33	5059,789	33467,885
BOM JESUS DO GALHO	3107802	1139	12	1040	1	22570,675	139737,034	9039,2	9842,921	47439,142
BOM REPOUSO	3107901	1521	101	1053	9	19432,724	118298,806	10979,01	9195,083	43496,055
BOM SUCESSO	3108008	532	10	561	5	35941,152	308678,429	17237,86	27564,524	93178,939
BONFIM	3108107	559	2	516	16	12037,66	85996,76	12250,25	4557,789	27164,588
BONFIN├ôPOLIS DE MINAS	3108206	714	4	616	67	110104,661	200682,157	34816,47	22133,168	53948,313
BONITO DE MINAS	3108255	1276	0	692	1	7202,494	74050,64	6762	3549,902	19745,795
BORDA DA MATA	3108305	910	30	520	3	14804,008	308616,405	16196,09	8216,274	105096,929
BOTELHOS	3108404	899	8	752	4	53622,627	234442,648	15301,05	36507,593	99177,145
BOTUMIRIM	3108503	817	40	692	167	7349,797	48335,717	7390,78	6907,682	20893,942
BRASIL├éNDIA DE MINAS	3108552	537	92	333	0	39086,517	218869,005	13590,13	10894,45	91604,902
BRAS├ìLIA DE MINAS	3108602	2463	203	2641	32	12363,591	302173,494	9231,75	7287,8	92719,423
BR├üS PIRES	3108701	262	0	795	2	3357,498	36697,255	8065,33	2391,285	14982,822
BRA├ÜNAS	3108800	535	2	603	122	8509,68	92991,799	18587,21	1973,814	72823,028
BRAZ├ôPOLIS	3108909	785	15	542	34	13781,236	166218,68	11163,86	9837,149	72388,555
BRUMADINHO	3109006	443	5	590	20	17875,023	1989457,027	51191,55	11510,168	512421,843
BUENO BRAND├âO	3109105	1679	9	1204	8	23205,966	140194,118	12480,56	8751,342	51176,226
BUEN├ôPOLIS	3109204	338	1	319	0	14668,301	115278,483	10881,49	6534,567	40963,692
BUGRE	3109253	189	19	214	2	17686,9	46259,965	11157,73	1629,671	9673,482
BURITIS	3109303	1758	19	1329	40	259044,731	699150,209	28318,29	64906,501	175460,29
BURITIZEIRO	3109402	759	39	702	5	152501,988	419189,08	14794,04	69885,807	162391,809
CABECEIRA GRANDE	3109451	342	19	272	0	68333,253	181397,157	26137,92	19863,063	108483,673
CABO VERDE	3109501	1250	3	1460	6	61383,641	230231,122	16066,37	54237,685	111989,322
CACHOEIRA DA PRATA	3109600	35	1	55	3	1341,523	38436,48	10360,24	1042,289	40683,851
CACHOEIRA DE MINAS	3109709	1148	3	655	11	24333,351	198558,386	17049,49	13597,325	48836,983
CACHOEIRA DOURADA	3109808	76	0	83	0	25458,536	74793,673	27794,01	5266,323	23115,12
CAETAN├ôPOLIS	3109907	181	0	68	0	27288,91	252749,067	22172,92	6897,452	77182,557
CAET├ë	3110004	784	7	209	8	18659,087	577937,823	13023,36	6827,126	192384,093
CAIANA	3110103	555	5	496	5	16967,057	59333,786	10906,95	5404,218	17622,476
CAJURI	3110202	434	3	260	8	10305,881	68116,017	16581,31	2976,706	25107,807
CALDAS	3110301	1643	7	1107	3	37327,968	228369,145	15718,16	15724,242	85959,964
CAMACHO	3110400	362	0	539	2	11882,89	40499,993	13218,01	5957,831	17149,491
CAMANDUCAIA	3110509	1041	13	404	4	19181,379	606015,708	27474,98	19863,461	205121,1
CAMBU├ì	3110608	997	17	867	5	19164,007	1348593,364	46240,13	7121,286	223220,662
CAMBUQUIRA	3110707	454	0	328	3	75576,219	224521,497	17200,76	43583,582	142144,362
CAMPAN├üRIO	3110806	168	3	170	0	4281,244	38747,684	10313,46	3557,575	20499,372
CAMPANHA	3110905	875	1	809	108	47295,747	303939,844	18279,9	17113,122	112187,051
CAMPESTRE	3111002	2076	14	1906	28	90253,431	351408,549	16390,32	43345,678	151422,429
CAMPINA VERDE	3111101	2211	2	1813	11	120800,718	508583,084	25329,1	47195,959	168677,065
CAMPO AZUL	3111150	447	3	466	3	2910,226	32962,71	8532,93	2454,477	12807,246
CAMPO BELO	3111200	782	13	941	6	50687,125	983905,738	18067,24	29963,624	363600,321
CAMPO DO MEIO	3111309	884	32	641	12	50759,145	171877,906	14470,27	21883,723	63436,681
CAMPO FLORIDO	3111408	561	0	360	2	191913,627	505340,089	64080,66	67746,104	159339,712
CAMPOS ALTOS	3111507	411	1	549	2	117242,86	324592,983	21095,27	51341,961	125835,45
CAMPOS GERAIS	3111606	3009	11	2265	9	122695,854	477280,505	16425,66	60274,415	177207,896
CANA├â	3111705	666	12	653	1	26673,224	67041,973	14267,29	9470,4	23665,78
CAN├üPOLIS	3111804	298	3	266	3	80995,16	346712,039	28613,69	61397,775	190196,699
CANA VERDE	3111903	387	0	464	2	7674,245	62940,212	10974,75	10426,534	31545,369
CANDEIAS	3112000	1303	1	1191	3	61902,025	260660,137	17208,7	19565,643	89882,748
CANTAGALO	3112059	222	0	266	50	5608,427	45094,656	9983,32	2344,622	13127,162
CAPARA├ô	3112109	562	2	358	4	21997,582	71746,912	13071,04	8536,367	28858,233
CAPELA NOVA	3112208	437	1	588	6	5670,075	48529,712	10099,84	1656,995	15717,596
CAPELINHA	3112307	2078	10	1348	170	109880,494	605931,28	16001,57	24862,639	158696,93
CAPETINGA	3112406	375	3	424	1	42698,603	118009,309	16500,18	15504,14	45006,407
CAPIM BRANCO	3112505	76	5	85	9	2404,69	86155,778	8902,23	2254,977	30955,936
CAPIN├ôPOLIS	3112604	328	0	289	1	100666,291	381950,887	23504,67	37423,285	173031,854
CAPIT├âO ANDRADE	3112653	299	0	387	1	4424,003	43989,839	8138,73	1996,149	15418,005
CAPIT├âO EN├ëAS	3112703	486	0	421	5	15109,941	254164,386	16680,74	8892,357	142694,935
CAPIT├ôLIO	3112802	597	103	474	1	25468,196	207973,052	23954,51	14492,663	68120,84
CAPUTIRA	3112901	759	11	650	4	12790,003	74536,302	7903,33	9995,533	35731,451
CARA├ì	3113008	2310	4	2620	45	14794,095	152315,086	6404,91	10397,331	57459,512
CARANA├ìBA	3113107	222	0	198	0	3662,97	31359,734	9505,83	1782,825	12024,271
CARANDA├ì	3113206	695	0	554	20	68549,49	498609,889	19648,88	21050,871	187087,119
CARANGOLA	3113305	1297	13	1122	8	22374,844	516698,749	15396,73	11294,849	195096,476
CARATINGA	3113404	2667	11	2319	37	73873,451	1608947,484	17518,84	20500,161	539769,064
CARBONITA	3113503	667	4	627	120	36232,855	128349,584	13448,2	3400,911	34290,28
CAREA├çU	3113602	382	7	335	0	13381,082	148832,757	22026,46	6419,506	46123,333
CARLOS CHAGAS	3113701	951	20	1005	13	44059,317	320105,628	16207,88	26806,343	110954,883
CARM├ëSIA	3113800	193	0	243	0	2304,697	27819,646	10581,84	853,042	9857,439
CARMO DA CACHOEIRA	3113909	516	18	529	11	70215,242	223820,5	18123,12	23740,641	79138,756
CARMO DA MATA	3114006	403	14	823	1	13557,456	169385,493	14653,99	9546,032	69172,3
CARMO DE MINAS	3114105	348	10	297	3	37685,458	184487,424	12446,86	26294,397	80264,192
CARMO DO CAJURU	3114204	1032	2	592	1	35378,871	418422,983	18902,38	11076,653	123584,599
CARMO DO PARANA├ìBA	3114303	1544	217	1269	18	132844,283	737310,017	23891,32	51302,603	219512,925
CARMO DO RIO CLARO	3114402	1632	7	1108	8	119003,094	450795,709	21008,28	66927,847	165205,939
CARM├ôPOLIS DE MINAS	3114501	840	2	937	12	28327,132	365544,668	19244,26	9223	100663,098
CARNEIRINHO	3114550	683	0	709	3	92831,407	318532,238	31625,52	34206,84	90295,011
CARRANCAS	3114600	226	10	177	7	30014,058	78299,093	19050,87	9413,44	26973,476
CARVALH├ôPOLIS	3114709	414	3	320	3	14085,508	50795,79	14184,81	8412,515	23193,615
CARVALHOS	3114808	465	7	596	1	11966,672	55428,377	12005,28	3282,21	18610,014
CASA GRANDE	3114907	274	0	205	1	34397,074	60398,144	26157,71	2700,317	12387,22
CASCALHO RICO	3115003	306	4	291	0	14550,487	50255,771	16364,63	9681,781	22522,329
C├üSSIA	3115102	640	4	811	2	54336,412	317609,646	17589,28	42722,383	144320,731
CONCEI├ç├âO DA BARRA DE MINAS	3115201	302	1	282	4	12472,089	45772,871	11301,94	3563,757	15495,635
CATAGUASES	3115300	698	0	830	9	13388,273	1580307,032	21063,74	13132,418	617119,892
CATAS ALTAS	3115359	126	0	63	0	7293,038	610486,937	114839,53	9130,715	46068,417
CATAS ALTAS DA NORUEGA	3115409	290	2	188	4	7699,715	35716,887	9742,74	1002,734	9443,234
CATUJI	3115458	352	1	598	6	2977,189	62979,132	9524,97	2775,789	26256,258
CATUTI	3115474	565	1	766	0	3572,159	39495,467	7667,53	2103,247	14427,518
CAXAMBU	3115508	99	4	127	1	1821,426	329302,18	14828,09	1994,778	143994,182
CEDRO DO ABAET├ë	3115607	124	4	95	0	2437,994	17477,472	14456,14	1140,468	6903,162
CENTRAL DE MINAS	3115706	329	5	282	45	3751,444	77891,68	10952,15	2258,876	28408,45
CENTRALINA	3115805	165	1	213	3	81529,711	271228,745	25534,62	16545,889	67997,168
CH├üCARA	3115904	173	1	225	101	3661,287	36402,412	11738,93	1820,205	10932,102
CHAL├ë	3116001	741	4	710	43	13149,547	68490,628	11762,09	5624,637	20541,056
CHAPADA DO NORTE	3116100	2262	44	2170	2	7447,757	95502,032	6092,63	1788,603	32755,116
CHAPADA GA├ÜCHA	3116159	955	29	748	6	50495,77	182532,087	14072,32	13272,005	38895,52
CHIADOR	3116209	224	0	256	9	2580,75	29841,849	10699,84	1461,923	11088,463
CIPOT├éNEA	3116308	757	2	869	0	3280,102	48132,741	7008,26	2359,163	17613,043
CLARAVAL	3116407	606	9	544	4	15561,464	122630,196	25300,23	8030,259	34524,173
CLARO DOS PO├ç├òES	3116506	842	31	575	3	8582,545	62093,977	7941,42	8109,906	29001,686
CL├üUDIO	3116605	1257	4	961	18	29101,436	656641,99	23213,56	10251,841	195862,989
COIMBRA	3116704	431	23	710	9	17898,465	107892,769	14273,42	6745,683	28345,331
COLUNA	3116803	598	5	1021	19	10937,909	85392,348	9336,58	4531,577	26329,353
COMENDADOR GOMES	3116902	498	1	367	1	55135,485	111170,824	35427,29	23318,274	46607,671
COMERCINHO	3117009	1219	2	1195	4	3754,293	53963,853	7101,44	4044,989	26347,992
CONCEI├ç├âO DA APARECIDA	3117108	1355	17	1100	3	64288,907	203332,069	19600,16	31659,68	76284,38
CONCEI├ç├âO DAS PEDRAS	3117207	318	0	266	0	7323,791	37234,719	13028,24	6499,031	17355,916
CONCEI├ç├âO DAS ALAGOAS	3117306	465	4	284	2	232191,482	843278,554	31444,5	91836,785	328222,461
CONCEI├ç├âO DE IPANEMA	3117405	795	8	646	2	9998,602	49822,135	10728,28	4127,086	16118,178
CONCEI├ç├âO DO MATO DENTRO	3117504	1397	0	1236	103	12015,324	811431,67	44766,17	8638,902	62840,176
CONCEI├ç├âO DO PAR├ü	3117603	447	4	416	1	14734,248	268797,153	48739,28	6775,589	55752,099
CONCEI├ç├âO DO RIO VERDE	3117702	371	1	391	8	42616,905	207439,147	15115,06	25834,323	86981,028
CONCEI├ç├âO DOS OUROS	3117801	367	2	296	4	7723,353	186554,306	16268,8	5071,727	68879,321
C├öNEGO MARINHO	3117836	838	0	492	2	4383,184	50857,595	6670,72	2946,56	17611,882
CONFINS	3117876	8	0	22	0	205,025	1059650,072	160358,67	261,312	268891,64
CONGONHAL	3117900	872	53	699	2	9316,117	184722,396	15780,15	4700,25	68805,716
CONGONHAS	3118007	107	1	65	2	2165,851	1646755,238	30584,39	1268,363	520168,491
CONGONHAS DO NORTE	3118106	350	0	514	91	2557,911	38959,578	7588,54	1585,082	13926,121
CONQUISTA	3118205	233	2	289	1	107786,958	437634,771	62878,56	32940,514	83442,396
CONSELHEIRO LAFAIETE	3118304	375	1	371	7	10799,985	2126330,419	16694,25	4114,071	712053,146
CONSELHEIRO PENA	3118403	1386	11	1167	44	46974,583	300297,354	12921,57	19571,373	118339,465
CONSOLA├ç├âO	3118502	314	8	355	7	5918,483	24457,685	13512,53	2422,573	8611,092
CONTAGEM	3118601	94	25	74	0	2037,601	28999260,583	44033,01	597,767	11724947,282
COQUEIRAL	3118700	909	3	807	1	40859,8	148656,358	15760,85	25178,33	60382,872
CORA├ç├âO DE JESUS	3118809	2688	453	2026	40	21431,142	200128,876	7397,93	12242,322	74246,266
CORDISBURGO	3118908	510	1	432	1	18467,247	92744,323	10271,83	11264,999	39970,441
CORDISL├éNDIA	3119005	147	0	180	0	18132,451	59070,487	16467,94	10404,323	22976,943
CORINTO	3119104	582	44	585	26	32247,54	316815,624	12992,77	26457,952	125822,127
COROACI	3119203	670	5	483	2	14608,277	92592,785	8955,68	6132,776	36403,459
COROMANDEL	3119302	2008	8	1704	26	320843,862	883426,543	30988,72	101840,453	268447,446
CORONEL FABRICIANO	3119401	183	3	163	3	7074,733	1648898,892	14945,7	2899,814	595137,978
CORONEL MURTA	3119500	832	2	762	25	4891,22	80173,279	8519,1	1968,09	26640,94
CORONEL PACHECO	3119609	133	0	61	1	8686,074	42216,743	13509,36	2377,021	16131,561
CORONEL XAVIER CHAVES	3119708	182	2	181	1	12665,568	47145,281	13582,62	3504,082	16250,331
C├ôRREGO DANTA	3119807	658	1	376	2	26659,723	107198,529	31913,82	12302,624	33216,348
C├ôRREGO DO BOM JESUS	3119906	297	11	371	22	2437,773	33137,784	8711,3	2130,184	13723,918
C├ôRREGO FUNDO	3119955	154	1	415	5	8890,165	183169,001	29097,54	3760,897	89241,45
C├ôRREGO NOVO	3120003	304	265	217	0	5963,991	32151,439	10825,4	2558,099	12340,35
COUTO DE MAGALH├âES DE MINAS	3120102	155	0	123	0	2000,963	42114,486	9476,71	739,931	14849,34
CRIS├ôLITA	3120151	584	35	407	44	12590,89	55269,137	8334,96	6898,513	20599,123
CRISTAIS	3120201	911	0	816	3	64869,835	194589,991	15487,9	25890,183	70778,448
CRIST├üLIA	3120300	739	2	485	45	2204,699	43397,928	7182,71	3558,653	17208,751
CRISTIANO OTONI	3120409	141	1	186	1	12632,323	77088,726	14753,82	3085,873	28219,983
CRISTINA	3120508	672	11	827	15	34884,991	181667,333	17331,36	12840,172	51701,627
CRUCIL├éNDIA	3120607	562	6	681	12	7469,203	53756,598	10630,14	3658,039	20936,358
CRUZEIRO DA FORTALEZA	3120706	221	0	189	1	35928,708	92900,526	22256,95	7685,204	24219,102
CRUZ├ìLIA	3120805	549	14	464	2	20804,852	220127,894	14204,55	6942,517	66901,548
CUPARAQUE	3120839	277	0	343	10	5531,579	51353,807	10281,04	2621,449	16793,368
CURRAL DE DENTRO	3120870	440	1	360	0	5317,241	57235,839	7508,31	3559,02	20396,65
CURVELO	3120904	1093	13	1171	28	93423,196	1480739,967	18537,52	32280,836	475388,459
DATAS	3121001	217	0	441	56	5467,59	47614,822	8703,13	1840,295	15278,853
DELFIM MOREIRA	3121100	509	4	408	3	23594,36	95141,141	11595,51	11763,074	35696,803
DELFIN├ôPOLIS	3121209	536	1	484	4	60038,969	161808,423	22517,18	19294,114	55200,016
DELTA	3121258	70	1	90	1	22232,736	346285,838	34964,24	13739,211	183535,044
DESCOBERTO	3121308	306	0	255	2	4600,066	72835,372	14431,42	2698,097	24018,101
DESTERRO DE ENTRE RIOS	3121407	1123	16	1295	5	11310,192	118760,456	16193,14	4147,763	23666,876
DESTERRO DO MELO	3121506	391	0	249	1	6410,741	34797,357	11541,41	2770,253	13552,088
DIAMANTINA	3121605	892	38	1252	63	9709,328	725768,734	15048,08	5096,395	216276,188
DIOGO DE VASCONCELOS	3121704	627	2	487	0	2603,678	30883,981	7892,66	1690,571	12055,154
DION├ìSIO	3121803	468	0	478	24	17041,999	76345,818	9212,72	2428,992	30208,456
DIVIN├ëSIA	3121902	237	4	297	1	4151,563	44427,656	12858,95	3220,731	15257,325
DIVINO	3122009	2284	7	1606	5	34495,125	225687,577	11209,83	17291,963	74725,387
DIVINO DAS LARANJEIRAS	3122108	276	30	244	28	4632,182	47511,442	9341,61	2825,149	18763,977
DIVINOL├éNDIA DE MINAS	3122207	229	2	83	2	7088,656	58379,31	7723,15	3038,022	21261,962
DIVIN├ôPOLIS	3122306	1627	16	940	32	61541,669	6038786,809	25703,86	23264,923	2462644,092
DIVISA ALEGRE	3122355	96	0	47	0	1683,156	123857,078	18695,41	1507,153	34584,151
DIVISA NOVA	3122405	420	1	264	4	26631,486	92555,48	15253,05	12709,415	34365,59
DIVIS├ôPOLIS	3122454	539	0	484	0	6652,091	68903,318	6532,98	4621,992	23367,414
DOM BOSCO	3122470	374	25	407	23	14290,158	51114,381	13387,74	6355,416	18341,093
DOM CAVATI	3122504	155	2	147	15	1110,551	54517,008	10390,13	945,669	22223,245
DOM JOAQUIM	3122603	241	0	197	4	4212,071	43139,78	9374,14	2442,525	14740,476
DOM SILV├ëRIO	3122702	327	1	375	3	5546,763	82748,911	15464,2	2884,189	33081,276
DOM VI├çOSO	3122801	239	1	158	3	5025,516	30418,387	9901,82	2490,719	11842,75
DONA EUS├ëBIA	3122900	231	0	152	0	20882,895	85013,82	13024,95	4681,754	25314,751
DORES DE CAMPOS	3123007	156	1	229	3	2733,179	271171,659	26867,3	936,495	43459,597
DORES DE GUANH├âES	3123106	384	2	261	0	5140,863	110392,608	20766,1	2352,914	27900,652
DORES DO INDAI├ü	3123205	643	4	580	13	20721,018	212169,749	15238,8	13132,196	92708,979
DORES DO TURVO	3123304	383	1	420	3	8561,319	45607,506	10278,91	4522,387	17506,163
DORES├ôPOLIS	3123403	151	0	205	3	6186,855	61554,403	40152,9	4016,102	12304,457
DOURADOQUARA	3123502	231	4	256	1	12945,714	49721,175	25762,27	3619,282	14450,109
DURAND├ë	3123528	653	1	578	1	20395,227	86004,03	10908,68	13732,635	37841,944
EL├ôI MENDES	3123601	1059	2	891	4	61466,826	596969,877	21527,94	35080,01	275422,2
ENGENHEIRO CALDAS	3123700	253	1	328	4	6838,669	108082,552	9738,92	2766,913	46175,689
ENGENHEIRO NAVARRO	3123809	472	11	268	19	8937,35	70560,731	9564,96	4354,138	24052,486
ENTRE FOLHAS	3123858	332	12	289	5	3024,495	49943,202	9175,68	1729,186	16675,426
ENTRE RIOS DE MINAS	3123908	897	59	1109	7	14407,255	180642,42	11812,87	9978,994	64810,817
ERV├üLIA	3124005	1936	3	1785	5	67909,68	276883,09	14561,3	32249,684	100088,207
ESMERALDAS	3124104	961	12	498	4	27988,987	676083,747	9796,9	14854,389	228558,873
ESPERA FELIZ	3124203	1552	5	1032	12	42737,432	395623,141	15949,33	24224,903	113257,055
ESPINOSA	3124302	2988	66	3267	2	9687,858	274245,042	8513,23	4908,024	91355,277
ESP├ìRITO SANTO DO DOURADO	3124401	695	7	405	0	13020,817	71599,75	15195,19	9478,224	25781,351
ESTIVA	3124500	1572	6	1251	17	45175,47	240912,434	21042,22	16292,689	88790,21
ESTRELA DALVA	3124609	123	0	152	2	3894,407	31256,278	12768,09	2034,377	12815,315
ESTRELA DO INDAI├ü	3124708	442	0	384	9	47493,553	95452,46	26588,43	16438,125	36029,462
ESTRELA DO SUL	3124807	577	0	490	6	285715,289	382045,936	47869,43	91821,531	130684,916
EUGEN├ôPOLIS	3124906	938	3	983	2	22012,428	153814,865	13630,03	9158,047	42606,669
EWBANK DA C├éMARA	3125002	52	0	24	0	1883,978	39855,557	10084,91	1399,201	16042,468
EXTREMA	3125101	526	3	481	19	5147,595	7532714,447	219331,31	4022,47	943004,669
FAMA	3125200	176	0	167	0	8719,78	40811,985	16822,75	5600,33	17205,194
FARIA LEMOS	3125309	235	0	184	3	13916,069	53458,384	15858,32	5186,653	23280,687
FEL├ìCIO DOS SANTOS	3125408	827	0	734	3	3720,581	43112,893	8601,93	1716,368	16234,524
S├âO GON├çALO DO RIO PRETO	3125507	243	0	182	0	2179,226	32427,376	10117,75	951,387	11306,033
FELISBURGO	3125606	381	3	264	13	5498,147	57824,692	7781,55	3449,841	22047,622
FELIXL├éNDIA	3125705	602	3	676	5	47213,544	209562,613	13721,12	18575,288	81946,599
FERNANDES TOURINHO	3125804	158	4	105	0	3296,337	39130,672	11614,92	1950,377	11703,863
FERROS	3125903	1047	1	791	19	17427,043	110637,814	10605,62	13148,647	49887,776
FERVEDOURO	3125952	1258	6	1248	2	22498,398	103788,18	9401,95	9877,578	38663,962
FLORESTAL	3126000	247	8	111	6	8805,766	110075,446	14990,53	6611,576	35541,397
FORMIGA	3126109	1616	43	1861	8	104304,191	1619671,091	23671,44	33062,451	511257,359
FORMOSO	3126208	723	24	590	1	55895,807	154414,516	16614,43	21003,455	48044,302
FORTALEZA DE MINAS	3126307	388	6	523	1	11476,878	67188,858	15245,94	7469,802	131397,889
FORTUNA DE MINAS	3126406	193	1	161	2	5944,289	36240,342	12360,28	3696,046	14582,497
FRANCISCO BADAR├ô	3126505	1384	14	1367	5	4713,74	65933,809	6245,51	2010,024	24148,124
FRANCISCO DUMONT	3126604	349	23	268	1	17313,142	58751,846	11265,93	3144,408	15813,34
FRANCISCO S├ü	3126703	2354	26	1477	5	21144,4	302677,53	11452,91	18215,098	103838,754
FRANCISC├ôPOLIS	3126752	643	6	617	5	9314,985	71284,489	12567,79	5191,246	18101,866
FREI GASPAR	3126802	443	60	358	1	10976,563	52810,734	8766,72	6090,352	21959,333
FREI INOC├èNCIO	3126901	283	0	200	4	7372,754	93085,853	9699,47	4192,881	30862,743
FREI LAGONEGRO	3126950	401	1	304	0	7614,732	33557,1	9560,43	2009,406	9079,297
FRONTEIRA	3127008	314	44	137	0	7029,764	1057964,924	61970,77	13251,591	787702,866
FRONTEIRA DOS VALES	3127057	345	1	448	3	4164,835	35780,663	7559,83	1834,558	13416,915
FRUTA DE LEITE	3127073	722	4	980	0	3037,008	38703,189	6779,33	2054,001	17028,504
FRUTAL	3127107	1918	114	1556	8	277790,969	1842295,385	31347,55	88043,092	486985,153
FUNIL├éNDIA	3127206	129	2	155	15	7625,24	51674,022	12081,84	3878,204	14888,485
GALIL├ëIA	3127305	486	2	443	0	7844,233	83025,103	11803,4	4552,774	29187,038
GAMELEIRAS	3127339	944	11	796	15	4631,865	39049,014	7443,58	4374,631	16175
GLAUCIL├éNDIA	3127354	416	12	109	0	2428,895	27283,082	8633,89	2278,772	10344,074
GOIABEIRA	3127370	183	1	170	0	3336,679	36710,267	11030,73	1677,911	12911,628
GOIAN├ü	3127388	192	0	100	5	2105,568	58057,39	14690,64	1868,028	15153,924
GON├çALVES	3127404	529	14	255	25	7420,564	59378,287	13464,46	3013,677	18909,551
GONZAGA	3127503	415	7	479	2	3303,096	48235,915	7751,23	3819,259	16805,156
GOUVEIA	3127602	466	0	322	4	6697,792	129207,136	10710,14	2099,395	60106,331
GOVERNADOR VALADARES	3127701	1710	12	1635	101	33172,638	5888139,62	20961,62	23784,569	2225603,184
GR├âO MOGOL	3127800	1948	225	1692	184	82829,317	285747,865	17936,59	5815,399	97854,906
GRUPIARA	3127909	82	0	104	3	5029,13	27288,236	19244,17	2080,861	10544,279
GUANH├âES	3128006	976	16	589	74	36270,048	617675,787	18138,13	15944,422	173689,73
GUAP├ë	3128105	1594	22	1267	4	75008,809	242770,351	16789,1	22722,819	70947,817
GUARACIABA	3128204	1209	3	1226	35	11944,803	85962,514	8154,29	3664,148	28747,695
GUARACIAMA	3128253	593	2	325	18	2972,465	39091,667	7816,77	3314,181	17518,863
GUARAN├ëSIA	3128303	563	74	486	1	22131,541	432100,37	22298,5	24323,662	219955,504
GUARANI	3128402	485	0	394	1	12895,465	120116,232	13276,91	6699,58	50231,359
GUARAR├ü	3128501	119	4	150	1	2788,347	46509,571	11810,45	1366,776	17270,766
GUARDA-MOR	3128600	784	3	871	22	180959,521	339170,32	50351,89	46941,775	87172,592
GUAXUP├ë	3128709	422	27	392	4	29042,798	1914677,646	36613,72	31753,721	717175,81
GUIDOVAL	3128808	392	13	570	7	8512,685	100880,486	13819,24	4246,316	42673,927
GUIMAR├éNIA	3128907	540	4	496	0	42708,1	143588,183	18047,79	9677,046	36374,951
GUIRICEMA	3129004	1248	58	1433	4	12575,88	93261,136	10702,45	10447,247	43369,407
GURINHAT├â	3129103	1048	8	1014	5	64226,978	130290,225	21864,44	21829,524	50210,364
HELIODORA	3129202	561	0	466	1	17640,713	91419,591	13933,79	16098,574	41810,831
IAPU	3129301	891	204	706	0	10654,181	100493,646	9167,46	3576,1	29336,738
IBERTIOGA	3129400	239	3	293	5	17589,121	65086,639	12638,18	5106,351	22251,805
IBI├ü	3129509	819	16	514	3	205831,217	918383,743	36588,99	80007,624	349577,825
IBIA├ì	3129608	348	5	294	2	6074,528	65975,414	7854,22	4676,22	25340,303
IBIRACATU	3129657	485	0	439	1	2081,04	42358,87	6870,86	1522,734	15794,642
IBIRACI	3129707	948	3	934	1	94123,891	624794,069	46025,35	34072,417	373954,14
IBIRIT├ë	3129806	75	3	25	0	1898,269	2170568,443	12230,28	570,907	788170,053
IBITI├ÜRA DE MINAS	3129905	383	2	440	1	7501,29	49059,191	13874,21	7689,366	22090,489
IBITURUNA	3130002	172	8	235	4	7891,378	36472,967	12085,14	6476,225	17934,229
ICARA├ì DE MINAS	3130051	1161	33	961	7	10299,544	76095,561	6429,71	4686,298	23898,396
IGARAP├ë	3130101	174	2	193	2	57558,89	648223,198	15761,5	19336,165	210950,563
IGARATINGA	3130200	448	1	324	1	31124,739	339790,793	32216,82	12877,153	57842,944
IGUATAMA	3130309	460	0	338	0	41104,034	321913,341	39392,23	14193	115810,858
IJACI	3130408	122	2	130	0	6254,971	334988,041	51855,73	5056,514	134082,579
ILIC├ìNEA	3130507	1042	1	786	3	41771,135	183538,246	14851,78	28404,421	71934,046
IMB├ë DE MINAS	3130556	1064	1	573	19	15569,396	60411,468	8756,55	6917,409	22544,352
INCONFIDENTES	3130606	870	5	735	5	12125,815	95102,529	12928,57	6880,02	41206,458
INDAIABIRA	3130655	1265	0	1224	1	9848,955	54935,243	7301,33	3588,773	21798,222
INDIAN├ôPOLIS	3130705	433	0	420	61	119011,691	438089,819	64368,18	114053,992	346083,088
INGA├ì	3130804	236	2	220	0	24972,477	58467,873	20993,85	8345,856	21177,658
INHAPIM	3130903	2509	6	1757	73	29582,62	290538,655	11719,05	15770,061	96406,887
INHA├ÜMA	3131000	183	0	169	3	12346,275	99794,797	15992,76	10522,819	38971,857
INIMUTABA	3131109	254	5	220	0	12930,246	79707,888	10643,33	3459,354	27143,863
IPABA	3131158	140	27	303	6	956,257	147649,33	8035,34	3337,765	40219,43
IPANEMA	3131208	939	0	899	1	14535,506	230044,098	11656,06	4988,818	93384,722
IPATINGA	3131307	114	1	178	3	943,35	9668382,002	37014,82	1313,178	5875773,472
IPIA├çU	3131406	152	0	154	0	41551,37	97496,943	22753,08	24625,754	48602,597
IPUI├ÜNA	3131505	461	20	389	2	12824,878	132852,881	13121,27	14567,83	49830,358
IRA├ì DE MINAS	3131604	507	1	470	5	33146,908	213330,53	30611,35	13732,436	57348,17
ITABIRA	3131703	1665	29	1065	72	15237,882	5223173,704	43787,35	13776,035	2089730,604
ITABIRINHA	3131802	609	7	576	5	3224,198	97932,957	8517,39	3594,721	39314,259
ITABIRITO	3131901	242	32	165	11	4609,224	3940507,929	77544,63	3478,577	717209,01
ITACAMBIRA	3132008	663	14	622	128	23273,516	58057,76	10803,45	2720,595	12341,75
ITACARAMBI	3132107	558	0	456	1	12831,645	189327,664	10265,56	7107,904	67620,876
ITAGUARA	3132206	911	14	809	12	17752,038	268129,887	20116,28	7583,346	94625,578
ITAIP├ë	3132305	1180	5	1276	10	8250,491	86367,851	6787,26	13748,45	43323,677
ITAJUB├ü	3132404	784	22	986	7	9604,99	3012092,067	31052,5	6984,45	1131984,348
ITAMARANDIBA	3132503	2426	1	1975	120	105458,914	403729,537	11647,95	15054,652	101633,203
ITAMARATI DE MINAS	3132602	445	0	270	2	17127,5	56509,469	12954,94	3370,054	39512,666
ITAMBACURI	3132701	1491	55	962	11	24035,848	259493,082	10978,26	10530,943	93647,493
ITAMB├ë DO MATO DENTRO	3132800	443	1	285	1	2874,198	25765,753	11674,56	1469,893	10347,172
ITAMOGI	3132909	793	22	671	0	43114,257	169720,243	16162,29	38008,888	88240,505
ITAMONTE	3133006	559	13	319	43	13899,69	723012,422	46976,31	5163,693	137365,855
ITANHANDU	3133105	265	4	215	28	140539,551	420681,827	27513,53	97470,863	205037,924
ITANHOMI	3133204	594	0	971	15	9001,412	113448,741	9153,52	4142,925	40955,485
ITAOBIM	3133303	897	0	926	0	4958,839	255038,375	11829,79	2702,237	108283,746
ITAPAGIPE	3133402	1374	3	1331	8	99742,218	454982,337	30249,47	28623,847	138682,581
ITAPECERICA	3133501	1202	44	1246	3	67648,532	463381,2	20912,59	13510,96	122490,19
ITAPEVA	3133600	498	5	367	0	4963,795	302847,961	31487,62	3212,63	76461,404
ITATIAIU├çU	3133709	236	0	262	1	21784,811	960666,325	87500,35	9377,352	170134,472
ITA├Ü DE MINAS	3133758	147	0	89	1	20210,55	509369,86	31673,29	3277,295	331711,935
ITA├ÜNA	3133808	618	10	647	14	24906,331	3030158,314	32689,2	12359,551	1196492,933
ITAVERAVA	3133907	339	1	798	7	5194,025	48337,696	8495,2	2348,089	18299,037
ITINGA	3134004	1230	94	1392	5	7371,201	122228,655	8069,5	3359,297	37919,126
ITUETA	3134103	757	17	682	22	21900,754	81331,849	13289,52	9308,873	29157,342
ITUIUTABA	3134202	1465	20	1443	16	191888,856	2895753,639	27703,67	65193,064	919978,439
ITUMIRIM	3134301	348	4	322	5	11499,071	61545,01	9905,84	6753,534	25463,114
ITURAMA	3134400	558	0	521	2	125906,266	1726005,147	44849,94	54124,44	1410705,31
ITUTINGA	3134509	288	16	235	0	19748,337	83550,029	21281,21	7377,048	39164,287
JABOTICATUBAS	3134608	736	27	822	8	11049,871	205296,851	10503,8	12307,258	79310,668
JACINTO	3134707	757	6	844	1	9204,434	101965,659	8117,64	6990,17	36289,999
JACU├ì	3134806	1075	107	994	6	28891,852	109687,455	14046,29	12188,494	40948,057
JACUTINGA	3134905	953	1	594	6	30954,411	633912,515	24905,22	20150,649	183129,866
JAGUARA├çU	3135001	114	1	139	3	1830,003	64962,084	20570,64	920,15	10844,681
JA├ìBA	3135050	2620	0	2155	10	149817,282	555251,591	14635,38	27606,234	120547,778
JAMPRUCA	3135076	472	1	358	14	15232,405	54501,552	10066,78	4960,662	17944,923
JANA├ÜBA	3135100	1585	1	1474	23	41744,912	1096808,016	15307,22	23493,225	340131,269
JANU├üRIA	3135209	3418	0	3379	28	27184,104	676300,885	9860,91	14062,902	231091,412
JAPARA├ìBA	3135308	181	2	202	0	23870,306	68416,276	15881,22	10689,292	28227,202
JAPONVAR	3135357	1033	5	631	113	3197,52	57653,795	6639,85	1837,473	21085,526
JECEABA	3135407	429	0	435	18	12621,911	770608,996	147937,99	2256,855	33352,023
JENIPAPO DE MINAS	3135456	697	8	614	0	20043,698	69760,385	9092,86	785,377	15738,966
JEQUERI	3135506	1253	15	1756	51	42516,755	145473,101	11312,94	11467,725	46601,769
JEQUITA├ì	3135605	415	41	503	3	14897,05	78646,897	9967,92	5049,365	28661,943
JEQUITIB├ü	3135704	419	5	582	3	30552,698	89202,086	16770,46	10069,066	30300,552
JEQUITINHONHA	3135803	1734	9	1887	12	15517,59	225097,963	8806,65	10130,978	72903,703
JESU├éNIA	3135902	380	4	296	1	19759,427	64401,439	13148,52	8529,144	26182,286
JOA├ìMA	3136009	915	2	968	7	14748,763	131819,033	8431,56	7102,252	45731,835
JOAN├ëSIA	3136108	610	0	1067	0	3035,817	77144,411	15441,24	1205,549	37478,62
JO├âO MONLEVADE	3136207	90	2	53	0	1156,641	2591006,377	32554,42	325,721	1429797,812
JO├âO PINHEIRO	3136306	2634	249	1932	13	373938,887	1462068,813	29990,54	95753,31	345008,693
JOAQUIM FEL├ìCIO	3136405	279	3	315	3	3998,762	40378,02	8648,11	3302,1	16235,534
JORD├éNIA	3136504	611	6	603	7	9590,044	82015,158	7523,64	4938,37	29312,941
JOS├ë GON├çALVES DE MINAS	3136520	601	0	258	8	10410,119	44991,197	9715,22	1084,716	11426,606
JOS├ë RAYDAN	3136553	319	2	348	12	5056,114	54606,856	11157,92	3055,388	14361,518
JOSEN├ôPOLIS	3136579	670	0	447	3	3796,261	36223,105	7427,33	1070,217	11675,692
NOVA UNI├âO	3136603	490	43	300	13	14586,084	82165,188	14156,65	4267,763	26749,547
JUATUBA	3136652	42	0	36	3	2188,254	1202426,139	46472,37	2068,351	468566,549
JUIZ DE FORA	3136702	1049	3	748	29	33314,656	15990512,971	28363,59	12207,499	6163821,097
JURAMENTO	3136801	319	5	310	39	4483,01	36754,989	8433,91	4908,386	16493,668
JURUAIA	3136900	1177	19	1167	0	29815,793	164671,229	15924,11	20520,525	53158,489
LADAINHA	3137007	2181	86	2291	293	16655,384	113162,301	6234,15	4330,972	34434,062
LAGAMAR	3137106	917	11	922	42	43595,181	262615,4	33690,24	11564,854	50069,924
LAGOA DA PRATA	3137205	360	5	330	4	47477,492	1631664,099	31865,95	30668,654	512706,153
LAGOA DOS PATOS	3137304	481	2	247	0	7371,3	44678,614	10517,56	3641,071	16888,279
LAGOA DOURADA	3137403	714	3	770	0	55251,708	202052,367	15475,82	11935,386	56034,653
LAGOA FORMOSA	3137502	1464	24	1644	3	97410,003	333813,168	18366,61	26526,646	90540,31
LAGOA GRANDE	3137536	697	3	567	6	61641,283	227767,886	24127,95	19168,192	49795,9
LAGOA SANTA	3137601	116	0	62	4	2969,21	1661470,344	26905,53	1876,053	501083,749
LAJINHA	3137700	1867	8	1269	14	47927,477	313262,486	15430,89	19420,882	99606,449
LAMBARI	3137809	1300	33	718	10	25070,287	333589,97	15984,19	25276,656	141769,622
LAMIM	3137908	351	1	323	0	6846,465	40215,778	11496,79	1376,183	11346,419
LARANJAL	3138005	704	2	453	0	11010,82	75712,599	11049,71	6378,889	30454,418
LASSANCE	3138104	647	20	439	34	42176,811	111960,272	16800,76	9861,772	30045,776
LAVRAS	3138203	808	17	959	8	73841,516	2486355,666	24346,44	40593,945	881563,788
LEANDRO FERREIRA	3138302	265	0	217	1	6858,519	38516,98	11671,81	4815,158	16860,227
LEME DO PRADO	3138351	327	2	395	1	6579,731	50545,914	10113,23	986,392	13884,466
LEOPOLDINA	3138401	1320	33	1418	9	46143,294	1038921,924	19472,24	22756,084	391092,191
LIBERDADE	3138500	472	11	406	1	18266,179	81898,525	15464,22	5059,688	28221,665
LIMA DUARTE	3138609	683	0	870	20	28183,81	250862,917	14835,18	6619,111	71248,794
LIMEIRA DO OESTE	3138625	714	0	739	12	122834,04	342580,891	45756,76	29230,454	83717,772
LONTRA	3138658	567	1	309	1	2442,715	65128,1	7201,25	1333,26	18706,308
LUISBURGO	3138674	1113	6	1104	2	32926,184	81966,971	12789,35	18738,764	38576,776
LUISL├éNDIA	3138682	443	1	385	4	4748,828	48543,297	7185,21	2834,367	17088,136
LUMIN├üRIAS	3138708	276	3	280	0	39223,266	102200,893	18341,87	9375,288	28368,226
LUZ	3138807	833	4	624	5	95506,505	487069,251	26471,15	29330,193	152192,654
MACHACALIS	3138906	347	0	307	1	8793,537	74521,923	10297,35	3783,499	25825,587
MACHADO	3139003	1623	12	1211	14	134217,15	962265,188	22954,8	66429,565	393396,63
MADRE DE DEUS DE MINAS	3139102	226	0	206	5	71347,66	156663,038	30402,3	9589,623	32051,543
MALACACHETA	3139201	1270	35	945	69	16010,376	181490,709	9473,86	10260,943	62053,355
MAMONAS	3139250	1133	2	1207	31	2703,749	47992,944	7245,31	1838,216	13664,753
MANGA	3139300	1006	74	1282	15	17594,633	187799,467	9694,38	11504,445	77769,237
MANHUA├çU	3139409	2822	7	3382	27	108383,031	2386303,095	26939,52	47832,93	755114,412
MANHUMIRIM	3139508	702	1	490	23	30040,466	448112,308	19667,85	18410,728	135162,049
MANTENA	3139607	1165	16	1154	41	14600,78	376871,331	13396,54	10311,695	171627,322
MARAVILHAS	3139706	278	1	248	2	11656,666	115237,89	14631,52	6555,303	58423,353
MAR DE ESPANHA	3139805	428	16	401	2	9129,767	170452,611	13376,18	2874,881	60014,11
MARIA DA F├ë	3139904	627	12	426	13	10434,862	157652,287	10881,58	6520,572	60542,118
MARIANA	3140001	564	53	286	3	9133,916	2899086,29	48433,54	9951,668	1108652,161
MARILAC	3140100	142	0	108	7	5828,12	42056,628	9886,37	2181,853	15084,284
M├üRIO CAMPOS	3140159	140	8	69	1	9828,974	154909,84	10335,59	3223,219	43100,859
MARIP├ü DE MINAS	3140209	188	12	197	3	5710,446	57644,378	19350,24	2194,699	15609,033
MARLI├ëRIA	3140308	199	1	77	2	3223,131	39494,774	9565,22	1693,205	15437,223
MARMEL├ôPOLIS	3140407	279	3	251	1	4887,743	30952,054	10673,12	8617,551	19565,964
MARTINHO CAMPOS	3140506	529	12	431	3	67211,645	320822,833	23877,85	21453,706	95246,265
MARTINS SOARES	3140530	639	0	282	2	22634,014	135903,708	16630,41	23475,586	60835,56
MATA VERDE	3140555	377	0	204	0	2892,025	62619,04	7333,3	1771,405	19795,962
MATERL├éNDIA	3140605	385	1	230	71	9187,501	44126,62	9553,28	3651,638	17132,913
MATEUS LEME	3140704	452	0	477	8	16383,923	692585,377	22575,96	12730,506	233360,916
MATIAS BARBOSA	3140803	70	0	127	0	1975,236	505304,882	34971,62	1743,732	249367,592
MATIAS CARDOSO	3140852	696	0	850	7	45694,22	132261,416	12024,86	15838,088	38562,226
MATIP├ô	3140902	1043	6	823	10	17988,262	241017,059	12742,79	17031,06	137085,78
MATO VERDE	3141009	1113	1	1003	3	4808,929	119946,064	9335,05	2348,243	49286,668
MATOZINHOS	3141108	84	3	72	7	8411,36	1003806,931	26880,01	7282,838	477004,755
MATUTINA	3141207	404	0	330	5	14858,018	63002,47	16381,3	7826,447	24783,491
MEDEIROS	3141306	599	0	580	0	72401,359	120498,741	32004,98	17659,873	31762,547
MEDINA	3141405	1658	0	964	34	8984,25	215514,97	10066,56	5998,088	72779,971
MENDES PIMENTEL	3141504	562	0	568	101	5598,468	56105,599	8547,47	3507,864	24245,324
MERC├èS	3141603	710	7	965	29	10989,124	115992,118	10672,81	3811,845	36050,37
MESQUITA	3141702	637	0	699	1	4692,773	45475,735	7693,41	1437,705	19533,268
MINAS NOVAS	3141801	3210	7	3321	16	35587,09	251498,209	7857,11	5265,026	83826,68
MINDURI	3141900	95	2	96	3	16082,525	70616,253	17787,47	3739,71	18983,64
MIRABELA	3142007	933	17	800	74	10776,345	122795,225	8946,18	3225,061	39288,104
MIRADOURO	3142106	1016	3	925	4	14940,131	130089,106	12004,16	7996,918	47079,916
MIRA├ì	3142205	747	0	831	10	7400,258	242619,791	16233,09	5972,04	63931,513
MIRAV├éNIA	3142254	545	4	571	4	2084,504	36847,376	7542,96	1681,939	13760,98
MOEDA	3142304	130	0	166	2	2288,109	59012,607	11904,9	1359,593	18748,893
MOEMA	3142403	310	5	313	6	11316,878	106938,971	14211,16	4879,374	33602,381
MONJOLOS	3142502	144	0	157	0	3655,235	41289,419	17743,63	2925,12	10399,672
MONSENHOR PAULO	3142601	367	2	331	0	19326,926	195808,337	22478,28	11170,054	65791,292
MONTALV├éNIA	3142700	1211	17	1062	1	8489,024	126213,465	8089,05	5876,222	50883,349
MONTE ALEGRE DE MINAS	3142809	1773	41	1527	3	215296,834	551194,499	26129,15	81966,036	175433,585
MONTE AZUL	3142908	2386	6	2494	1	9182,741	190656,24	8752,52	4715,417	65981,174
MONTE BELO	3143005	1444	2	1410	17	57660,614	282960,019	21033,23	23343,855	91794,944
MONTE CARMELO	3143104	1218	10	1375	6	136364,892	1091638,098	22625,56	76951,647	437183,3
MONTE FORMOSO	3143153	451	4	384	0	2433,237	32087,324	6500,67	1185,304	12145,146
MONTE SANTO DE MINAS	3143203	987	40	928	0	56393,005	357457,364	16285,82	61428,002	175664,878
MONTES CLAROS	3143302	3562	182	3357	21	111960,04	8967972,648	22306,89	61936,848	2871087,362
MONTE SI├âO	3143401	929	9	623	34	22937,43	413092,017	17620,37	15776,782	159542,849
MONTEZUMA	3143450	1144	305	1060	2	11020,667	60268,793	7378,65	2779,623	18668,951
MORADA NOVA DE MINAS	3143500	496	10	305	7	141912,226	272360,822	30740,5	22566,593	65380,54
MORRO DA GAR├çA	3143609	160	3	217	5	11145,634	47264,174	18213,55	5458,849	21972,813
MORRO DO PILAR	3143708	231	0	121	1	3315,472	32574,035	9755,63	1573,885	12977,617
MUNHOZ	3143807	550	2	355	0	10590,809	88033,107	14060,55	3287,557	24778,985
MURIA├ë	3143906	1894	90	1456	11	30633,299	2100503,401	19352,88	20850,464	775931,28
MUTUM	3144003	3049	1	2697	138	67429,737	374296,265	13596,93	23914,485	112798,794
MUZAMBINHO	3144102	1185	4	1322	28	46224,325	415074,735	19741,02	34034,166	146938,161
NACIP RAYDAN	3144201	195	1	170	1	2470,714	27005,547	8248,49	1596,048	9830,929
NANUQUE	3144300	595	32	360	2	28740,043	644030,429	15412,22	19560,439	282708,214
NAQUE	3144359	99	0	71	2	2635,211	68614,252	9901,05	18721,421	38657,308
NATAL├éNDIA	3144375	202	15	263	5	7082,893	43839,257	12962,52	3548,879	13875,106
NAT├ëRCIA	3144409	721	0	696	2	11891,012	67916,197	14090,5	9682,62	30645,175
NAZARENO	3144508	523	52	425	7	28565,377	208794,789	24326,55	11132,212	65374,198
NEPOMUCENO	3144607	1532	24	1078	7	106196,608	444289,001	16422,91	85384,663	205389,568
NINHEIRA	3144656	1004	0	760	1	12842,062	75957,833	7321,24	3589,76	23825,568
NOVA BEL├ëM	3144672	655	0	435	1	8576,219	37654,737	10867,17	8861,021	21475,224
NOVA ERA	3144706	201	2	231	1	13316,84	321628,91	17874,23	5158,942	194790,539
NOVA LIMA	3144805	56	1	7	2	866,424	9117370,904	98910,49	130,397	1580684,803
NOVA M├ôDICA	3144904	293	0	315	0	6842,335	42532,648	11320,91	3531,556	16162,114
NOVA PONTE	3145000	364	5	345	0	196944,682	772975,232	51759,42	71942,65	430431,443
NOVA PORTEIRINHA	3145059	500	2	644	12	21717,106	104541,683	13669,15	8910,737	37068,042
NOVA RESENDE	3145109	2718	9	2422	11	86933,954	296577,727	17817,83	50821,571	109386,493
NOVA SERRANA	3145208	294	1	239	5	10689,888	2603231,653	27494,76	6398,592	502759,379
NOVO CRUZEIRO	3145307	2979	21	3321	13	22210,252	233636,521	7327,7	14579,081	74078,453
NOVO ORIENTE DE MINAS	3145356	550	1	304	8	5684,009	81944,29	7539,27	2715,254	27365,669
NOVORIZONTE	3145372	377	2	486	6	2140,451	50754,268	9561,84	1094,77	12943,963
OLARIA	3145406	231	0	208	0	3395,79	23635,495	12619,06	1601,663	9076,705
OLHOS-D'├üGUA	3145455	890	25	383	59	70420,074	120829,347	20331,37	5668,608	21267,188
OL├ìMPIO NORONHA	3145505	93	0	124	1	4085,324	36589,146	13242,54	5547,922	17390,746
OLIVEIRA	3145604	1202	20	1624	78	52458,787	848150,705	20238,88	26757,602	290589,15
OLIVEIRA FORTES	3145703	178	1	160	1	9127,636	30146,941	13816,2	2136,775	10390,594
ON├çA DE PITANGUI	3145802	283	12	248	1	14716,487	49109,016	15385,03	7563,134	19207,014
ORAT├ôRIOS	3145851	199	0	225	4	7167,707	53326,852	11322,05	5957,525	20239,872
ORIZ├éNIA	3145877	952	6	528	3	20758,68	80573,982	10136,37	4108,807	23941,709
OURO BRANCO	3145901	269	3	343	4	5034,399	3360900,715	86320,81	2495,099	2064199,749
OURO FINO	3146008	1924	9	1244	7	49865,982	657818,939	19510,59	23488,771	271667,888
OURO PRETO	3146107	728	77	844	8	19398,066	4647154,816	62245,07	9606,187	1480322,859
OURO VERDE DE MINAS	3146206	546	3	601	20	4490,466	46239,657	7567,87	3458,576	17550,673
PADRE CARVALHO	3146255	385	1	279	66	705,701	50313,325	7938,36	667,569	14074,158
PADRE PARA├ìSO	3146305	777	5	635	81	4941,753	168936,908	8372,75	2509,401	53341,487
PAINEIRAS	3146404	476	0	495	7	13777,263	59755,648	12850,68	6690,926	25710,633
PAINS	3146503	320	4	401	8	14933,639	311222,68	37090,06	8358,562	106828,12
PAI PEDRO	3146552	1198	0	1082	3	4950,335	43445,415	7025,46	2060,344	15197,024
PAIVA	3146602	138	0	135	2	3286,711	22164,611	14054,92	1162,737	8243,249
PALMA	3146701	635	277	625	15	11189,386	68943,76	10209,35	5330,055	27162,552
PALM├ôPOLIS	3146750	647	18	742	12	5294,983	47116,19	7647,49	3127,783	20003,728
PAPAGAIOS	3146909	308	16	327	4	16253,901	250216,663	16126,36	8776,567	120076,105
PARACATU	3147006	2218	38	1991	28	598013,245	3509442,302	37986,73	102322,148	740309,149
PAR├ü DE MINAS	3147105	795	5	578	5	88497,404	2745629,064	29605,98	38315,217	927657,127
PARAGUA├çU	3147204	1345	1	682	7	60961,377	481615,243	22314,56	38049,082	160385,981
PARAIS├ôPOLIS	3147303	1102	41	827	10	11116,515	578638,311	27576,53	5984,512	216318,815
PARAOPEBA	3147402	396	0	510	5	29339,834	565436,165	23148	13201,048	166305,335
PASSAB├ëM	3147501	155	0	83	27	1832,409	19819,876	11443,35	770,755	6977,653
PASSA QUATRO	3147600	350	0	316	3	69093,141	376251,799	22844,68	26077,01	115091,261
PASSA TEMPO	3147709	574	4	437	10	14204,867	187771,053	22557,79	6984,587	59660,965
PASSA-VINTE	3147808	216	13	190	3	9509,509	32144,94	15278,01	934,803	9016,685
PASSOS	3147907	1528	22	1193	9	159137,133	2387476,886	20858,98	74962,54	882779,399
PATIS	3147956	389	20	526	0	3827,836	44516,784	7449,26	2979,34	15970,763
PATOS DE MINAS	3148004	3779	76	3132	12	282540,335	4378859,029	29019,63	87562,241	1240373,096
PATROC├ìNIO	3148103	2810	2	2712	9	401293,212	2737658,901	30424,18	131370,037	805710,35
PATROC├ìNIO DO MURIA├ë	3148202	699	7	310	2	3216,362	74363,502	13092,17	1960,447	26644,052
PAULA C├éNDIDO	3148301	884	6	724	11	18451,314	95270,183	9823,69	10798,597	34715,671
PAULISTAS	3148400	268	3	423	51	6158,963	43964,158	8824,6	2919,336	14475,041
PAV├âO	3148509	538	0	641	51	11869,501	69523,141	7982,91	6266,071	25349,13
PE├çANHA	3148608	1261	0	1147	5	43354,65	179173,937	10025,96	44363,589	92979,799
PEDRA AZUL	3148707	671	4	569	25	8100,746	273042,756	11032,92	7903,872	87265,082
PEDRA BONITA	3148756	1353	2	949	3	14258,162	62332,74	8758,29	9096,886	25326,362
PEDRA DO ANTA	3148806	448	1	603	0	19057,169	48692,053	14890,54	2089,431	12962,157
PEDRA DO INDAI├ü	3148905	578	0	462	0	15682,424	79390,959	19680,46	3335,804	35944,748
PEDRA DOURADA	3149002	259	5	251	0	7581,147	34957,533	14256,74	2657,368	10700,665
PEDRALVA	3149101	870	29	515	7	21955,581	129791,893	11217,97	13929,058	56824,425
PEDRAS DE MARIA DA CRUZ	3149150	1024	0	864	4	10992,782	84536,497	7418,08	6476,515	27395,77
PEDRIN├ôPOLIS	3149200	176	2	162	2	31402,634	106515,298	29007,43	12563,762	37353,067
PEDRO LEOPOLDO	3149309	184	1	136	10	12865,648	1437733,236	22521,94	9843,851	634281,95
PEDRO TEIXEIRA	3149408	165	0	132	0	2339,703	21377,425	11599,25	1615	8562,97
PEQUERI	3149507	107	2	86	1	2974,294	42885,772	12813,2	799,616	18827,018
PEQUI	3149606	244	2	338	9	15808,449	60365,96	13735,14	6831,66	22565,27
PERDIG├âO	3149705	407	0	470	1	12475,329	214046,351	19735,05	9980,155	47502,522
PERDIZES	3149804	1319	10	1086	44	296640,363	600368,766	37699,77	95794,226	183696,908
PERD├òES	3149903	703	5	626	1	28354,519	478423,441	22310,36	22457,552	179773,787
PERIQUITO	3149952	160	0	75	1	2578,23	72609,992	10284,7	18244,051	52732,182
PESCADOR	3150000	167	0	142	4	3971,665	38630,813	8960,99	3481,933	17158,742
PIAU	3150109	280	1	470	8	6668,834	46516,433	16321,56	3231,823	24319,309
PIEDADE DE CARATINGA	3150158	533	0	272	4	19122,706	88778,47	10764,94	8283,197	24019,45
PIEDADE DE PONTE NOVA	3150208	111	3	93	0	10710,847	49993,59	11866,51	5044,86	20780,618
PIEDADE DO RIO GRANDE	3150307	204	52	169	5	21954,581	73776,703	15750,79	7862,873	61398,296
PIEDADE DOS GERAIS	3150406	700	1	749	4	12048,251	62143,853	12476,18	4040,6	18475,055
PIMENTA	3150505	629	1	560	2	36158,492	177650,623	20372,78	17542,63	56053,9
PINGO-D'├üGUA	3150539	108	2	174	72	707,396	38710,914	7943,96	1048,4	14151,489
PINT├ôPOLIS	3150570	1145	19	1094	12	6198,108	56756,587	7482,74	3058,602	20089,659
PIRACEMA	3150604	482	17	404	5	11500,503	105262,443	16031,44	10042,987	35196,093
PIRAJUBA	3150703	79	0	52	0	75426,671	308785,327	53330,8	27675,054	86204,689
PIRANGA	3150802	2324	25	2179	11	25031,902	159805,094	8918,69	7058,966	49285,288
PIRANGU├çU	3150901	551	15	544	21	4528,744	53590,489	9718,99	3947,587	21732,375
PIRANGUINHO	3151008	426	6	363	9	7335,726	101908,376	11853,95	4981,782	35079,004
PIRAPETINGA	3151107	211	0	346	4	5347,58	588966,213	54152,83	2474,552	144307,205
PIRAPORA	3151206	269	2	606	31	30109,961	1837373,129	32401,74	14178,273	737752,672
PIRA├ÜBA	3151305	423	0	394	0	12098,634	164074,113	14808,13	5124,122	48938,425
PITANGUI	3151404	494	12	353	5	51092,911	509907,815	18404,24	21325,938	200397,801
PIUMHI	3151503	928	13	1015	5	93252,529	866514,133	25098,16	51705,539	292039,432
PLANURA	3151602	112	0	70	0	69191,282	488212,35	41387,96	27879,664	326077,135
PO├çO FUNDO	3151701	1972	33	2071	83	48545,816	259188,057	15333,85	25330,826	87474,615
PO├çOS DE CALDAS	3151800	296	0	298	4	39403,906	6368085,851	38342,33	30171,31	2796331,506
POCRANE	3151909	990	1	1024	57	24689,418	101931,799	11529,44	6741,146	30929,957
POMP├ëU	3152006	815	29	736	7	123415,485	731802,849	23149,53	50265,37	229846,639
PONTE NOVA	3152105	1006	76	750	8	44521,857	1649845,483	27332,97	14138,974	499885,017
PONTO CHIQUE	3152131	248	3	239	22	4175,112	38233,484	8977,1	3980,523	15504,573
PONTO DOS VOLANTES	3152170	1053	75	967	59	6248,425	81521,356	6716,21	2311,749	35806,181
PORTEIRINHA	3152204	3241	0	3546	13	33371,88	335665,502	8664,35	12063,425	116014,225
PORTO FIRME	3152303	1123	2	1034	2	10854,337	90555,417	8052,95	6899,96	29279,666
POT├ë	3152402	1056	57	508	113	11797,914	137602,458	8268,88	5806,893	45395,148
POUSO ALEGRE	3152501	1954	94	1879	17	66936,552	7390449,257	50228,35	27770,271	1807497,476
POUSO ALTO	3152600	548	6	468	26	61863,904	220803,725	35699,87	9182,724	49951,08
PRADOS	3152709	344	3	260	11	16722,578	152095,967	16860,21	3497,616	35361,007
PRATA	3152808	1793	29	1491	18	230632,383	928698,615	33411,23	76995,799	292518,349
PRAT├üPOLIS	3152907	451	0	398	3	24057,541	137979,797	15520,79	8011,397	50304,683
PRATINHA	3153004	471	1	552	0	39307,321	94148,344	26379,47	15967,214	29369,484
PRESIDENTE BERNARDES	3153103	875	0	670	1	7306,079	46944,84	8440,28	2699,122	17776,931
PRESIDENTE JUSCELINO	3153202	167	4	287	7	6899,36	42499,189	11105,09	4262,634	16022,158
PRESIDENTE KUBITSCHEK	3153301	107	0	118	0	1886,591	27658,909	9035,91	623,11	9627,645
PRESIDENTE OLEG├üRIO	3153400	2406	4	1758	17	186968,407	452690,709	23097,64	54628,371	140714,966
ALTO JEQUITIB├ü	3153509	679	2	672	1	24355,889	120219,707	14106,98	14172,517	40897,733
PRUDENTE DE MORAIS	3153608	58	3	69	1	1619,448	144571,809	13668,51	1817,943	44262,363
QUARTEL GERAL	3153707	368	1	272	5	14697,455	50626,535	14232,93	7648,301	21448,691
QUELUZITO	3153806	193	0	214	6	5707,66	29149,468	14887,37	2121,699	9462,252
RAPOSOS	3153905	18	0	2	1	301,761	298129,196	18189,7	20,62	40771,533
RAUL SOARES	3154002	2332	14	1930	41	39351,352	293271,523	12035,11	20491,583	112539,921
RECREIO	3154101	253	2	442	4	5531,109	98430,317	9201,67	4703,874	43103,022
REDUTO	3154150	393	8	424	2	15235,712	92599,733	13011,06	11884,332	42561,38
RESENDE COSTA	3154200	935	2	909	66	28172,837	154881,495	13387,63	8852,101	50510,02
RESPLENDOR	3154309	945	8	948	16	18363,779	221913,207	12526,85	11565,875	113506,577
RESSAQUINHA	3154408	362	0	396	2	21135,092	171706,719	35323,33	5177,358	24551,532
RIACHINHO	3154457	994	19	858	10	23322,766	90680,99	10938,6	8402,412	33591,641
RIACHO DOS MACHADOS	3154507	1230	0	1150	17	19131,835	205893,616	21287,59	4163,129	22368,515
RIBEIR├âO DAS NEVES	3154606	142	0	90	0	3109,659	3856169,015	11725,48	1725,647	890475,025
RIBEIR├âO VERMELHO	3154705	94	1	64	0	2660,186	85732,825	21126,87	2018,304	34125,198
RIO ACIMA	3154804	97	0	5	0	606,803	131655,567	13005,59	92,741	136211,604
RIO CASCA	3154903	425	7	523	6	21246,659	186959,641	13231,4	9924,864	96252,929
RIO DOCE	3155009	194	2	191	11	2624,551	35979,132	13716,79	1341,847	11372,789
RIO DO PRADO	3155108	275	1	383	1	3294,074	39855,042	7516,98	2623,474	16466,652
RIO ESPERA	3155207	1128	15	987	1	7569,594	46659,437	8010,2	2114,81	16391,099
RIO MANSO	3155306	389	1	1132	39	10996,528	81000,211	14028,44	3731,463	21468,434
RIO NOVO	3155405	220	0	334	7	6255,476	111021,262	12221,63	3080,573	39200,676
RIO PARANA├ìBA	3155504	1080	51	1257	7	223377,088	499032,286	40044,32	116852,355	198472,682
RIO PARDO DE MINAS	3155603	3429	21	3195	299	54341,795	259982,204	8382,2	11511,861	89115,827
RIO PIRACICABA	3155702	411	15	426	26	18546,689	511167,159	34953,99	6195,828	126625,702
RIO POMBA	3155801	531	11	476	13	12748,282	300541,031	16640,33	7871,831	101735,204
RIO PRETO	3155900	297	0	342	64	4388,679	55122,067	9942,65	4099,968	24281,897
RIO VERMELHO	3156007	1088	7	777	4	15880,332	112780,046	8383,26	6634,856	42801,679
RIT├üPOLIS	3156106	367	2	280	1	15046,75	69118,455	14298,4	4052,863	19272,695
ROCHEDO DE MINAS	3156205	71	0	94	0	2043,52	25830,129	11264,78	681,415	9392,179
RODEIRO	3156304	123	1	236	6	37636,093	409891,049	52168,9	9438,108	78638,8
ROMARIA	3156403	196	7	173	0	69346,569	136022,806	37327,88	34310,972	60439,549
ROS├üRIO DA LIMEIRA	3156452	399	1	386	2	4165,318	47753,235	10426,47	2564,081	17180,117
RUBELITA	3156502	1219	6	1421	141	6947,371	56557,777	8330,8	4873,77	24549,715
RUBIM	3156601	748	38	459	11	8564,681	85336,567	8223,63	6450,553	32422,777
SABAR├ü	3156700	229	1	103	2	1660,7	2525087,646	18571,19	1245,979	782539,572
SABIN├ôPOLIS	3156809	1300	1	558	9	42107,743	182223,075	11434,68	20540,308	69294,923
SACRAMENTO	3156908	1312	15	955	4	384835,976	1531423,577	58905,44	80857,79	309269,136
SALINAS	3157005	1970	12	2092	76	18428,04	553780,701	13287,12	9853,138	182863,861
SALTO DA DIVISA	3157104	325	2	174	4	7936,97	97659,714	13702,78	5463,641	25972,761
SANTA B├üRBARA	3157203	297	7	114	6	14539,242	766290,163	24968,72	41955,695	248300,178
SANTA B├üRBARA DO LESTE	3157252	973	5	711	0	13222,336	79344,362	9699,8	6418,701	30169,193
SANTA B├üRBARA DO MONTE VERDE	3157278	291	1	360	0	9770,395	38743,455	12514,04	2732,724	12520,764
SANTA B├üRBARA DO TUG├ÜRIO	3157302	526	0	520	3	5161,953	56008,789	12202,35	3223,226	17585,281
SANTA CRUZ DE MINAS	3157336	1	0	1	0	46,032	88467,014	10350,65	35,282	24468,566
SANTA CRUZ DE SALINAS	3157377	877	1	757	1	2952,249	37555,623	8659,36	1651,384	15210,816
SANTA CRUZ DO ESCALVADO	3157401	402	3	446	0	8153,62	48724,814	9823,55	6714,21	20551,659
SANTA EFIG├èNIA DE MINAS	3157500	201	0	118	0	4400,24	39966,501	8712,99	1681,392	16386,34
SANTA F├ë DE MINAS	3157609	500	2	459	1	7174,76	37873,179	9503,93	3867,372	14323,219
SANTA HELENA DE MINAS	3157658	293	8	283	23	4411,331	44428,611	6931,14	1622,991	15416,898
SANTA JULIANA	3157708	367	3	432	4	134103,146	640242,533	47850,71	34121,08	124333,408
SANTA LUZIA	3157807	220	1	96	1	2247,736	3786547,084	17298,31	2406,703	1307268,548
SANTA MARGARIDA	3157906	2068	2	1886	4	115089,528	271957,481	16815,52	57767,961	119819,145
SANTA MARIA DE ITABIRA	3158003	623	34	372	15	19567,583	165436,443	15030,11	4996,008	52891,619
SANTA MARIA DO SALTO	3158102	339	71	198	0	3115,968	40112,695	7454,51	1874,753	16384,746
SANTA MARIA DO SUA├çU├ì	3158201	694	0	644	6	10949,801	133386,741	8954,53	7310,025	47640,536
SANTANA DA VARGEM	3158300	363	0	411	1	28815,039	136249,842	18608,28	34730,678	78689,17
SANTANA DE CATAGUASES	3158409	450	0	449	5	4607,736	38772,972	10003,35	2241,407	13012,123
SANTANA DE PIRAPAMA	3158508	1123	1	1369	3	25997,294	83329,267	10461,93	10247,795	33859,69
SANTANA DO DESERTO	3158607	69	0	99	2	1998,871	39324,743	9753,16	1627,514	15000,44
SANTANA DO GARAMB├ëU	3158706	155	9	115	3	3919,276	28649,181	11760,75	1132,273	9115,886
SANTANA DO JACAR├ë	3158805	129	0	98	0	6027,373	76014,83	15637,69	4092,994	25169,716
SANTANA DO MANHUA├çU	3158904	1215	5	849	10	33784,409	109821,355	12404,99	10195,428	32821,657
SANTANA DO PARA├ìSO	3158953	215	4	80	1	7831,033	490331,754	14936,39	12214,986	134098,23
SANTANA DO RIACHO	3159001	240	2	195	0	1486,541	61254,854	14242	1979,694	16370,034
SANTANA DOS MONTES	3159100	459	12	567	7	3488,406	32699,707	8412,58	1686,18	13250,261
SANTA RITA DE CALDAS	3159209	1116	19	1385	5	26470,862	146476,649	15924,84	15653,006	52610,797
SANTA RITA DE JACUTINGA	3159308	483	0	495	5	8254,541	55137,515	10933,48	2958,861	26455,536
SANTA RITA DE MINAS	3159357	263	7	237	2	8425,049	77652,87	10862,06	5748,734	34326
SANTA RITA DE IBITIPOCA	3159407	388	5	305	9	8906,761	56791,166	15925,73	2944,007	15601,232
SANTA RITA DO ITUETO	3159506	731	8	702	2	65246,025	126012,333	22111,31	16544,763	35559,016
SANTA RITA DO SAPUCA├ì	3159605	898	52	387	5	38244,057	1560042,511	36859,52	22185,678	656724,896
SANTA ROSA DA SERRA	3159704	426	8	494	0	19275,477	55863,444	16498,36	8575,056	21850,634
SANTA VIT├ôRIA	3159803	972	8	951	16	220059,185	721388,697	36719,37	38072,747	143626,797
SANTO ANT├öNIO DO AMPARO	3159902	529	63	511	3	42754,895	249704,316	13458,97	32759,763	101414,696
SANTO ANT├öNIO DO AVENTUREIRO	3160009	314	0	366	3	9367,14	44597,918	12158,65	3944,924	16346,703
SANTO ANT├öNIO DO GRAMA	3160108	239	19	219	1	10165,892	70855,97	17405,05	4644,219	18069,32
SANTO ANT├öNIO DO ITAMB├ë	3160207	192	0	176	2	3798,902	34640,709	8574,43	2616,377	13663,039
SANTO ANT├öNIO DO JACINTO	3160306	1099	2	895	2	6930,231	89128,454	7441,63	4587,034	31954,637
SANTO ANT├öNIO DO MONTE	3160405	1341	7	1285	2	142964,322	529045,223	18817,19	36355,984	182082,903
SANTO ANT├öNIO DO RETIRO	3160454	874	2	763	2	3243,962	48678,354	6632,83	1690,048	18469,657
SANTO ANT├öNIO DO RIO ABAIXO	3160504	156	0	87	1	2200,487	22201,26	12245,59	872,314	7008,197
SANTO HIP├ôLITO	3160603	154	0	182	3	5560,521	33654,42	10458,18	6651,756	17168,881
SANTOS DUMONT	3160702	541	13	642	12	12587,859	906187,81	19053,17	4772,55	422711,132
S├âO BENTO ABADE	3160801	72	0	62	0	13305,91	60872,015	11799,19	9744,507	28258,214
S├âO BR├üS DO SUA├çU├ì	3160900	134	0	169	2	1827,541	51230,196	13672,32	1633,444	31254,482
S├âO DOMINGOS DAS DORES	3160959	625	0	364	2	11536,011	66627,385	11695,17	7309,176	23805,897
S├âO DOMINGOS DO PRATA	3161007	1165	2	965	104	22568,224	241192,571	13560,05	14760,877	82662,525
S├âO F├ëLIX DE MINAS	3161056	302	4	292	2	3425,814	35929,121	10390,15	1530,243	12066,811
S├âO FRANCISCO	3161106	4207	23	3214	17	39801,878	495013,097	8714,25	19234,603	160658,303
S├âO FRANCISCO DE PAULA	3161205	460	1	553	0	25114,107	96228,018	14420,5	15747,378	42920,469
S├âO FRANCISCO DE SALES	3161304	456	2	292	0	61517,485	144457,78	23209,8	19723,806	51545,512
S├âO FRANCISCO DO GL├ôRIA	3161403	408	20	337	6	7349,65	53371,456	10495,86	3812,417	21001,646
S├âO GERALDO	3161502	460	11	629	5	8759,136	204674,489	17192,31	4215,179	41297,496
S├âO GERALDO DA PIEDADE	3161601	300	50	210	0	3395,939	36105,005	8567,87	10939,854	23367,824
S├âO GERALDO DO BAIXIO	3161650	296	4	287	4	4257,331	37034,757	9447,64	2053,051	12648,316
S├âO GON├çALO DO ABAET├ë	3161700	396	1	477	1	49138,668	211093,65	30602,15	14310,519	64770,472
S├âO GON├çALO DO PAR├ü	3161809	390	5	464	5	15087,946	232698,495	19415,81	4160,786	71462,264
S├âO GON├çALO DO RIO ABAIXO	3161908	445	2	285	2	6325,663	3125582,384	290131,1	4387,554	190151,863
S├âO GON├çALO DO SAPUCA├ì	3162005	576	0	560	3	59457,462	612125,866	23988,94	33450,035	206405,593
S├âO GOTARDO	3162104	998	11	825	22	60137,563	757544,508	21634,24	29454,81	222136,388
S├âO JO├âO BATISTA DO GL├ôRIA	3162203	354	5	235	13	44659,665	140980,8	18971,98	17110,892	55460,062
S├âO JO├âO DA LAGOA	3162252	779	16	814	60	8572,351	42221,353	8543,37	3529,876	13591,702
S├âO JO├âO DA MATA	3162302	307	6	305	3	10659,447	42207,05	15014,96	4859,826	16109,4
S├âO JO├âO DA PONTE	3162401	3311	4	3374	206	16221,697	195981,17	7579,72	12228,231	66089,663
S├âO JO├âO DAS MISS├òES	3162450	1205	11	859	2	4878,798	78290,452	6086,96	1289,616	23710,035
S├âO JO├âO DEL REI	3162500	953	4	988	5	82661,707	2033484,838	22528,44	17556,14	698681,691
S├âO JO├âO DO MANHUA├çU	3162559	914	0	638	16	26003,414	148529,034	13066,69	16918,739	58329,611
S├âO JO├âO DO MANTENINHA	3162575	236	1	275	6	3275,717	54143,505	9401,55	2838,011	17123,731
S├âO JO├âO DO ORIENTE	3162609	315	8	161	0	4667,356	79680,172	10190,58	2698,681	27467,745
S├âO JO├âO DO PACU├ì	3162658	458	3	502	234	3973,929	33974,025	7728,4	2550,308	10726,762
S├âO JO├âO DO PARA├ìSO	3162708	2695	0	2907	241	35139,019	200160,942	8435,29	5876,317	64708,133
S├âO JO├âO EVANGELISTA	3162807	659	3	894	142	15037,989	169053,58	10511,32	12013,118	60794,989
S├âO JO├âO NEPOMUCENO	3162906	612	0	538	14	12352,409	413816,827	15593,37	5121,325	160915,463
S├âO JOAQUIM DE BICAS	3162922	120	0	176	3	31377,298	602962,16	19992,11	10923,727	209401,904
S├âO JOS├ë DA BARRA	3162948	447	22	300	2	35111,14	685066,245	92902,94	19856,033	636629,585
S├âO JOS├ë DA LAPA	3162955	31	0	18	1	10483,653	490995,062	21431,47	2847,34	227322,681
S├âO JOS├ë DA SAFIRA	3163003	81	0	121	1	1712,547	38415,363	8927,58	1255,534	10778,607
S├âO JOS├ë DA VARGINHA	3163102	258	3	312	1	39428,865	83215,66	17214,66	20545,423	35667,123
S├âO JOS├ë DO ALEGRE	3163201	237	0	228	2	4205,75	42758,601	10113,2	2496,221	16241,443
S├âO JOS├ë DO DIVINO	3163300	337	4	304	1	3979,602	36654,547	9289,04	3062,082	14285,24
S├âO JOS├ë DO GOIABAL	3163409	437	1	392	4	7964,467	54074,272	9599,55	1859,548	19238,959
S├âO JOS├ë DO JACURI	3163508	651	0	559	2	11526,021	64897,81	9759,07	4955,462	19825,695
S├âO JOS├ë DO MANTIMENTO	3163607	296	1	236	0	5566,763	31435,432	11279,31	1400,741	9647,598
S├âO LOUREN├çO	3163706	76	6	45	2	1653,83	977052,858	21494	778,98	331216,02
S├âO MIGUEL DO ANTA	3163805	846	9	697	5	19407,406	77372,379	10982,59	8060,999	27819,001
S├âO PEDRO DA UNI├âO	3163904	1049	2	989	4	36388,596	98052,604	19965,91	18951,726	42898,579
S├âO PEDRO DOS FERROS	3164001	369	0	302	2	18564,028	110096,215	13457,55	11317,422	50887,788
S├âO PEDRO DO SUA├çU├ì	3164100	375	0	319	40	5387,246	57938,439	10545,77	3587,476	16990,862
S├âO ROM├âO	3164209	725	2	530	133	50120,381	142496,996	11982,59	7860,189	31973,164
S├âO ROQUE DE MINAS	3164308	1055	0	776	2	73223,732	193993,863	27353,9	25806,09	55608,388
S├âO SEBASTI├âO DA BELA VISTA	3164407	275	5	312	12	11114,313	339713,612	62470,32	7044,473	38602,744
S├âO SEBASTI├âO DA VARGEM ALEGRE	3164431	516	0	310	8	5406,394	46151,709	15353,2	3014,226	12408,305
S├âO SEBASTI├âO DO ANTA	3164472	599	0	354	1	16875,949	68162,283	10618,83	7894,36	29127,507
S├âO SEBASTI├âO DO MARANH├âO	3164506	1155	0	1499	7	10241,878	73153,508	6959,71	4897,879	24847,026
S├âO SEBASTI├âO DO OESTE	3164605	798	3	739	7	46443,484	301839,134	45809,55	10334,233	47180,623
S├âO SEBASTI├âO DO PARA├ìSO	3164704	1115	2	960	16	122943,605	1937846,87	27474,33	72297,834	622415,053
S├âO SEBASTI├âO DO RIO PRETO	3164803	261	0	130	1	2179,165	18766,67	11862,62	774,192	6568,927
S├âO SEBASTI├âO DO RIO VERDE	3164902	280	3	308	0	3387,957	27161,656	12077,21	1145,965	9636,461
S├âO TIAGO	3165008	908	33	804	2	29793,806	161473,406	14582,62	10387,364	53964,852
S├âO TOM├üS DE AQUINO	3165107	444	0	388	1	46687,623	138377,643	19160,57	28410,367	61894,64
S├âO THOM├ë DAS LETRAS	3165206	432	2	498	86	10184,839	89577,452	12605,89	7617,274	38831,546
S├âO VICENTE DE MINAS	3165305	226	1	155	0	34438,186	162992,337	21245,09	5037,12	42394,029
SAPUCA├ì-MIRIM	3165404	289	7	168	16	9366,934	97219,01	14192,56	4906,814	44116,788
SARDO├ü	3165503	313	15	100	4	9343,817	58900,691	9503,18	3629,579	17214,54
SARZEDO	3165537	72	0	49	0	1851,693	895363,635	28848,27	705,933	123819,633
SETUBINHA	3165552	1279	36	1576	38	23106,468	86745,075	7192,79	7704,681	25954,043
SEM-PEIXE	3165560	421	47	640	58	3562,631	29916,528	10776,85	1902,555	9079,327
SENADOR AMARAL	3165578	590	3	357	0	7474,121	55958,045	10288,3	4037,885	21189,803
SENADOR CORTES	3165602	115	0	165	0	2502,344	26799,577	13079,34	1063,339	9187,847
SENADOR FIRMINO	3165701	226	0	546	1	4214,293	72191,254	9264,79	4177,609	29687,838
SENADOR JOS├ë BENTO	3165800	272	30	263	2	4801,168	22673,657	13560,8	4354,468	13286,357
SENADOR MODESTINO GON├çALVES	3165909	771	0	628	170	53610,495	92083,857	20880,69	2243,128	16808,884
SENHORA DE OLIVEIRA	3166006	307	2	436	4	12858,942	68277,568	11588,18	2659,299	20257,391
SENHORA DO PORTO	3166105	286	0	146	9	5747,319	37487,151	10407,32	2153,71	11882,839
SENHORA DOS REM├ëDIOS	3166204	1100	40	1768	4	9019,791	79253,92	7461,3	4625,949	28900,769
SERICITA	3166303	766	0	582	4	12666,468	70905,565	9538,01	8930,966	27136,037
SERITINGA	3166402	106	8	133	5	8284,353	33079,716	17651,93	1283,405	11687,022
SERRA AZUL DE MINAS	3166501	354	0	500	5	2897,539	31825,284	7279,34	1753,706	13096,844
SERRA DA SAUDADE	3166600	156	0	112	0	3896,37	19080,217	23497,8	2082,972	8159,373
SERRA DOS AIMOR├ëS	3166709	100	6	141	10	10453,173	83636,416	9494,43	9185,315	57205,332
SERRA DO SALITRE	3166808	918	81	816	4	150045,7	345009,193	30024,3	53251,215	110173,427
SERRANIA	3166907	227	3	221	1	29317,956	124618,969	15952,25	15817,417	48915,819
SERRAN├ôPOLIS DE MINAS	3166956	713	9	545	2	2830,127	34898,406	7317,76	1538,084	10792,436
SERRANOS	3167004	171	13	171	0	6913,014	27789,833	13736,94	1743,55	9191,911
SERRO	3167103	1683	1	1508	177	17040,45	224581,01	10477,3	10400,334	78886,356
SETE LAGOAS	3167202	651	4	771	165	19094,38	8266268,461	34992,75	9494,332	3042774,509
SILVEIR├éNIA	3167301	236	0	276	0	4452,202	27032,61	11794,33	1886,794	10218,992
SILVIAN├ôPOLIS	3167400	1053	4	727	5	19521,295	121079,982	19176,43	9149,261	36930,749
SIM├âO PEREIRA	3167509	64	0	76	9	2369,793	72691,599	27420,44	1287,215	16109,729
SIMON├ëSIA	3167608	2431	6	1914	37	45657,395	190360,773	9695,96	14249,5	57641,545
SOBR├üLIA	3167707	417	2	554	1	5318,221	50679,749	8751,47	2156,066	19915,638
SOLEDADE DE MINAS	3167806	497	9	521	72	9576,654	57999,145	9459,98	3804,986	23734,655
TABULEIRO	3167905	272	4	284	8	4192,428	49487,512	12487,39	2387,572	16102,207
TAIOBEIRAS	3168002	1160	0	1213	12	43010,442	439704,339	12999,77	9336,204	121598,8
TAPARUBA	3168051	333	0	386	1	6660,88	36569,643	11442,32	2456,007	12615,49
TAPIRA	3168101	447	1	271	0	52691,546	681371,16	146531,43	17364,807	151072,862
TAPIRA├ì	3168200	328	0	308	1	12549,039	33544,266	17461,88	8895,586	18035,463
TAQUARA├çU DE MINAS	3168309	203	1	312	18	3524,107	47236,533	11591,79	2998,011	21555,613
TARUMIRIM	3168408	955	2	1022	14	13239,385	137622,335	9383,13	5530,979	44115,63
TEIXEIRAS	3168507	722	8	870	3	15098,921	130976,217	11065,92	5982,534	47733,022
TE├ôFILO OTONI	3168606	2717	87	2429	54	44647,676	2366064,786	16670,18	27107,738	822349,491
TIM├ôTEO	3168705	70	5	70	6	871,475	2878707,339	32370,12	392,959	2280387,941
TIRADENTES	3168804	103	2	136	1	1753,224	154770,109	19824,53	1085,735	59037,851
TIROS	3168903	1110	2	1026	14	58374,227	190588,809	28048,39	19882,779	46748,574
TOCANTINS	3169000	569	0	813	0	20478,549	281419,109	16785,11	7298,106	87430,6
TOCOS DO MOJI	3169059	617	3	701	0	13927,798	49780,324	12003,94	5591,496	17891,031
TOLEDO	3169109	523	1	379	2	5890,472	88774,586	14244,96	3927,584	20172,161
TOMBOS	3169208	586	10	574	16	9745,143	91084,597	10383,56	6565,526	45756,104
TR├èS CORA├ç├òES	3169307	859	10	650	13	126015,746	2216410,846	28056,19	56774,319	989133,242
TR├èS MARIAS	3169356	348	5	418	19	65133,925	1668528,959	52656,58	15384,508	1106251,388
TR├èS PONTAS	3169406	1091	5	1207	13	108226,928	1254674,918	21974,45	96103,444	491018,857
TUMIRITINGA	3169505	461	0	474	2	7705,529	54331,884	8062,31	3073,036	19684,577
TUPACIGUARA	3169604	642	7	577	13	211169,816	688934,435	26976,84	48899,943	207834,223
TURMALINA	3169703	1247	7	1036	29	71438,911	309303,531	15651,43	7723,212	70981,679
TURVOL├éNDIA	3169802	559	9	526	0	51577,501	113106,118	22508,68	14442,202	32536,95
UB├ü	3169901	541	5	860	9	18522,444	2862257,091	25262,64	9802,535	880691,037
UBA├ì	3170008	1024	2	839	51	8785,852	93301,391	7445,65	4780,52	30076,172
UBAPORANGA	3170057	1018	1	639	2	18308,678	122673,53	9719,02	9639,974	45131,652
UBERABA	3170107	2073	26	1103	7	781288,981	13153563,843	40069,1	276983,149	4286141,864
UBERL├éNDIA	3170206	2706	30	1832	45	496260,576	34210238,921	50561,01	169313,708	9233092,189
UMBURATIBA	3170305	167	0	91	3	5081,239	30647,675	11313,28	3035,973	12141,617
UNA├ì	3170404	3849	104	3593	27	702893,883	2672788,849	31826,49	185505,554	735415,718
UNI├âO DE MINAS	3170438	511	0	477	0	71074,771	131469,357	29530,4	25636,35	47075,854
URUANA DE MINAS	3170479	479	32	252	6	14185,05	50289,201	15065,67	9321,045	24101,756
URUC├éNIA	3170503	233	5	222	7	31313,235	176490,146	16667,31	18088,527	70778,851
URUCUIA	3170529	1334	15	1018	43	28376,145	129422,588	8041,17	11456,738	41744,462
VARGEM ALEGRE	3170578	269	2	215	0	2822,062	57839,999	8721,35	2695,893	21553,803
VARGEM BONITA	3170602	181	0	218	0	11778,589	41966,136	18997,8	6253,75	17277,972
VARGEM GRANDE DO RIO PARDO	3170651	517	0	639	8	7862,993	44770,11	8897,08	2138,671	15483,669
VARGINHA	3170701	462	4	330	8	62898,259	5444354,931	40519,45	28594,46	1900974,942
VARJ├âO DE MINAS	3170750	323	0	275	1	89044,215	181465,943	26121,48	33549,108	67823,353
V├üRZEA DA PALMA	3170800	766	98	593	33	55089,512	678723,257	17346,23	78280,931	585390
VARZEL├éNDIA	3170909	1139	0	1550	24	6397,267	150628,486	7637,2	5428,044	52066,042
VAZANTE	3171006	990	3	712	4	101367,502	644767,319	31022,29	19505,523	174391,632
VERDEL├éNDIA	3171030	745	0	844	184	22496,99	84673,377	9183,66	13051,66	34851,194
VEREDINHA	3171071	684	2	668	1	23749,481	86482,108	14915,85	4195,123	17526,248
VER├ìSSIMO	3171105	523	1	487	0	72892,802	127936,119	32711,87	18504,511	41427,892
VERMELHO NOVO	3171154	732	0	581	1	8839,283	44920,834	9158,17	5482,786	21831,097
VESPASIANO	3171204	37	0	32	1	553,792	2595989,605	21215,13	391,269	925210,735
VI├çOSA	3171303	909	27	1099	71	19407,85	1557717,306	19873,66	10823,706	495779,071
VIEIRAS	3171402	595	3	536	2	5947,336	37684,041	10073,25	7540,672	20500,167
MATHIAS LOBATO	3171501	84	0	73	2	2683,575	32181,061	9629,28	2510,193	14517,449
VIRGEM DA LAPA	3171600	1108	1	1851	77	5267,638	111829,146	7963,34	3383,876	37232,386
VIRG├ìNIA	3171709	1146	25	1300	6	20934,331	106276,215	11981,53	11072,289	39217,97
VIRGIN├ôPOLIS	3171808	529	1	464	3	22402,901	139959,843	12967,65	7891,665	47554,632
VIRGOL├éNDIA	3171907	365	4	395	37	6079,015	50198,273	8943,22	2920,912	17957,841
VISCONDE DO RIO BRANCO	3172004	800	10	765	1	9463,11	1131039,927	26973,19	6299,983	377190,688
VOLTA GRANDE	3172103	131	1	124	1	6232,694	63065,743	11865,61	2866,673	32902,603
WENCESLAU BRAZ	3172202	173	6	202	0	2610,529	26040,794	9958,24	1920,178	9931,628
AFONSO CL├üUDIO	3200102	3136	6	2925	21	74817,999	440151,542	13601,3	26875,28	169985,509
├üGUIA BRANCA	3200136	1539	25	1092	60	56623,424	191693,67	19007,8	16269,536	62308,578
├üGUA DOCE DO NORTE	3200169	1350	3	1043	20	19397,05	137382,139	11551,51	12462,592	69488,443
ALEGRE	3200201	2318	21	1652	14	45300,324	484465,084	15070,77	19521,446	175882,413
ALFREDO CHAVES	3200300	1799	4	1170	11	75815,217	340071,549	22548,17	17410,33	89102,818
ALTO RIO NOVO	3200359	853	4	565	16	19276,1	92148,99	11487,03	5591,139	32977,626
ANCHIETA	3200409	904	34	494	15	32099,665	804793,137	28192,85	12400,751	1567561,968
APIAC├ü	3200508	674	3	499	6	19179,293	95607,478	12053,39	4868,534	36572,209
ARACRUZ	3200607	1036	9	758	0	56493,191	5202206,05	52871,71	43595,208	3295252,55
ATILIO VIVACQUA	3200706	501	6	466	12	15955,655	264370,484	22396,69	6110,145	105271,869
BAIXO GUANDU	3200805	1216	5	1173	52	34824,601	616782,275	19399,33	18039,864	244013,252
BARRA DE S├âO FRANCISCO	3200904	2748	71	2250	25	41001,607	783725,95	17307,29	16679,972	312258,447
BOA ESPERAN├çA	3201001	1039	8	573	37	62416,848	255900,364	16552,42	27484,746	103445,605
BOM JESUS DO NORTE	3201100	192	25	151	3	3563,421	142976,721	13943,51	1024,589	52143,359
BREJETUBA	3201159	862	0	821	4	70653,384	209565,538	16323,85	20316,461	65011,547
CACHOEIRO DE ITAPEMIRIM	3201209	1968	16	2005	31	58585,985	4757487,529	22478,2	19887,447	2299904,731
CARIACICA	3201308	465	56	391	24	11233,398	8002898,76	20659,68	4126,565	2965040,641
CASTELO	3201407	2460	9	1572	13	67206,086	863784,25	22550,76	23459,371	279235,011
COLATINA	3201506	2409	14	1851	32	49709,626	3333083,297	26766,38	25968,217	1197655,011
CONCEI├ç├âO DA BARRA	3201605	646	162	513	11	44090,952	424527,48	13445,48	34329,416	222534,093
CONCEI├ç├âO DO CASTELO	3201704	1046	6	987	0	27098,397	198230,814	15314,49	16127,16	70188,17
DIVINO DE S├âO LOUREN├çO	3201803	657	6	769	47	21318,653	67244,07	14580,24	5416,898	23415,002
DOMINGOS MARTINS	3201902	4511	18	3242	17	127583,257	706255,187	20319,8	41132,151	219019,571
DORES DO RIO PRETO	3202009	662	16	406	16	23525,778	127312,199	18320,94	7193,621	41963,258
ECOPORANGA	3202108	2008	16	1679	60	58934,547	303762,422	12543,35	32724,453	195179,159
FUND├âO	3202207	455	14	543	12	27620,474	421892,016	20325,29	8790,624	328970,509
GOVERNADOR LINDENBERG	3202256	1127	1	625	5	43847,553	179070,065	14211,91	11373,507	57376,054
GUA├çU├ì	3202306	1492	12	1115	37	36847,7	525457,002	16841,03	12847,572	161142,309
GUARAPARI	3202405	772	2	1144	18	48728,178	2161063,991	17545,95	19541,495	841757,661
IBATIBA	3202454	1839	2	1155	4	42696,6	318253,199	12296,31	15847,311	105822,07
IBIRA├çU	3202504	382	1	262	1	15474,588	242638,538	19286,11	9968,44	208281,882
IBITIRAMA	3202553	1117	8	966	2	48741,652	146380,065	15617,21	10586,628	43077,941
ICONHA	3202603	1023	39	1123	21	33721,089	332002,879	23687,42	10005,649	129009,393
IRUPI	3202652	1147	2	804	5	41912,403	193602,114	14469,52	16377,163	64521,053
ITAGUA├çU	3202702	1626	7	1222	9	76364,717	251555,11	16979,76	29504,739	99154,388
ITAPEMIRIM	3202801	997	14	792	64	79129,047	3130546,754	90405,07	38891,897	268124,484
ITARANA	3202900	1221	3	912	1	37859,221	211072,917	18793,78	14097,293	67620,438
I├ÜNA	3203007	2141	31	1497	25	75438,818	411720,229	13771,75	24279,333	156017,9
JAGUAR├ë	3203056	1516	3	806	9	62261,544	460373,415	15531,12	53569,337	614474,634
JER├öNIMO MONTEIRO	3203106	797	9	719	2	16212,386	141195,744	11731,12	6468,331	50829,595
JO├âO NEIVA	3203130	376	1	274	1	26938,651	352216,811	20515,89	8716,984	221029,812
LARANJA DA TERRA	3203163	1935	18	1547	25	32834,009	134528,664	11742,05	12768,817	55926,963
LINHARES	3203205	2341	14	2188	11	215310,262	5481441,194	32425,35	106648,831	2030100,021
MANTEN├ôPOLIS	3203304	1390	6	764	59	40391,043	167173,595	10842,05	8058,483	54328,1
MARATA├ìZES	3203320	1399	10	1382	2	80440,374	1611910,813	41683,76	33397,016	193739,682
MARECHAL FLORIANO	3203346	916	20	864	3	71210,84	416724,981	25187,37	19298,81	133268,254
MARIL├éNDIA	3203353	804	2	722	3	50215,893	255451,155	20270,68	15199,67	73561,089
MIMOSO DO SUL	3203403	3200	5	2307	7	82427,295	463953,272	16940,02	21827,856	166785,717
MONTANHA	3203502	1016	40	911	99	59428,777	343194,422	17698,64	27832,412	120826,233
MUCURICI	3203601	612	36	440	4	20354,894	72192,151	12317,38	9843,19	32228,554
MUNIZ FREIRE	3203700	2379	18	2541	14	72810,397	277266,288	14791,48	13814,933	86639,661
MUQUI	3203809	1251	1	734	8	23900,501	195163,091	12347,41	7174,22	67099,835
NOVA VEN├ëCIA	3203908	3090	104	2045	60	78337,117	930593,857	18250,16	37681,135	365145,078
PANCAS	3204005	2000	20	1634	18	39675,693	237775,963	10034,01	18296,56	94819,708
PEDRO CAN├üRIO	3204054	434	36	395	20	26558,436	287403,275	10830,29	14216,36	133784,961
PINHEIROS	3204104	1010	32	696	21	82058,998	464113,304	17107,01	67380,756	193816,082
PI├ÜMA	3204203	160	42	179	4	12933,985	472552,219	22148,12	3619,409	96243,909
PONTO BELO	3204252	394	3	355	0	13611,91	81259,713	10284,74	6512,333	35540,031
PRESIDENTE KENNEDY	3204302	699	55	718	4	56605,597	3437934,382	292789,51	23629,116	375378,88
RIO BANANAL	3204351	1932	1	1505	13	53670,246	380374,92	19549,52	35430,986	113780,21
RIO NOVO DO SUL	3204401	673	3	644	19	14959,761	178824,717	14785,01	6616,038	93291,374
SANTA LEOPOLDINA	3204500	2296	33	1363	24	64845,206	197704,761	15339,03	24035,29	78383,29
SANTA MARIA DE JETIB├ü	3204559	5183	119	4281	93	661758,309	1368187,005	34266,35	119652,879	300615,511
SANTA TERESA	3204609	2012	29	1501	8	85763,684	466457,494	19415,5	34257,152	172472,159
S├âO DOMINGOS DO NORTE	3204658	1135	0	840	16	30759,806	229836,905	26064,52	8359,81	68988,628
S├âO GABRIEL DA PALHA	3204708	1732	9	1266	15	42843,963	569182,328	15228,96	16273,257	224517,741
S├âO JOS├ë DO CAL├çADO	3204807	787	5	719	11	18179,068	164217,428	14880,16	6007,315	51248,176
S├âO MATEUS	3204906	4189	99	2019	49	140543,3	2111893,139	16441,49	130441,914	915846,858
S├âO ROQUE DO CANA├â	3204955	1029	0	888	3	49814,078	217751,129	17310,69	11556,241	71247,598
SERRA	3205002	269	3	236	8	22832,719	18595238,653	36996,76	14348,278	10370598,83
SOORETAMA	3205010	656	0	601	6	110567,222	560704,501	19309,34	53921,345	159287,996
VARGEM ALTA	3205036	1255	10	1100	14	81849,522	377214,543	17476,58	23330,281	165950,211
VENDA NOVA DO IMIGRANTE	3205069	715	5	659	5	56116,543	578501,737	23540,25	24727,719	178657,54
VIANA	3205101	624	14	528	9	20151,8	2142038,995	27899,85	8516,323	564029,106
VILA PAV├âO	3205150	1447	7	1163	7	38784,718	136966,194	14479,99	20096,845	81380,369
VILA VAL├ëRIO	3205176	1796	20	1491	22	68213	257152,162	17496,92	27070,42	88348,291
VILA VELHA	3205200	211	6	124	19	18068,085	10959510,512	22532,44	5717,498	4689307,516
VIT├ôRIA	3205309	16	5	5	0	18092,155	20252079,503	55769,34	4347,321	13454063,328
ANGRA DOS REIS	3300100	420	13	329	6	49691,245	10106294,594	51928,61	13767,449	4008492,411
APERIB├ë	3300159	288	1	226	1	6981,818	171697,2	15205,21	3541,996	52936,134
ARARUAMA	3300209	830	7	719	4	35499,167	2515122,678	19844,43	20955,839	799174,511
AREAL	3300225	84	12	103	3	2348,297	325725,878	26824,17	820,7	137173,662
ARMA├ç├âO DOS B├ÜZIOS	3300233	20	1	10	2	9180,009	1713498,726	53115,27	2691,755	1798812,067
ARRAIAL DO CABO	3300258	7	0	1	0	16976,422	724387,915	24719,76	4757,599	568085,692
BARRA DO PIRA├ì	3300308	348	28	237	4	29979,886	2014882,724	20673,95	25223,096	887018,375
BARRA MANSA	3300407	760	6	759	17	46865,177	4884834,255	27220,99	19009,815	2261142,366
BELFORD ROXO	3300456	17	0	30	0	2819,038	8189053,454	16517,41	1105,029	2720963,341
BOM JARDIM	3300506	1006	17	760	8	51584,414	654386,845	24632,49	22438,059	179334,937
BOM JESUS DO ITABAPOANA	3300605	1111	9	1046	15	39336,092	728093,303	20186,68	17416,623	305602,524
CABO FRIO	3300704	349	30	178	18	37367,148	8600620,437	39812,16	13495,072	9841365,811
CACHOEIRAS DE MACACU	3300803	2162	33	1586	19	45241,653	966054,566	16934,07	15518,266	544247,755
CAMBUCI	3300902	1151	3	1146	72	53332,557	317612,551	21000,57	20918,379	109438,301
CARAPEBUS	3300936	549	3	162	2	8074,161	368298,906	23657,43	11166,119	621032,28
COMENDADOR LEVY GASPARIAN	3300951	86	22	72	0	4065,429	361375,079	43351,14	1638,295	253387,391
CAMPOS DOS GOYTACAZES	3301009	7789	58	8098	48	194819,65	21110490,159	43057,33	98828,54	34268502,385
CANTAGALO	3301108	942	17	882	6	22410,35	681590,488	34603,77	10550,557	340286,567
CARDOSO MOREIRA	3301157	588	5	640	2	17676,832	320019,91	25562,74	7396,973	75345,989
CARMO	3301207	476	4	474	3	14260,964	416980,195	22830,72	6701,692	129662,859
CASIMIRO DE ABREU	3301306	291	9	234	6	8063,267	1371160,532	32647,46	4966,377	2153396,017
CONCEI├ç├âO DE MACABU	3301405	335	26	207	3	10904,841	321641,065	14319,98	4474,168	119699,117
CORDEIRO	3301504	184	24	180	8	4129,151	463596,537	21816,31	2913,079	148822,75
DUAS BARRAS	3301603	570	2	422	6	27837,918	194383,824	17403,87	15992,865	82044,757
DUQUE DE CAXIAS	3301702	388	57	269	9	17153,27	40904755,775	45908,97	3812,35	17248752,142
ENGENHEIRO PAULO DE FRONTIN	3301801	67	8	43	7	5256,798	248267,996	18287,27	2828,83	110153,449
GUAPIMIRIM	3301850	258	30	162	3	16561,134	921105,469	15902,79	5406,584	471906,001
IGUABA GRANDE	3301876	66	0	41	4	2468,108	462238,099	17160,61	860,975	131315,181
ITABORA├ì	3301900	448	11	250	1	9613,583	4186706,421	18015,55	4065,702	1367393,639
ITAGUA├ì	3302007	434	57	382	5	15663,378	7568805,244	61852,31	9784,677	1975048,385
ITALVA	3302056	409	5	424	4	17542,21	327527,679	22245,99	7122,371	87145,338
ITAOCARA	3302106	1497	52	1612	7	49479,58	503243,702	22175,19	22091,626	193149,389
ITAPERUNA	3302205	1596	27	1185	14	54915,111	2705960,357	27060,42	27251,693	1107811,086
ITATIAIA	3302254	72	1	43	4	4712,21	4363453,489	142118,15	1625,15	917344,397
JAPERI	3302270	284	6	435	12	8614,297	1615655,699	15959,14	3895,357	418218,23
LAJE DO MURIA├ë	3302304	349	26	413	9	9091,198	133935,375	18558,32	5153,315	58877,78
MACA├ë	3302403	886	1	626	8	51739,462	15378420,457	62990,43	21581,672	8547706,343
MACUCO	3302452	73	13	73	0	2822,563	160915,363	29612,69	1583,561	52883,252
MAG├ë	3302502	1040	23	443	8	43026,907	3856683,644	16244,14	13061,719	1482721,654
MANGARATIBA	3302601	280	6	233	4	23616,455	3601508,707	84911,2	6628,909	1278513,155
MARIC├ü	3302700	294	4	162	8	11793,841	11456251,358	74873,54	3842,492	649167,102
MENDES	3302809	41	12	18	2	538,673	299499,255	16525,92	302,324	109882,422
MESQUITA	3302858	56	0	74	1	2406,718	2313400,387	13506,54	1270,955	917924,26
MIGUEL PEREIRA	3302908	203	12	104	10	6368,781	654040,985	26297,33	3198,337	314318,417
MIRACEMA	3303005	387	115	374	29	14038,605	490112,579	18459,29	7132,656	172977,881
NATIVIDADE	3303104	703	25	447	4	14131,622	246255,678	16460,94	8761,872	112123,304
NIL├ôPOLIS	3303203	0	0	0	0	0	2644230,763	16700,86	0	1052354,212
NITER├ôI	3303302	22	6	16	1	18989,643	27489575,854	55086,24	5370,85	7897272,201
NOVA FRIBURGO	3303401	2057	88	1658	42	92255,336	5015568,844	27055,46	34749,263	1889999,397
NOVA IGUA├çU	3303500	576	2	423	7	7875,695	16836918,719	21081,8	8150,519	6191893,506
PARACAMBI	3303609	374	11	211	6	2655,015	893119,942	17704,12	1628,466	294825,061
PARA├ìBA DO SUL	3303708	314	29	355	2	34395,126	931266,05	21696,71	16339,192	322289,577
PARATY	3303807	601	3	491	6	37132,014	1591755,358	38398,11	9330,808	277355,92
PATY DO ALFERES	3303856	734	11	409	11	37438,538	534907,955	19818,01	23190,05	191524,3
PETR├ôPOLIS	3303906	768	332	490	60	47416,041	12817938,75	42979,32	19363,074	4410371,2
PINHEIRAL	3303955	112	39	109	3	4512,375	409247,29	16853,94	1561,808	127402,486
PIRA├ì	3304003	596	19	430	8	14497,885	1858360,242	65847,93	12142,45	679152
PORCI├ÜNCULA	3304102	1091	71	1320	13	24282,877	334101,664	18308,95	12201,902	130839,219
PORTO REAL	3304110	52	1	42	2	5900,53	2858922,456	151836,13	561,264	1846947,527
QUATIS	3304128	391	4	295	8	13299,017	255483,951	18533,47	4770,985	123179,071
QUEIMADOS	3304144	138	1	120	7	2769,268	3704985,374	25483,78	2933,896	957257,842
QUISSAM├â	3304151	305	3	266	4	24248,077	1445640,218	61425,12	28479,761	3722111,735
RESENDE	3304201	519	29	507	2	34686,308	7735583,193	60947,06	19496,811	2653043,28
RIO BONITO	3304300	637	18	626	52	16560,34	1600885,881	27472,64	7659,3	852511,088
RIO CLARO	3304409	663	38	622	1	64096,396	359020,519	19958,89	18667,864	113540,749
RIO DAS FLORES	3304508	228	21	207	6	11173,989	243837,672	27141,33	4816,238	160230,617
RIO DAS OSTRAS	3304524	208	2	183	4	28475,419	5602588,592	39701,73	4242,408	9127759,742
RIO DE JANEIRO	3304557	1101	36	1055	7	81672,693	337675255,222	51788,57	27239,116	132586054,332
SANTA MARIA MADALENA	3304607	951	2	728	5	15911,08	173484,399	17055,09	12473,859	77424,714
SANTO ANT├öNIO DE P├üDUA	3304706	1082	63	1003	13	29952,744	1049780,432	25411,03	16478,549	344703,948
S├âO FRANCISCO DE ITABAPOANA	3304755	3693	20	3494	21	193425,412	939797,406	22815,6	65203,71	294609,77
S├âO FID├ëLIS	3304805	1766	75	3391	28	40404,522	669862,142	17773,41	30200,577	286155,1
S├âO GON├çALO	3304904	288	71	241	1	60574,335	17228897,16	16411,19	17057,814	6526560,669
S├âO JO├âO DA BARRA	3305000	692	11	689	4	41392,828	4693339,588	133432,07	15170,972	1302539,371
S├âO JO├âO DE MERITI	3305109	1	0	0	0	1177,867	9196061,347	19971,42	314,872	3111539,133
S├âO JOS├ë DE UB├ü	3305133	533	11	429	1	34813,453	159812,174	22984,64	15366,774	58518,093
S├âO JOS├ë DO VALE DO RIO PRETO	3305158	689	37	481	14	97895,848	452015,094	21408,31	34101,335	292872,252
S├âO PEDRO DA ALDEIA	3305208	289	2	274	6	30969,456	2159190,958	21612,23	12684,169	518317,477
S├âO SEBASTI├âO DO ALTO	3305307	776	27	758	12	32867,655	181137,818	19918,39	13428,349	63479,453
SAPUCAIA	3305406	684	26	680	16	38842,663	710789,765	40010,68	10520,914	170460,057
SAQUAREMA	3305505	454	6	327	16	16166,307	2093438,093	24578,08	7985,141	726210,865
SEROP├ëDICA	3305554	444	53	422	11	15828,531	4212583,347	49902,66	5904,9	515249,844
SILVA JARDIM	3305604	686	47	370	4	28977,264	448747,605	21114,55	11440,254	163030,211
SUMIDOURO	3305703	2674	12	2514	23	120677,33	361782,161	23815,56	45280,48	137533,203
TANGU├ü	3305752	441	6	319	7	6784,829	515331,617	15630,32	2631,047	230230,196
TERES├ôPOLIS	3305802	3492	88	2833	33	265564,477	5090373,627	28912,72	100798,17	1548726,328
TRAJANO DE MORAES	3305901	1101	47	916	5	21232,771	180213,777	17408,6	7955,505	59713,234
TR├èS RIOS	3306008	305	29	222	29	10272,552	3716628,918	46807,75	5549,063	867707,861
VALEN├çA	3306107	1143	110	1076	20	39549,339	2200071,806	29635,79	16134,31	504120,38
VARRE-SAI	3306156	676	32	643	5	17786,485	183085,363	17277,09	13254,461	65171,693
VASSOURAS	3306206	435	3	324	31	32346,021	918385,619	25676,18	17684,333	306111,615
VOLTA REDONDA	3306305	248	4	210	5	7269,113	11311117,791	42651,11	2604,211	5827981,674
ADAMANTINA	3500105	529	10	709	2	45201,025	1040823,857	29620,19	26498,737	447548,619
ADOLFO	3500204	82	4	114	2	33549,769	100915,019	27962,04	19759,413	45580,156
AGUA├ì	3500303	507	0	427	2	87873,192	955577,691	26911,62	139999,878	461978,909
├üGUAS DA PRATA	3500402	113	6	149	5	11287,875	154591,514	19075,95	4509,963	45101,448
├üGUAS DE LIND├ôIA	3500501	69	0	53	0	5822,616	475744,685	25703,42	3102,436	160073,503
├üGUAS DE SANTA B├üRBARA	3500550	212	3	253	2	43381,236	150486,005	25043,44	19742,356	58750,068
├üGUAS DE S├âO PEDRO	3500600	0	0	0	0	0	132808,602	40639,11	0	48079,075
AGUDOS	3500709	301	23	372	6	80476,442	2047051,281	55505,73	71528,014	885980,893
ALAMBARI	3500758	168	2	127	0	35578,26	102849,798	17874,49	21382,442	38055,804
ALTAIR	3500907	103	1	147	0	137866,81	212223,237	51648,39	35141,125	59567,966
ALTIN├ôPOLIS	3501004	282	1	651	5	195155,495	524962,195	32367,11	113916,8	228173,361
ALTO ALEGRE	3501103	468	1	663	3	36909,222	111220,201	26774,24	23548,155	53693,648
ALUM├ìNIO	3501152	8	0	14	5	1269,671	1859450,241	101476,22	3625,803	1412778,211
├üLVARES FLORENCE	3501202	508	5	493	0	54505,336	105674,954	27845,84	12817,733	53301,767
├üLVARO DE CARVALHO	3501400	93	0	101	1	9807,336	50876,288	9938,72	5857,052	20967,892
ALVINL├éNDIA	3501509	102	1	118	0	25525,023	64454,577	20167,26	5518,909	19569,647
AMERICANA	3501608	42	2	63	1	9880,244	10984203,188	46967,53	5821,094	4788920,64
AM├ëRICO BRASILIENSE	3501707	17	0	16	1	30758,889	981225,621	25038,29	18862,132	287913,217
AM├ëRICO DE CAMPOS	3501806	374	14	508	1	33236,595	104201,798	17463,01	7364,998	33212,595
AMPARO	3501905	525	13	621	21	82866,645	4205649,358	59073,92	58956,952	1417084,595
ANAL├éNDIA	3502002	116	4	135	2	37155,137	160416,267	33109,65	21118,797	85826,833
ANGATUBA	3502200	931	6	953	10	128125,978	987425,627	40083,85	66940,508	266529,457
ANHEMBI	3502309	184	0	322	1	63606,488	156175,816	24086,34	33782,184	75287,956
APARECIDA	3502507	83	1	99	2	1600,984	1047692,14	28878,75	735,997	316758,766
APARECIDA D'OESTE	3502606	397	5	380	6	25620,808	134356,622	31036,41	12763,745	33969,449
APIA├ì	3502705	534	78	458	13	138271,476	651325,031	26110,44	47158,348	189096,326
ARA├çARIGUAMA	3502754	10	0	20	0	1185,79	2842563,522	135115,67	1282,675	485634,734
ARA├çATUBA	3502804	1020	13	741	2	96174,186	6967839,404	35755,61	66674,418	2379934,596
ARA├çOIABA DA SERRA	3502903	315	16	348	22	21992,105	655310,784	20166,51	11510,29	172770,275
ARAMINA	3503000	82	0	214	6	36585,094	150201,597	27053,6	28058,709	75962,037
ARANDU	3503109	185	2	260	8	44439,19	123456,822	19387,06	11913,555	37603,765
ARAPE├ì	3503158	83	0	114	0	1581,358	29846,463	11895,76	1491,932	14972,214
ARARAQUARA	3503208	711	18	773	24	200057,233	9289707,228	40255,26	129085,868	3397087,909
ARARAS	3503307	358	10	342	4	122418,685	5381996,672	40995,69	92015,147	2204429,697
ARCO-├ìRIS	3503356	191	1	309	3	19210,622	48214,589	25977,69	11139,688	24467,292
AREALVA	3503406	645	8	878	4	63077,693	212988,913	25199,82	19246,107	58498,924
AREIAS	3503505	82	1	197	0	5873,933	43617,429	11244,5	5581,198	20529,839
AREI├ôPOLIS	3503604	21	0	35	1	22810,727	136809,241	12317,39	23581,456	72405,744
ARIRANHA	3503703	106	1	185	1	28757,213	770043,863	81477,5	24958,232	282746,562
ARTUR NOGUEIRA	3503802	568	6	515	3	115395,555	1099912,275	21157,86	54719,217	350305,075
ARUJ├ü	3503901	127	11	79	1	24931,093	5415782,377	62660,91	7125,036	1038188,726
ASP├üSIA	3503950	142	0	242	3	10070,688	33421,33	18144,04	5542,909	13537,36
ASSIS	3504008	389	27	489	45	65695,124	3323418,67	32290,03	23462,365	1008375,056
ATIBAIA	3504107	600	12	855	15	165003,062	6466468,2	46293,88	59984,088	1902363,265
AURIFLAMA	3504206	349	1	297	2	28172,45	294993,261	19555,4	7522,588	95580,677
AVA├ì	3504305	374	1	339	1	162331,53	266052,337	49850,54	53912,596	86676,067
AVANHANDAVA	3504404	170	4	215	4	44779,252	382119,741	29142,75	36345,822	114310,508
AVAR├ë	3504503	665	13	728	8	119649,943	2639476,333	29498,28	99511,2	823287,411
BADY BASSITT	3504602	153	1	131	2	16171,356	340196,1	20198,07	12226,757	143075,834
BALBINOS	3504701	64	1	53	2	15266,042	55455,929	10689,27	1669,528	10781,121
B├üLSAMO	3504800	252	1	265	0	36587,728	216961,165	24355,77	13478,8	82520,924
BANANAL	3504909	236	3	311	4	8610,758	201893,904	18578,62	3778,866	78353,15
BAR├âO DE ANTONINA	3505005	219	12	190	1	7525,557	43662,485	12819,29	3648,832	19722,108
BARBOSA	3505104	109	6	108	0	16892,664	88827,246	12250,34	10786,731	39228,077
BARIRI	3505203	369	0	275	4	72377,53	1130697,7	32677,24	60307,392	396165,357
BARRA BONITA	3505302	55	0	19	0	21503,975	1305457,537	35932,33	28361,324	725565,115
BARRA DO CHAP├ëU	3505351	441	2	413	18	36793,809	82286,7	14556,29	8947,202	24997,895
BARRA DO TURVO	3505401	547	56	428	15	3855,074	86409,208	11105,15	2158,61	34949,994
BARRETOS	3505500	975	9	905	25	239259,752	4680235,77	38795,7	175649,053	1754150,468
BARRINHA	3505609	22	1	37	0	30739,291	467961,014	14659,97	37812,224	165843,399
BARUERI	3505708	0	0	0	0	336,175	47741848,934	178451,52	75,448	25069672,225
BASTOS	3505807	382	2	377	1	580210,273	1065663,165	50570,07	168885,963	326181,072
BATATAIS	3505906	376	7	626	11	170048,634	1533589,955	24944,53	159974,218	804538,375
BAURU	3506003	395	9	470	26	42933,092	13869777,602	37315,44	23194,115	4653249,278
BEBEDOURO	3506102	599	11	745	17	120479,553	3220582,682	41416,43	132512,738	1069564,713
BENTO DE ABREU	3506201	55	2	94	4	37580,313	186127,564	63633,36	35199,409	81976,356
BERNARDINO DE CAMPOS	3506300	254	6	338	4	26365,104	228971,741	20480,48	14705,434	84399,626
BERTIOGA	3506359	1	0	1	0	5979,119	1604987,32	27066,92	1342,987	564770,988
BILAC	3506409	263	1	373	0	56254,014	182767,546	23321,11	23131,74	70177,63
BIRIGUI	3506508	650	11	805	3	67652,347	3186669,532	26403,32	26926,654	1175361,7
BIRITIBA-MIRIM	3506607	433	10	413	3	293617,536	707866,56	22264,86	99084,67	228534,59
BOA ESPERAN├çA DO SUL	3506706	167	1	158	2	135844,42	368586,079	25027,91	87977,312	188247,702
BOCAINA	3506805	131	0	148	0	39912,551	225272,865	18710,37	32680,271	180460,144
BOFETE	3506904	227	9	232	7	31035,859	169056,653	15045,98	30576,2	76750,51
BOITUVA	3507001	191	1	233	1	23615,977	2679117,362	46263,47	21484,702	822406,162
BOM JESUS DOS PERD├òES	3507100	65	2	86	0	8349,993	827557,784	34448,56	5347,165	121752,27
BOM SUCESSO DE ITARAR├ë	3507159	56	7	104	0	3962,242	53768,555	13829,36	2094,263	22595,073
BOR├ü	3507209	38	0	53	2	14626,804	81500,275	97139,78	17418,885	33715,621
BORAC├ëIA	3507308	72	2	104	0	21310,164	372153,245	78896,17	18455,57	117143,348
BORBOREMA	3507407	410	31	630	3	122078,925	405881,879	25703,37	75290,801	168379,825
BOREBI	3507456	70	22	76	0	19187,646	62226,858	24147,02	28364,405	42234,197
BOTUCATU	3507506	359	34	565	39	194540,717	4280451,777	30028,56	92126,275	1954137,651
BRAGAN├çA PAULISTA	3507605	583	21	721	17	50981,226	5636712,409	34336,07	33632,618	2291037,206
BRA├ÜNA	3507704	156	0	308	0	23530,973	94101,943	16933,95	11795,433	40704,077
BREJO ALEGRE	3507753	91	0	87	0	10358,606	171894,307	61128,84	5663,388	18193,491
BRODOWSKI	3507803	153	5	123	3	62259,923	649016,902	26939,1	27341,506	146370,883
BROTAS	3507902	396	13	236	3	96908,884	767815,178	32182,71	92658,969	302129,762
BURI	3508009	530	18	393	6	97996,461	368329,299	18661,87	47735,832	138598,387
BURITAMA	3508108	397	5	444	0	50861,124	621092,768	36879,8	14890,259	238554,862
BURITIZAL	3508207	153	4	160	0	42539,457	186081,856	42214,58	33201,826	69668,118
CABR├üLIA PAULISTA	3508306	99	0	157	0	17475,28	83190,767	19115,53	24131,213	53442,247
CABRE├ÜVA	3508405	102	25	184	4	28712,254	4496542,973	93918,65	6409,717	877319,381
CA├çAPAVA	3508504	119	2	420	8	17708,795	4184497,074	45195,3	13332,322	1905446,743
CACHOEIRA PAULISTA	3508603	254	8	309	8	13005,588	592020,988	18064,29	7523,814	204890,809
CACONDE	3508702	1262	7	1674	7	84812,984	343813,575	18071,67	28914,994	144777,173
CAFEL├éNDIA	3508801	253	0	434	1	97479,349	479128,592	27153,79	48430,916	149884,218
CAIABU	3508900	189	1	322	7	18381,324	59759,935	14191,39	13157,681	29520,553
CAIEIRAS	3509007	18	4	6	0	1876,427	3318817,332	33788,6	3001,453	1085488,67
CAJAMAR	3509205	72	33	32	2	195,214	14807216,068	200311,36	2802,786	2816535,836
CAJATI	3509254	520	4	458	17	236014,468	1464731,248	50735,41	63567,322	562401,331
CAJOBI	3509304	181	0	241	1	28436,246	153181,327	14666,92	25567,262	85110,093
CAJURU	3509403	736	59	904	34	105636,516	583397,188	22740,1	65109,225	230564,329
CAMPINA DO MONTE ALEGRE	3509452	141	1	132	3	20901,286	109891,656	18428,92	16460,204	78382,644
CAMPINAS	3509502	582	7	631	11	103182,599	58469540,169	49448,67	60643,189	24037099,231
CAMPO LIMPO PAULISTA	3509601	15	1	17	0	6544,328	1850600,008	22426,08	2234,742	867952,457
CAMPOS DO JORD├âO	3509700	34	0	33	2	3880,864	1195953,481	23243,16	1734,966	459440,335
CAMPOS NOVOS PAULISTA	3509809	191	0	260	2	46180,043	126972,763	25912,81	16012,736	50635,249
CANAN├ëIA	3509908	115	15	20	4	33095,561	259514,196	20581,66	8434,435	209445,852
CANAS	3509957	41	1	25	0	1261,879	129947,875	26120,18	628,075	22163,492
C├éNDIDO MOTA	3510005	351	2	644	2	104489,264	1006142,731	32183,18	64798,949	348022,577
C├éNDIDO RODRIGUES	3510104	134	0	171	1	44705,212	115154,112	41244,31	22537,393	43141,261
CANITAR	3510153	21	1	37	3	11031,562	171870,05	34202,99	5764,639	30820,113
CAP├âO BONITO	3510203	760	32	697	13	126724,122	839491,809	17687,29	76545,223	336900,222
CAPELA DO ALTO	3510302	157	4	299	1	36620,691	282828,545	14137,89	32915,537	113007,242
CAPIVARI	3510401	133	2	144	1	68515,087	1917534,037	35315	45035,353	679617,307
CARAGUATATUBA	3510500	87	12	134	5	15623,226	2930538,514	25093,23	3292,461	726833,669
CARAPICU├ìBA	3510609	0	0	0	0	240,125	5516904,59	13910,96	53,891	1794600,966
CARDOSO	3510708	263	6	339	1	79428,928	259517,18	21051,04	13646,767	68508,143
CASA BRANCA	3510807	504	6	522	4	191197,435	818977,855	27168,85	167543,577	376042,901
C├üSSIA DOS COQUEIROS	3510906	320	19	283	16	94947,142	140370,016	54176	27911,62	45484,704
CATANDUVA	3511102	157	4	128	5	60808,641	3948931,938	32719,36	32746,215	1551648,966
CATIGU├ü	3511201	48	14	49	0	24765,824	118307,44	15364,6	24862,411	65562,893
CEDRAL	3511300	298	1	500	12	44158,215	326780,936	36426,37	18071,539	85070,364
CERQUEIRA C├ëSAR	3511409	394	0	589	9	69419,135	748014,623	38369,56	31388,527	149579,389
CERQUILHO	3511508	180	10	114	1	63121,648	1780603,494	38101,63	23691,224	808510,981
CES├üRIO LANGE	3511607	197	0	231	1	41393,351	417082,471	23715,38	18986,383	128965,919
CHARQUEADA	3511706	107	0	97	0	28679,236	358821,816	21394,1	19560,196	104351,861
CLEMENTINA	3511904	127	0	223	0	18183,624	265263,471	32137,57	12196,828	65224,642
COLINA	3512001	200	3	159	1	97368,84	953349,248	51880,13	65129,623	393021,984
COL├öMBIA	3512100	221	2	218	1	137480,25	378778,719	60847,99	79852,019	145595,993
CONCHAL	3512209	359	4	202	1	47049,866	654583,419	23756,38	34418,506	249501,962
CONCHAS	3512308	509	24	809	0	46866,493	331221,598	18778,86	34117,334	245508,433
CORDEIR├ôPOLIS	3512407	120	13	143	12	57316,343	2627199,076	110418,99	27289,033	823009,91
COROADOS	3512506	332	1	336	4	51372,259	163750,5	27825,06	24390,893	57409,741
CORONEL MACEDO	3512605	284	0	326	0	28044,104	80956,978	16726,65	16530,783	34798,07
CORUMBATA├ì	3512704	355	3	342	1	29438,079	206311,901	50890,95	27730,967	70665,227
COSM├ôPOLIS	3512803	178	28	120	4	25496,586	1545884,386	22376,23	18732,739	552126,929
COSMORAMA	3512902	598	3	705	2	80360,633	268744,639	36444,89	22436,813	87884,805
COTIA	3513009	183	14	85	6	18474,567	11654510,166	49020,02	6081,887	3831864,951
CRAVINHOS	3513108	113	3	216	7	63726,25	1040650,918	30032,35	79031,77	407484,871
CRISTAIS PAULISTA	3513207	444	4	313	1	71107,012	199221,06	23649,22	42140,982	84004,48
CRUZ├üLIA	3513306	97	1	179	1	21399,865	92617,36	42858,57	8096,224	24200,845
CRUZEIRO	3513405	192	7	121	1	6977,573	2115558,278	25886,62	5113,466	992539,693
CUBAT├âO	3513504	3	2	0	0	960,501	11679715,001	90717,64	215,566	7440148,258
CUNHA	3513603	2287	18	2581	33	24077,572	244746,928	11160,88	12562,119	80101,338
DESCALVADO	3513702	396	7	328	7	145240,192	1621672,545	48631,7	130116,652	629339,273
DIADEMA	3513801	16	0	0	0	816,426	13715207,877	32821,79	183,231	7366117,616
DIRCE REIS	3513850	131	0	163	1	8692,461	65443,241	36662,88	3252,262	14693,371
DIVINOL├éNDIA	3513900	633	2	784	2	60813,949	299207,596	26283,17	16245,147	89877,201
DOBRADA	3514007	29	2	21	0	27281,333	120754,798	13810,02	35483,05	66584,759
DOIS C├ôRREGOS	3514106	367	32	380	2	117957,852	694190,607	25814,98	74396,073	286979,535
DOLCIN├ôPOLIS	3514205	107	0	166	0	14394,965	45074,573	21102,33	2529,297	12695,168
DOURADO	3514304	63	2	115	2	31140,612	622089,485	69827,08	39022,21	101503,496
DUARTINA	3514502	248	10	578	0	14001,719	252930,895	20155,46	8476,638	95909,766
DUMONT	3514601	178	1	220	1	25802,436	241739,509	25532,27	17906,574	68121,052
ECHAPOR├â	3514700	272	2	356	2	47928,506	131688,262	21080,24	19623,767	57008,879
ELDORADO	3514809	848	126	1142	52	190361,269	362126,218	23459,85	45595,12	109884,108
ELIAS FAUSTO	3514908	295	22	502	3	87657,688	679146,59	39047,12	49300,705	277892,277
ELISI├üRIO	3514924	49	1	143	0	19826,248	68565,82	19385,3	11296,05	28970,086
EMBA├ÜBA	3514957	63	0	172	0	17249,624	55022,791	22222,45	12714,174	30654,902
EMBU DAS ARTES	3515004	27	6	0	0	288,15	11771684,602	44079,79	64,67	2025605,212
EMBU-GUA├çU	3515103	105	3	4	0	1606,731	1025718,48	15024,44	412,816	449081,866
ENGENHEIRO COELHO	3515152	317	19	233	0	24954,116	591937,828	30360,46	25117,385	219854,495
ESP├ìRITO SANTO DO PINHAL	3515186	481	22	406	2	68147,861	1329044,872	30089,31	31479,788	453903,768
ESP├ìRITO SANTO DO TURVO	3515194	97	0	215	1	20625,337	73711,694	15640,08	17138,741	51648,018
ESTRELA D'OESTE	3515202	270	1	381	1	43785,548	868330,051	102566,74	28925,535	196385,506
FARTURA	3515400	475	4	647	13	69147,602	380990,602	23770,31	31264,642	118150,224
FERNAND├ôPOLIS	3515509	584	4	819	3	84319,378	1912673,531	27853,12	46016,006	763921,84
FERNANDO PRESTES	3515608	313	13	401	1	83410,064	200350,868	34650,79	38618,097	82629,016
FERN├âO	3515657	205	2	225	1	22042,421	48348,465	28591,64	8641,664	17593,133
FERRAZ DE VASCONCELOS	3515707	16	2	11	0	1752,221	2958651,172	15665,18	538,719	1023660,932
FLOREAL	3515905	230	2	310	0	17948,444	60466,649	20277,21	5978,276	24313,273
FL├ôRIDA PAULISTA	3516002	512	13	586	3	53357,375	196128,604	13732,57	77707,443	183001,894
FLOR├ìNIA	3516101	46	0	82	2	36866,041	118767,813	43063,02	41391,753	73865,993
FRANCA	3516200	541	9	967	3	49446,773	9348512,72	26922,57	39425,882	3265859,971
FRANCISCO MORATO	3516309	26	6	7	0	451,31	1462582,081	8523,11	78,596	542007,652
FRANCO DA ROCHA	3516408	137	55	28	0	3517,297	2925145,27	19565,93	751,007	937331,732
GABRIEL MONTEIRO	3516507	178	0	218	0	15128,33	70521,849	25267,59	6767,801	26931,375
G├üLIA	3516606	316	1	305	1	30058,652	138560,349	20448,69	5751,731	39700,606
GAR├çA	3516705	578	1	648	14	80480,481	1099605,067	24664,78	39057,818	402596,457
GAST├âO VIDIGAL	3516804	209	1	280	1	18221,386	69398,17	14819,17	8998,294	28827,825
GAVI├âO PEIXOTO	3516853	56	0	71	0	71071,002	849201,722	179194,29	27024,591	54003,419
GENERAL SALGADO	3516903	354	0	502	6	47374,897	260507,186	23788,44	24358,842	116687,017
GETULINA	3517000	218	2	250	1	70842,33	195033,248	17165,4	28209,589	88897,439
GLIC├ëRIO	3517109	248	0	239	0	23533,96	96587,775	20122,45	18120,528	45726,678
GUAI├çARA	3517208	124	6	119	1	29384,192	190523,625	16052,21	34695,21	99900,865
GUAIMB├è	3517307	86	0	144	2	17627,482	74165,408	12927,56	5731,778	30630,525
GUA├ìRA	3517406	313	7	381	1	234521,999	3272467,308	81228,87	104454,855	654040,16
GUAPIA├çU	3517505	510	0	701	4	76302,805	556082,774	26945,91	84863,888	270526,833
GUAPIARA	3517604	819	11	890	19	124329,947	316806,093	17959,53	44074,232	124983,663
GUAR├ü	3517703	146	1	185	1	69389,82	430888,168	20439,65	48625,26	240823,84
GUARACI	3517901	189	7	143	1	134588,074	387650,261	35356,65	57784,033	155349,957
GUARANI D'OESTE	3518008	93	0	121	0	6556,404	34898,276	17302,07	3007,259	13158,7
GUARANT├â	3518107	298	16	291	0	52398,972	171200,511	25659,55	27426,047	62807,554
GUARARAPES	3518206	362	1	380	2	215330,21	1106811,326	33895,12	126148,737	432812,62
GUARAREMA	3518305	221	8	265	7	34386,488	1402695,836	48405,54	14369,762	846812,22
GUARATINGUET├ü	3518404	372	3	396	46	27005,137	5069866,696	42102,58	15795,721	1714310,533
GUARE├ì	3518503	764	4	939	12	52778,18	239290,883	13634,03	37595,324	86948,42
GUARIBA	3518602	82	8	97	0	64309,017	865122,131	22060,44	59249,317	371992,677
GUARUJ├ü	3518701	9	1	14	1	36451,978	8408709,871	26646,69	8206,707	3037975,877
GUARULHOS	3518800	83	13	167	0	33651,223	55632735,012	41236,53	9368,71	22901444,934
GUATAPAR├ü	3518859	169	12	215	5	103640,292	218724,208	28985,45	79529,769	116052,758
GUZOL├éNDIA	3518909	165	0	301	0	15469,928	64722,895	12497,18	8806,98	25712,323
HERCUL├éNDIA	3519006	428	3	622	0	78092,465	349059,831	37145,88	17044,847	67158,268
HOLAMBRA	3519055	218	0	184	3	275892,216	938290,996	66963,39	94980,808	273112,088
HORTOL├éNDIA	3519071	19	0	8	0	1067,317	12411319,24	55860,04	8032,178	3726051,343
IACANGA	3519105	171	2	299	0	101247,013	526416,693	46408,95	28925,287	91829,854
IACRI	3519204	241	2	360	1	91194,798	206112,082	32034,83	29564,07	59950,319
IARAS	3519253	432	73	267	6	37425,33	139208,613	16408,37	9320,774	36608,732
IBAT├ë	3519303	57	1	37	1	60055,548	929032,182	27144,05	58238,184	300667,731
IBIR├ü	3519402	244	0	348	5	49633,801	249562,173	20631,79	25593,764	83878,657
IBIRAREMA	3519501	139	1	322	0	37889,073	183260,465	24305,1	27846,122	74784,334
IBITINGA	3519600	403	2	501	13	134035,564	1498941,274	25529,1	66396,222	600094,947
IBI├ÜNA	3519709	1240	43	1518	66	272540,307	1633246,013	21056,21	95896,009	541880,764
IC├ëM	3519808	86	0	107	0	27677,301	181695,295	22398,34	21527,68	124398,424
IEP├è	3519907	266	0	260	0	56005,131	246502,007	30421,08	24582,743	76676,758
IGARA├çU DO TIET├è	3520004	42	0	50	0	15292,891	299163,636	12163,1	13437,299	123334,094
IGARAPAVA	3520103	209	1	460	8	86264,878	1087990,203	36178,31	42487,366	346607,318
IGARAT├ü	3520202	120	2	140	0	1980,376	213463,558	22605,48	11219,703	69435,252
IGUAPE	3520301	476	13	454	7	88697,571	809931,417	26430,34	29631,14	188645,2
ILHABELA	3520400	13	5	7	0	3150,281	6166978,518	184894,72	775,177	247155,455
ILHA COMPRIDA	3520426	6	0	1	0	4034,105	693558,582	65086,2	906,381	69954,346
INDAIATUBA	3520509	332	12	373	5	31704,988	14024835,864	58533,88	20928,078	4478994,323
INDIANA	3520608	215	0	210	7	8782,545	61714,716	12515,66	7183,571	29127,476
[truncated: 3,573 more rows]
