# Supplementary material for: The economic impact of organic production in Brazil: A study based on municipal production hotspots
Source: PLoS One. 2022 Mar 9;17(3):e0264095. doi: 10.1371/journal.pone.0264095 (PMC8906649; doi:10.1371/journal.pone.0264095)
Supplement: S1 File — (GAL) [file pone.0264095.s004.gal]

0 5572 BRMUE250GC_SIR CD_GEOCMU
3509106 5
4309001 4311270 3514304 3520426 4128005
3511003 6
3155306 3166600 3201308 1718006 2204659 4127304
3514403 6
4216701 4305959 3157658 3509700 2404408 5101852
3515301 5
3140100 1503457 2205557 2409100 2506251
3515350 5
4322400 3534906 1712405 2101004 2409308
3528700 3
3102209 1702307 1709500
3530201 6
3300100 5202809 2101251 2311108 2600708 2601201
3531605 4
5007505 3107505 3144508 3164308
3532207 6
4321451 3154903 4323002 2515203 2613008 2805703
3533106 5
4307500 3121803 3141900 2924207 4128633
3534807 4
2910008 2606804 2933109 1304062
3535408 9
2903508 3145703 3304607 3545159 2204303 2206506 2301505 2906006 4128500
3536406 9
3129301 4300877 1506187 2304806 2510501 2517209 2806909 5208103 2911501
3538303 5
4311106 3535200 2303006 2303709 4124509
3541208 5
4311429 5003900 3136108 3170305 3170701
3541307 5
5002159 3169059 3521150 1501758 2410504
3541505 9
4304853 5220504 2905602 3145059 3171204 4205191 4310330 2606804 2909901
3543238 4
4309803 3160108 3301702 2603926
3544251 9
4322400 5006606 5100607 3104106 3151008 1502954 1712405 4107900 4123501
3545506 5
5002803 3144409 3519253 2204907 2511103
3547106 6
4305306 5005608 3161809 4202701 1500800 1721208
3547700 9
3134202 3162708 3164803 3502309 3507902 4217907 2210938 2926400 4300661
3549300 6
4203501 5104203 3201001 2303808 2507309 2701209
3553906 4
4319372 3527504 2305704 3124302
3554300 10
4315172 3137809 3167301 3536570 4319000 1712504 2401503 2509339 2608750 4103453
3555109 5
3143104 3162955 4215000 2607703 4122404
4200101 4
5203609 2405900 2500205 5211305
4200507 7
3203007 3540408 4214409 2210631 2701803 2805505 4107736
4200556 11
4202537 3134301 3542503 3552809 4319901 2100832 2210607 5208301 2921450 4128625 4120309
4200754 11
5008305 3100708 3515194 3516606 3519907 4307708 1701002 2103125 2309508 2700409 2911402
4200804 4
3503802 5220686 1501956 4127882
4201273 5
4307302 2100808 2612455 2928802 4107652
4201653 6
3519006 1600253 2505303 2608602 2609204 4111001
4202081 7
5001904 5203401 3141306 3544905 3555406 2514305 4101903
4202099 6
4307831 3156106 3304409 2211001 2408003 4102000
4202156 4
3134103 3536257 4103404 4107124
4202537 8
4200556 4301602 4306932 3134301 3542503 1200450 2306702 2308351
4202578 8
4211405 3101102 3150109 3200102 4202453 5212501 2705002 1300201
4203105 4
4215208 3143450 3146503 3146552
4203501 5
3549300 3135605 3201001 2310704 2507309
4203907 8
4305801 3102605 3144102 3525607 4204251 1200393 1507953 2801108
4204004 5
4300646 5104609 3135209 3164209 2921203
4204103 3
5209606 1702109 5203575
4204202 6
4204301 4317202 2927705 2203305 2310605 4128807
4204301 7
4204202 4317202 4318309 4207205 5213905 2601409 4128807
4204350 8
4321493 3122405 3164431 2203453 2210623 2602704 4310439 1101500
4204400 9
4306601 4314779 3127370 3507407 3554102 1505031 2705606 2922508 3515806
4204459 4
3117900 3122900 2110104 2112308
4204707 5
3527405 5209606 2202075 2913002 5203575
4204756 5
3537800 5200852 2201960 4103404 4107124
4204905 6
3166907 3541059 1504976 2202059 2210953 4107520
4205001 7
2932606 3115409 3143401 3541901 2209351 2514206 4126652
4205175 3
3149507 1702208 4111704
4205308 13
3107604 3137700 3511508 3530102 4307401 1200179 1400209 2206506 2301505 2410702 2611705 4127908 4103040
4205357 4
4312005 2803005 2903805 4109500
4205431 5
4317251 4323408 3202801 5105176 2106631
4205605 8
4312104 5106208 3540903 3547502 5211602 2203404 2804003 5001003
4206405 5
3504305 1703008 2105104 2406007 2914406
4206603 5
3104452 3157708 1504208 1721257 2603900
4206652 4
3156007 3204104 2509404 2513653
4207601 11
5003207 3116803 3509601 4211306 4312377 2200608 2206209 2514552 2602001 4108601 1101492
4207650 6
3145356 3512100 1506203 2614600 4111100 1303809
4207684 8
3135456 3301504 5215405 1711902 2403905 2615706 2914703 4104402
4207700 4
5106372 3119005 3153301 3160306
4207759 8
3103900 3170800 3528502 3552007 2210102 2304608 2407609 2802601
4207809 5
4306353 2408300 2914703 5221452 4104402
4207858 6
4300059 3139201 2107704 2406601 2904902 5102603
4208005 4
4200051 5218904 1718865 4103156
4208401 6
4210035 3141009 3528403 5102850 2201945 2616506
4208609 1
2933059
4208955 5
3160009 3508405 4307609 1400027 2200954
4209003 4
3155900 2107704 2400109 4119202
4209177 4
3100302 3146255 2205300 2806800
4209201 6
4306759 4307559 2510204 2804607 2904001 2933505
4209458 10
5102678 3108552 3124203 3165008 3170404 3204203 2104800 2304657 2616100 2919157
4209854 7
3141405 3200300 3528809 5205000 2110807 2209401 2512762
4210035 10
4208401 5005152 2923902 3301603 3528403 5215702 2303907 2304509 2404101 2616506
4210506 5
3118502 5102793 2311900 2509008 4119707
4210555 6
4323408 5105259 2112100 2207900 2906873 2911204
4210902 9
3135076 3154507 3534500 4201604 2104081 2311009 2922250 2922854 2923050
4211009 6
3302205 2103752 2207207 2414209 2800605 4122156
4211405 8
4202578 4320230 3101102 4206306 5212501 2102606 2408409 2707107
4211454 5
3543402 3550803 3550902 4301636 4306551
4211652 7
4308003 4315172 3122009 3137809 2209559 2401305 2608750
4211801 8
4211876 4319364 5201504 3135407 3162807 1703602 2912707 5216908
4211850 5
2925709 3151602 3536802 2111102 2207850
4211876 4
4211801 4319364 5201504 3554755
4212007 9
4212106 4212239 4314209 3525409 4316006 1504604 1506138 2101731 5205521
4212106 5
4212007 4314209 3300704 1506138 3501301
4212239 6
4212007 4314209 3163201 3520806 2101731 2312502
4212270 3
2304608 2310407 1300508
4212601 5
3120102 1713957 2401305 2927606 1303957
4212908 6
4310603 4312104 3138500 3204906 3540903 4116406
4213104 4
3127305 3556958 4318507 4114708
4213153 4
4306353 3301504 4211751 2807303
4213401 5
4319307 5101803 3524907 2309458 2928703
4213906 5
3154457 1504406 1700400 1720804 4103024
4214151 5
4323309 4323457 2513802 2614303 4113502
4214201 6
4301305 4302451 3158607 3159308 3501004 2307106
4215075 4
3130804 2501500 4115408 1301308
4215208 5
4203105 3139250 3143450 3146503 3146552
4215356 4
2414456 2500304 2901304 4104204
4215554 8
3109600 3136900 3518800 3532702 4304408 1703057 2102077 2924009
4215687 8
3108008 4202305 5104559 2506202 2607653 2909208 4301909 4123907
4215695 6
3114550 3507100 3508504 2205409 2927606 1303957
4215752 6
3540002 3540853 2924900 2929750 4218509 4126256
4216008 7
3133105 3144201 5215900 5105606 2806602 4311304 1100379
4216107 5
4219176 3165503 1715507 2201705 2804102
4216255 9
4308508 2913507 3102001 3138401 4309209 1500347 2312403 2615003 4116000
4216701 5
3514403 3157658 1200203 2806800 5101852
4216909 10
4300638 4314134 3119500 3121605 3133709 3170438 3303955 1400159 2208809 5209903
4217154 7
4306106 3200102 3522653 3533908 1501253 2603207 4101507
4217204 4
4302907 2502805 2504207 2901403
4217303 4
4322327 3168002 2512747 2905206
4217501 7
4307559 2912301 3143302 3538709 4207205 5215801 2510204
4217550 6
4312807 4314209 4323200 3136504 2407252 2512077
4217758 5
3106101 3151305 2305803 2405405 2706422
4217956 8
3103702 3151206 3500600 3554409 2103901 4119806 4124509 1302306
4218756 5
3101409 3161502 3202454 3525706 2307650
4218855 4
3145802 3503109 3530003 3530409
4219101 8
3150570 3168804 1505486 2103307 2313500 2410306 2413003 2600203
4219176 8
4216107 3525607 5212956 1715507 2201705 2413508 2502003 1100296
4219507 6
4321303 3170479 4210852 4303103 2304657 2608057
4219606 8
4308508 3138401 3508801 4309209 5221304 2302305 2509503 4115705
4219705 5
3120508 3147956 3164472 3556602 2517001
4219853 5
3130903 3142700 3153608 2106672 4314548
4300001 3
4315149 1721257 2409803
4300034 5
3128204 3204401 3306156 3516606 4101309
4300059 8
4207858 3139201 3546504 2105351 2207751 2406502 2601805 2904902
4300109 6
2904803 3133709 2111250 2301406 2914307 2921906
4300208 9
3132503 4210308 4315750 2107100 2110005 2200806 2201101 2209955 4106571
4300307 7
4301206 2106755 2200301 2606002 2703700 2910206 2931202
4300406 6
3520103 3521002 3533601 2108504 2202109 2202604
4300455 13
2932507 3522604 3552700 1507151 2201101 2307809 2405801 2608206 2908309 5212204 4124806 4121802 1100320
4300471 4
3101706 2702009 2703304 1100346
4300505 5
3117306 3168507 3522406 5212907 2107308
4300554 4
4316477 3304102 2110401 2802304
4300638 6
4216909 4314134 3133709 3149150 1717503 2111250
4300646 7
4204004 3109451 3135209 3164209 3531704 2207934 2904753
4300703 9
5004908 3102852 3113800 2302206 2615508 2805406 3520442 2917334 5207907
4300851 4
4304200 3546108 2101103 5107107
4300901 6
4318457 3100609 3512308 5222203 2308302 2505303
4301008 4
3121258 3301801 2508604 5107701
4301073 5
4319125 3155207 2309706 2929057 2930105
4301107 4
5220504 3105004 2703304 4101101
4301206 4
4300307 2210904 2313005 2703700
4301305 8
4214201 4301750 4302451 4311718 4205407 2307106 2707008 4103800
4301404 5
3150901 3543600 1500206 2309607 2404200
4301503 4
2906709 2508000 2907707 5204706
4301552 6
4301875 3127057 3200706 3300605 3532702 4207908
4301602 3
4202537 3134301 2308351
4301701 6
2911006 3132701 3304144 3305752 4300002 4126504
4301750 7
4301305 4311718 3525102 4205407 2305407 2410405 4123808
4301859 4
3122108 5106190 2109056 2312205
4301875 5
4301552 3127057 4207908 5221858 5103700
4301925 8
5100300 3120607 3146750 2201176 2302800 2502201 2916856 2931608
4301958 6
4323606 3167103 3168705 2105302 2105450 2607703
4302006 8
4315057 3105400 3123528 3163300 4201950 1718709 2500205 2600104
4302055 7
3300902 3533403 4202404 2103703 2921609 4117305 1101401
4302154 6
3139003 3147501 2105104 2111300 2914406 4117206
4302204 5
3162609 2107803 2210300 2918209 4108908
4302220 8
4320701 5002951 3512506 5219712 1505486 2701100 2908200 4114609
4302238 6
4316709 2933257 3111507 3504503 1502608 2309805
4302253 8
2931806 3127354 3145307 3168002 3200805 1700301 2601904 2905206
4302378 4
3164100 5105259 2207900 2512721
4302402 7
4309753 3546207 4212809 1720499 2500908 2918605 4107405
4302451 5
4214201 4301305 3158607 1703701 2707008
4302501 7
3203130 3519105 3544707 2101905 2309904 2921609 4118105
4302584 5
3120607 3146750 4314050 2302800 4117107
4302600 4
3532868 1503002 4103958 1100452
4302659 4
5200902 5106216 4115309 4109609
4302709 4
3152709 3541109 2408409 4114500
4302808 7
4305173 3131158 3158409 2211308 2305605 2410900 1100502
4302907 5
4217204 2403707 2502805 2504207 4114005
4303004 6
3510104 3522505 4321501 1502509 2402501 1300706
4303202 5
3509304 3510104 1200013 5205307 4112009
4303301 7
5002159 3137908 3172103 1501758 2603504 2613206 2907004
4303400 4
3501103 2307650 4104600 4108551
4303509 4
3109501 3518107 2412708 1301951
4303558 6
3516002 1707306 2106755 2504033 2931202 4124103
4303707 4
1500305 3150406 3171600 2608701
4303806 6
3126109 3148004 3161205 5104104 2206720 4122909
4304002 7
3105103 3502754 3504800 3528007 2500577 4100509 4101705
4304101 7
5006259 3503356 3534104 2102903 2411809 2505006 4107538
4304200 3
4300851 5107107 2205003
4304309 7
4312054 3106200 3156700 3536505 5203302 5209804 4107553
4304358 5
3114006 3165701 1200393 2501401 4114351
4304507 6
3123908 3135308 3513504 4321667 5221551 5106265
4304614 6
3144904 3519204 3520608 1704600 2210300 2406106
4304655 5
3142304 3157500 3518008 2504702 2514552
4304663 5
3115458 3124807 3160454 3171402 3204252
4304697 6
2918555 5106190 2101939 2102705 2411601 4113403
4304705 8
4306908 4315321 4321956 3503406 3506607 2206803 2511608 2910305
4304853 11
3541505 4312153 2905602 3105004 3105301 3516903 4310330 1720002 2703304 5212253 4102109
4304903 7
3102308 3203403 5209937 1702406 2709400 2930600 4110102
4304952 3
5203203 2807006 2932804
4305009 4
3150208 2804508 3521606 4117602
4305116 5
3111150 3122801 4310108 5212303 2100204
4305124 5
3158300 5217708 2110203 2303501 2613305
4305132 3
4307302 3549409 2100808
4305157 4
4312955 2516102 2703007 2904852
4305173 5
4302808 3131158 3158409 2205706 2410900
4305207 5
3160504 3507605 3546504 2406502 2605301
4305306 6
3547106 3557303 4202701 1705607 1721208 2802106
4305355 2
3544608 4208708
4305371 5
3556800 2204154 2502102 2924603 4105607
4305405 7
4200051 1716505 2100709 2306207 2806305 5200605 4101200
4305439 4
4310363 3124906 2904100 4115903
4305447 5
4300877 2202653 2305100 2410504 4115507
4305504 11
5005707 3506805 5103056 2108009 2310001 2313906 2406403 2502052 2510600 2702603 2900603
4305587 6
5108105 3118403 5218508 1502004 4110300 4113304
4305603 8
4310751 5007935 2905008 3110806 3129905 2406205 2408102 1100254
4305702 3
3153905 3536604 4112306
4305801 7
4203907 3102605 3144102 2101004 2409308 2616183 5221080
4305835 7
4313037 3112802 3556354 1706100 2706406 2914109 1302009
4305850 6
3157807 3167509 4205456 2403905 2615409 2904852
4305871 5
4307807 5103908 3106002 3146404 1600055
4305900 10
4306924 4311981 3109402 1200302 2103752 2205854 2513356 2903201 2911600 1101302
4305934 4
2613701 5006606 1502954 5100607
4305959 11
3514403 3120300 3509700 3513900 5216007 2104404 2204352 2310803 2404408 5101852 4117271
4305975 6
2201150 2204808 2412401 2908309 5212204 1100320
4306007 6
3101508 3104403 1505007 1702554 2706307 4120804
4306056 6
4310405 2917102 3170651 5106422 1706001 2104909
4306072 6
5004601 5005004 2106326 2503308 2607208 4116505
4306106 4
4217154 3522653 3533908 2405603
4306130 6
4322806 3119708 3521200 2206050 2606200 2924108
4306205 6
3531001 3550704 5210604 5215603 2101251 2111201
4306304 5
4321451 5000609 3115607 3554201 2207553
4306320 5
4205704 4212304 1718758 2903706 4109708
4306353 10
4207809 4213153 3114105 3532827 4211751 2203909 2408300 2706505 2807303 2914703
4306379 8
3137106 3520905 3537206 4202073 1706506 2102507 2109106 2309201
4306429 6
3518602 3543006 5209200 2101509 2111052 2505402
4306452 10
4312252 2902401 5216809 5217609 1400472 2311702 2802502 4301651 2912707 5216908
4306502 7
5216452 3104205 3117504 3523701 3556958 4203402 2209971
4306601 5
4204400 3127370 1505031 1703305 1600303
4306700 5
3167202 4208500 2106102 2106326 2517100
4306734 5
3113909 3125002 5200100 2207306 2913903
4306759 6
4209201 4308300 5215801 1503903 2510204 2933505
4306809 5
5002902 3138351 3158706 3161304 2513000
4306908 7
4304705 4217808 2206803 2511608 2901106 2913002 5203575
4306924 6
4305900 3166105 2103752 2207207 2513356 2800605
4306932 7
4202537 3500105 3542503 3552809 5211206 2306702 2803104
4306957 6
4320909 3163805 5103254 2210508 2517407 2923506
4306973 2
3305133 5204953
4307005 5
3503703 3536208 5101407 1502707 2700607
4307054 2
4311908 3163409
4307104 5
5216452 2925105 3150802 2401859 2704609
4307203 5
2103158 2403707 2504207 2511707 4107538
4307302 8
4201273 4305132 4318614 3549409 2100808 2104107 2928802 4107652
4307450 5
2915809 3118700 5200308 2904308 4119301
4307500 5
3533106 3121803 3140159 3141900 2313807
4307559 7
4209201 4217501 2912301 2510204 2708204 2904001 4121901
4307807 5
4305871 5103908 3145851 3146404 4110904
4307815 7
4316402 3170750 3201803 3520509 3537701 2505907 1301852
4307831 5
4202099 3144805 3304409 2201507 4102000
4307864 4
3117801 3522802 1721109 2209856
4308003 5
4211652 4316477 3122009 2608750 4114203
4308052 5
5100409 5212055 2412906 5106174 4122909
4308078 6
3106507 3149408 3305133 3543105 2901353 2913408
4308250 6
4322327 5104807 3529302 2202505 2706703 2902054
4308300 6
4306759 5105002 1503903 2914208 2921708 2933505
4308409 7
3155801 3500709 4212205 2107605 2704906 2907004 4121000
4308433 5
3119906 3501400 1707009 2313351 2903706
4308458 2
5005681 2409407
4308508 10
4216255 4219606 3138401 3508801 4309209 1500347 1503804 2302909 2312403 5221577
4308607 5
5212105 1500404 2920106 2930154 4125704
4308656 9
3117009 3502705 3543006 2110708 2111409 2505402 2929602 1301001 1303700
4308706 5
3303104 3556701 2103406 2411700 4123402
4308805 5
2408706 2905701 2908606 2922250 4104451
4308854 4
3523404 5209457 2500734 2607752
4308904 7
1502756 2107209 2206696 2608107 2701001 4105102 4106456
4309001 6
3509106 4311270 5005806 3514304 3526803 5204300
4309126 4
3108255 3110400 4218400 2604205
4309159 5
5210000 2112456 2206407 2604106 4121752
4309258 7
3134608 3537206 3541901 2209872 2608107 2614709 5107768
4309407 3
2806206 3555505 3116100
4309506 4
2906907 2908002 1703057 2924009
4309571 6
4310207 3158953 4210308 2106508 2110005 2209955
4309605 8
4323705 2914802 3520202 3544905 3555406 2106904 2514305 2514651
4309654 2
4319208 5212709
4309704 5
4316428 3531803 3539707 5220157 2504108
4309753 12
4302402 3130606 3305554 3515657 4203956 2202026 2500908 2513505 2605509 1600501 4107405 4115705
4309803 5
3543238 3160108 3204906 3301702 3540903
4309902 6
3136579 3143203 3143401 3553005 4202859 5214606
4309951 6
3532157 3543402 3554003 4212056 4301636 2108900
4310009 9
4312450 3114600 3115904 5220058 5101902 1502301 2200459 2516508 2608503
4310207 7
4309571 2921807 3147808 3158953 4210308 1507474 2112704
4310306 5
3131703 3512001 2209658 2308500 4115739
4310363 10
4305439 3124906 3127107 3140001 3163706 3516853 3549508 1505650 2102309 4115903
4310405 8
4306056 3154606 3157609 3170651 1706001 2603009 2604304 4117057
4310413 6
3135902 3303302 3505351 3527207 3552601 2313559
4310462 4
3150901 3545803 3548609 5103502
4310504 10
3163102 3164902 3202405 3520806 4201901 1501501 2101731 2404903 4304689 1507300
4310538 4
3154309 4302352 2210375 1600204
4310553 5
5002001 4201802 2105922 2804706 2905305
4310579 6
3107406 3557154 4206009 2403608 2801900 5214051
4310603 5
4212908 3138500 3204906 3554805 2408508
4310702 9
4322202 5005400 3505807 3533007 3552106 4213351 2100832 2205904 4118907
4310751 6
4305603 3103207 3110806 3129905 1400704 4110052
4310850 10
5105200 5105622 3104304 3509205 3523107 5214705 1706506 2309201 2806503 4127882
4310876 10
5003801 5106208 3125606 3150158 2111748 2508307 2801009 5001003 4116703 4100202
4310900 5
1700301 2202505 2205581 2902054 4107306
4311007 6
5002803 5005103 3128006 3528858 2201739 2511103
4311106 4
3538303 3535200 2303006 4124509
4311130 5
3127305 3543204 2611200 4318507 4103958
4311155 4
3508900 3531407 4310801 5219308
4311205 5
4318614 3138674 3541703 3549409 4204509
4311239 9
3129806 3156452 3506706 4205159 4300570 2113009 2205458 2411106 1100031
4311254 6
4311601 4320321 5000203 2902252 1720150 2409605
4311270 5
3509106 4309001 3520426 3526803 4107603
4311403 5
4311700 4311759 3133808 2102374 2311264
4311429 7
3541208 3136108 3149952 3159100 3170701 3514700 2704807
4311502 6
3501103 2201051 2411601 2612471 2930808 4108551
4311601 7
4311254 5000203 3102704 3146206 5202155 1720150 2112308
4311700 12
4311403 4319109 3133808 3501202 3503158 2102374 2110302 2206951 2302701 2403806 2700904 1100809
4311718 5
4301305 4301750 1703701 2410405 2707008
4311759 5
4311403 3133808 2311264 2403806 1101302
4311791 4
2110609 2307007 2701407 1101757
4311809 8
4316105 3161403 3303906 1507003 1722107 2100956 2106201 2608008
4311908 9
4307054 3135803 3137502 3157708 3163409 3302700 3540200 4102802 4111803
4311981 10
4305900 4317509 4318903 3102100 3104700 3300936 2205854 2903201 2917904 3533205
4312005 9
4205357 3104809 3537156 1500602 2102358 2211407 2803005 2903805 4109500
4312054 4
4304309 3156700 5209804 2409407
4312104 6
4205605 4212908 3540903 2203404 2305654 4116406
4312138 3
3115458 2907103 4111555
4312153 6
4304853 3516903 3552403 5208400 5107743 2703304
4312179 5
3105608 3534609 4207502 1702208 4111704
4312203 3
4318465 3141009 3551900
4312252 3
4306452 2902401 5216809
4312302 3
4320909 2512309 2923506
4312351 8
3146701 3159407 3305158 3534203 4323804 5205109 5218508 5218003
4312385 4
4321477 5103437 3149952 2302701
4312427 8
3122355 3300308 3500758 4300877 1705102 2304806 2930774 2911501
4312450 5
4310009 3115805 5220058 2605806 2608503
4312609 4
3140605 4206751 1716109 4102802
4312625 8
3528601 4212700 2314003 2402204 2922102 4123303 1300409 1100940
4312658 4
3133600 1507409 2603306 4121406
4312674 4
4208203 4217402 5104526 2111763
4312708 6
4323606 3540606 4219408 2512606 2516805 2927408
4312757 6
4320404 5002308 3521903 4313086 2910750 2918407
4312807 6
4217550 4314209 3136504 2312502 5218300 4103222
4312906 10
4320354 4320503 4320602 3159902 3300159 3533254 5106299 1508209 4103479 4108957
4312955 10
4305157 5106703 3511201 3528908 1505205 2100907 2514602 2516102 2703007 2904852
4313003 9
3150703 3154101 3157807 3204500 5215405 5217708 1711902 2600054 2701357
4313011 4
3542602 3545605 2111532 2411429
4313037 7
4305835 3112901 3150307 1506609 1706100 1302009 1100304
4313102 4
2108801 2300101 4307906 4112959
4313300 6
5207253 3303708 3545209 2500700 2610509 2802304
4313334 8
3114550 3165107 3545209 1500909 2203420 2610509 5108600 4127957
4313391 8
4315354 3107109 3136306 3535903 2516607 2933158 4313359 5100359
4313425 9
3109808 3163003 3200359 4215679 1718402 2300150 2512903 2920700 4107546
4313441 7
3120706 3144706 3304128 5201801 2304400 4117404 4102307
4313466 5
3114907 5202601 2703502 2922730 4117701
4313490 7
4321907 5001243 3150901 3205200 3548609 1501808 4125555
4313607 4
3125101 3128006 4201208 2101707
4313706 5
4213203 5209937 2102036 2103802 2806008
4313805 7
2919959 3301876 3549003 2306306 2609808 2703759 4115754
4313904 7
4320651 3120151 3153103 3164472 3304805 5102793 2509008
4313953 5
5219407 5215231 2111722 2308906 2807600
4314001 4
3529401 2309003 2608800 4111605
4314027 3
1710508 1718808 3522000
4314068 6
3526308 3528106 5222203 2507705 2901908 4102703
4314076 7
3157252 3504107 3536307 4215455 1200138 2205573 2807600
4314100 6
3103900 2304608 2310407 2919926 3541406 1503101
4314134 5
4216909 4300638 3107208 3170438 1717503
4314159 4
2208908 2310852 2926608 4127403
4314175 6
4322558 5005152 3527900 3553302 2304509 2511806
4314209 8
4212007 4212106 4212239 4217550 4312807 3300704 2312502 2512077
4314308 4
3518404 2100832 2413607 2921450
4314407 8
3119401 3548906 4201802 5213053 1505908 2105922 2513968 2905305
4314456 7
3109907 2300754 2509107 2609600 2703403 2929370 4111308
4314472 4
3300704 1714880 2407252 3501301
4314498 5
3163805 2507804 2512309 2923506 5105309
4314506 4
3534401 5215702 1200435 2929503
4314555 4
3167103 2105450 2109759 2804458
4314605 8
2902252 3111804 3169307 3544608 4208708 1720150 2205805 2403202
4314704 6
3301306 3514502 2105153 2923035 5210802 4119004
4314753 5
5215900 1502939 2806602 2920601 5204409
4314779 4
4204400 3127370 3553807 3515806
4314787 7
3105509 3143153 3504800 2513406 4118204 4121703 4123105
4315008 6
3136652 3147808 3158953 4320008 5201207 2606606
4315057 9
4302006 3105400 3107901 4218350 1400100 1718709 2600104 4118501 4126207
4315073 7
3500204 1716653 2206357 2313401 2402808 2612802 1100114
4315107 4
3123809 4208203 5104526 2516904
4315131 1
3107109
4315156 5
2926657 3518206 3537909 2602100 2929701
4315172 7
3554300 4211652 3137809 1712504 2209559 2608750 4114807
4315206 6
3203304 2312908 2700300 2907905 2931608 4127106
4315305 6
3303807 3509254 4203808 2103554 2507408 4117008
4315313 5
3511300 3552205 2208403 2311306 2616407
4315321 8
4304705 3113206 3506409 3506607 2104008 2511608 4110409 4122172
4315354 4
4313391 3107109 3535903 2933158
4315404 12
4318424 3121209 3139003 3148707 3150570 5214507 1715754 2112605 2209757 2410207 4107801 4108320
4315453 8
3128105 3147402 3204054 3302254 5210109 1503309 2605004 4125308
4315503 1
2308005
4315552 4
3172004 4117453 4123956 4125803
4315602 7
3302809 3528809 4211504 2611507 5106307 4102752 4101804
4315701 5
4322186 3143708 3203205 1501782 2913705
4315800 6
3127008 3526407 4212254 5208509 2307403 2602209
4315909 5
3542107 1400209 2611705 4127908 1303205
4315958 5
3158300 3204500 3527009 5217708 1711951
4316105 6
4311809 3102704 3146206 1507003 2100956 2107456
4316204 4
3524303 4202131 1711803 2702355
4316303 5
3143500 5103502 1101450 1101476 1101484
4316402 8
4307815 3504008 3520509 3537701 4202008 2505907 4103354 4118709
4316428 5
4309704 5100508 3531803 3539707 2605202
4316436 5
2612901 2706448 2708808 2801405 4120705
4316451 8
3530904 4218608 5220058 2106300 2614501 2913804 5219803 4120507
4316477 7
4300554 4308003 3122009 3304102 2500700 2802304 4114203
4316501 7
3124005 3202702 1200104 5106273 2208858 2406908 4114401
4316600 2
5108857 3100104
4316709 10
4302238 2933257 3504503 3544707 4304671 1502905 2106375 2207793 4122800 4104659
4316733 5
4318200 4321709 2609600 4111308 4116307
4316758 4
2200905 2312908 2509057 2931608
4316808 8
3167707 3200201 3522109 3524808 3553955 2404309 2605400 4109807
4316907 8
3536208 4211900 5101902 1501709 1502707 2102002 2405207 2608503
4316972 8
5108105 3113503 3127073 1502004 2102325 2312106 2313302 2602506
4317004 6
3503703 5219753 5101407 2107803 2503001 4119954
4317103 4
5101209 3519303 3544301 5100805
4317202 4
4204202 4204301 4207205 2310605
4317251 9
4205431 3132800 3202801 3507704 3549706 2106631 2204402 2924405 4116802
4317301 9
2910727 2929354 3120409 3507159 3507456 4218301 1503606 2104057 2401651
4317400 5
3109600 3556503 1703057 2102150 2503803
4317509 7
4311981 4318903 3104700 3135100 3538907 2501906 2612307
4317558 2
2928059 1100098
4317707 6
3103603 3154804 3168606 5213806 1713700 2901601
4317756 5
5107297 3155405 3303005 3536802 4313060
4317806 8
5007307 3130606 4214904 4319901 1701309 2210607 4128625 4120309
4317905 6
3140308 3205200 3503505 3510906 3512407 1301902
4317954 8
3515186 3530409 3537404 3550308 3550902 4201109 4110201 4122651
4318002 6
3169356 3511904 3525805 2206696 2409902 2806503
4318051 7
3108404 3157203 3501608 1712009 2210631 2916104 2928802
4318101 7
5003454 3108909 3132305 3542800 5214861 1702307 1709500
4318309 5
4204301 4207205 5220157 2504108 2601409
4318408 5
3128600 3544400 1400605 2906808 4123501
4318424 5
4315404 5214507 5221700 2905503 4107801
4318432 5
2921807 3131406 3131505 3550407 2110658
4318440 7
5005152 3202256 3509304 2402501 2404101 2502607 2511806
4318457 4
4300901 4322350 2308302 2505303
4318465 10
4312203 2923902 2925105 3141009 3528403 3551900 4203402 5215702 2209971 2502300
4318499 8
5003108 5100102 3552700 5201306 1507474 2210979 2608206 2804102
4318606 5
3105202 3164407 4321352 2100055 2311959
4318614 7
4307302 4311205 3138674 3549409 2104107 2613404 4128005
4318804 7
3109204 3533502 2100550 2503605 2607307 2923209 2928703
4318903 5
4311981 4317509 2501906 2903201 4102505
4319109 5
4311700 3134905 3166105 3501202 1100809
4319125 7
4301073 2910909 5204508 5204607 2201988 2929057 2930105
4319158 4
3112802 2607307 2706406 2928703
4319208 4
4309654 5212709 4105805 4106001
4319307 6
4213401 5101803 3112802 2309458 2902609 2928703
4319356 5
3139706 1707652 2105963 2500809 2926202
4319364 8
4211801 4211876 3139102 3150539 3162807 3554755 2501104 4203006
4319372 7
3553906 3107802 3124302 3171808 3527504 5215009 2400703
4319406 6
4319737 3102605 3165305 1508308 2201903 2412401
4319604 3
1500107 1505403 2604155
4319703 2
3124708 1505403
4319711 8
3122603 3138351 3161304 2704708 2801207 2905503 3136959 4107207
4319737 8
4319406 3102506 1709807 1712405 2201903 2204808 2412401 4100806
4319802 5
3543709 1200344 1502855 2101806 2401008
4320107 7
2902906 3164704 3512506 2206720 2515930 2701100 4122909
4320206 4
3542800 5214861 2701506 4114302
4320230 7
4211405 3147006 3551108 4206306 5212501 2207900 2512721
4320263 2
2402501 4121208
4320305 6
3509007 4209805 4302352 1506906 2802007 2803500
4320321 7
4311254 2902252 3111804 3202108 2409605 2515906 4123808
4320354 3
4312906 4320503 4103479
4320404 2
4312757 2910750
4320453 3
3116001 3553104 3556453
4320503 6
4312906 4320354 2301208 2708600 2919900 4103479
4320552 4
5002308 5222005 2103604 2308401
4320578 3
3129004 3145109 2206308
4320602 3
4312906 3533254 4213500
4320651 6
4313904 3120151 3153103 5212105 2206654 2413102
4320677 5
1707652 1708205 1716703 2104503 4109302
4320701 10
4302220 3121704 3505609 5219712 2107407 2510907 2512804 2612208 5209408 4114609
4320800 8
3157005 3200904 3536307 1200138 1507961 2405702 5214101 4112207
4320859 6
4212502 1702703 1720499 2509305 2509370 4103453
4320909 6
4306957 4312302 5002209 2512309 2517407 2923506
4321006 6
5006903 2922003 3200359 2404903 4103222 4107546
4321303 6
4219507 3170479 4210852 4313201 1200427 1505064
4321329 4
2925006 3114105 3116902 2408300
4321402 4
5007901 3167608 2209302 2931400
4321451 8
3532207 4306304 5000609 3154903 3554201 2613008 2705903 2805703
4321469 6
3115409 3154606 4216800 2514206 2605103 2911253
4321477 9
4312385 5103437 2933307 3147600 4201505 2110302 2302701 2308807 2503753
4321493 7
4204350 3163607 2203453 2302602 2511004 2602704 1101500
4321626 4
3144805 3302858 2508307 2514503
4321634 8
5107792 2911006 3132701 2407500 2612000 2933208 4300002 4104105
4321808 5
3132602 3304151 4201703 2611408 2802700
4321857 4
2906600 3110905 2613206 2913101
4321907 7
4313490 5001243 3205200 4203253 2304004 2410603 4206801
4321956 6
4304705 3503406 4304606 2910305 2920452 4105003
4322103 4
3157609 2105906 2408201 2807501
4322152 5
5209952 1703891 2102200 2206001 2302107
4322186 6
4315701 3115458 3141702 1501782 2913705 1505809
4322202 5
4310702 3515657 4213351 2100832 2509396
4322301 4
3163003 2305308 2311355 4104303
4322327 13
4217303 4308250 5004304 3130101 3168002 3200409 3529302 2202505 2501609 2512747 2613909 2902054 2917805
4322343 6
3159605 4217105 4318622 1709500 1720853 5221601
4322350 6
4318457 4313508 2308302 2505303 4111001 1101708
4322376 8
3120706 3157906 3306008 3513603 3548005 5222054 2304400 2918506
4322400 5
3515350 3544251 5006606 1712405 2409308
4322525 7
5205802 2513943 2608305 2614857 2932903 4205209 4102208
4322533 8
3129509 3145851 3146404 3546108 5106216 2112506 2607109 2702553
4322558 8
4314175 5106703 5108402 2921104 3553302 4202057 4219200 2304509
4322608 8
3105202 3532900 5105150 1721000 2102101 2311959 1100908 1101559
4322707 5
3534401 4219200 1200435 1703800 2929503
4322806 4
4306130 3521200 2606200 2931400
4322855 5
3203304 3506409 2201002 2201804 4122172
4322905 6
3153202 3530300 3546801 4206108 5202809 5105101
4323101 4
2916609 3157500 3518008 2609105
4323200 8
4217550 3136504 3162948 3163003 3165909 2202251 2407252 4104303
4323309 7
4214151 2918902 3138708 3509254 2507408 2513802 2614303
4323358 5
3501707 1200807 2211100 2301109 2929008
4323408 7
4205431 4210555 3202801 5105176 5105259 2112100 1304104
4323457 8
4214151 2918902 3106408 3130655 2513802 2616209 2906824 4113502
4323507 3
1501204 2607802 2931905
4323606 13
4301958 4312708 3108107 3167103 4219408 5211800 2110278 2413904 2512606 2607703 2611309 4109906 4126009
4323705 6
4309605 2914802 3202009 4200705 2514305 2902005
4323754 4
3106309 3554508 2406205 1100254
4323770 8
3306305 3516903 3552403 4300604 4314803 5212808 5213509 4102406
5000203 6
4311254 4311601 3511607 2112308 2201309 2409605
5000252 5
3167400 4200309 2400505 4116109 1100130
5000609 5
4306304 4321451 3115607 4210605 2805703
5000708 7
5003488 3103009 3512209 3530706 3546009 5103106 4104501
5000807 3
3134905 3501202 3514908
5000856 7
5002209 1508407 2400406 2402006 4127007 1300086 1100403
5000906 1
4123907
5001102 6
3518909 5207402 1501782 2907103 1505809 4111555
5001243 4
4313490 4321907 3548609 4203253
5001508 5
3515186 3532157 3543402 3550902 4111258
5001904 9
4202081 5203401 3113008 3117801 3122470 3203106 3522802 3544905 4211702
5002001 3
4310553 2402600 2804706
5002100 4
3142700 2106672 2112803 4314548
5002159 6
3541307 4303301 3172103 1501758 2410504 2601508
5002209 9
4320909 5000856 2402006 2414704 2506707 2512309 2517407 4127007 1100403
5002308 4
4312757 4320552 5222005 2918407
5002407 3
2909000 3169208 3501806
5002605 8
3121803 3140159 5209200 1400050 2313807 2925808 4103602 1101807
5002704 8
5004700 5106752 3106705 3120201 3300951 1701903 2105948 2404804
5002803 6
3545506 4311007 3144409 2201739 2204907 2511103
5002902 8
4306809 3138351 3168804 5221700 2200509 2410207 2513000 2905503
5002951 5
4302220 3504602 3512506 1505486 2912608
5003108 5
4318499 5107750 1507474 2210979 4123204
5003157 6
2303600 2504900 2706307 2803005 2804805 4120804
5003207 5
4207601 4211306 5107305 2922201 4108601
5003256 9
3147204 3147907 3508702 3519071 3521002 4209409 1722081 2202109 1600535
5003306 5
3202504 3524501 4209706 2501575 1507805
5003454 7
4318101 3108909 3113107 1507706 1702307 1718550 2923050
5003488 6
5000708 3122801 3530706 3532801 2101772 4104501
5003504 4
3514106 2105104 2707206 1304203
5003702 3
1713809 2202075 2300903
5003751 5
3145802 3530003 3549953 3553609 3556008
5003801 4
4310876 3150158 5220009 4116703
5003900 6
3541208 3170305 3170701 1703909 1718840 2209450
5004007 4
3113602 3116407 3143906 3517505
5004106 6
2919405 3504008 3517208 5209291 2505279 4103354
5004304 4
4322327 3130101 3200409 2501609
5004403 6
3130408 3557154 4214805 2203206 2801900 2932408
5004502 4
3528106 2210383 2509909 4102703
5004601 5
4306072 2106326 2503308 2514206 2707305
5004700 7
5002704 3100203 3300951 4312443 2401909 2404804 2924306
5004809 6
5008008 4210209 4217006 1504455 2202000 4124608
5004908 9
4300703 3102852 3506359 4218103 2201606 2302206 2512754 2609303 2922052
5005004 7
4306072 1502400 2106326 2414803 2607208 5200829 4113809
5005103 8
4311007 3128006 3521804 3528858 4201208 2101707 2205250 2511103
5005152 7
4210035 4314175 4318440 3202256 2304509 2404101 2511806
5005202 2
4311122 2706422
5005251 9
3147204 1717206 2402808 2405108 4107850 4108452 4113106 4118006 1100023
5005400 7
4310702 3135902 3505807 1720499 2201739 2205904 2608255
5005608 6
3547106 3116407 3161809 3517505 4305454 1500800
5005681 4
4308458 3129657 4217253 2409407
5005707 3
4305504 2310001 2502052
5005806 8
4309001 3114402 3161007 3526803 2401701 2931509 5204300 5101852
5006002 5
3549607 4310652 2107605 2603504 2907004
5006200 5
3535002 1712801 2401404 2702009 5007802
5006259 6
4304101 3115805 3503356 2501534 2505006 1504505
5006275 5
3118809 3150000 2111631 2909307 4100707
5006358 3
3125507 1504802 4120655
5006408 5
3527801 2100550 2504900 2902203 4120804
5006606 8
3544251 4305934 4322400 3108602 1502954 2409308 2613701 2900702
5006903 6
4321006 3112059 2404903 2920304 1507300 4107546
5007109 4
3534203 2206753 4110300 4113304
5007208 5
2916609 3138104 3164209 5206909 2921203
5007307 8
4317806 3101805 3138401 4217709 4319901 1701309 2302305 2923803
5007406 6
3120102 4213708 1504422 2205409 5108600 1303957
5007505 7
3531605 3107505 3134509 3144508 3550506 2605459 2610103
5007554 4
3202603 1701051 2109007 2917607
5007695 7
3148806 4321204 1505601 2208908 2600401 2613602 5107883
5007703 5
3123205 3303203 3556107 1504307 2615201
5007901 3
4321402 3167608 2701704
5007935 5
4305603 3124203 3129905 4125357 1100254
5007950 8
3103108 3153004 3532306 2109502 2515005 2608453 2703601 1301803
5007976 8
3101631 3109451 4218707 2310407 2407104 2612604 2903276 4107504
5008008 7
5004809 3510005 4210209 2205607 2208106 2413409 4124608
5008305 7
4200754 3103801 3528304 3542206 1701002 2103125 2803302
5008404 7
2915601 3103108 3152131 4220000 1710904 2204006 2311801
5100102 5
4318499 1712454 2405801 2608206 2804102
5100300 8
4301925 3167004 5206602 1713809 2300903 2302800 2502201 2930402
5100409 8
4308052 2109205 2301604 2412906 2515930 2906501 2907558 4122909
5100508 7
4316428 3201704 3531803 4313409 2601706 2605202 4120408
5100607 6
3544251 4305934 3104106 1502954 2613701 2702702
5101209 6
4317103 3203056 3544301 5203203 2932804 4106704
5101258 5
3205036 3300225 3304706 2105351 4206801
5101308 4
3523107 5220686 2607950 4127882
5101605 7
3112307 3534005 4217600 4309050 2407302 2513943 2704302
5101704 7
3158904 3304144 3510153 1717800 2401107 2709004 1301001
5101803 6
4213401 4319307 3140555 3524907 2309458 2400604
5102504 6
3143005 3160801 3506706 3517703 4314423 1100031
5102678 4
4209458 3165008 2919157 4108205
5103007 5
3533809 4312500 2407401 4128302 4114302
5103361 4
3542909 2201945 2402303 2616506
5103403 4
3535101 2306256 2407203 4128658
5103437 5
4312385 4321477 3149952 4316956 2308807
5103452 6
5106109 3524105 1711803 2609402 2901957 5219605
5103601 4
3123106 3203346 5104104 5106174
5103809 7
3305604 3555208 1400027 2207777 2601300 2701902 4116604
5103908 8
4305871 4307807 2921807 3131406 1600055 1600279 5103858 4110904
5103957 5
3114808 3165602 3502606 3502903 5206404
5104203 5
3549300 3165107 2203420 2303808 2701209
5104500 7
3153004 3300506 3532306 4317608 1502772 2921054 4322251
5104609 9
4204004 3116506 3135209 3163508 3518008 2301000 2513604 2609105 2921203
5104807 6
4308250 4321204 5217609 2307601 2706703 2902054
5104906 7
3142502 3522901 4321204 1502939 2308609 2605152 2920601
5105002 7
4308300 3124609 3503604 3515608 2914208 2921708 4119657
5105200 5
4310850 5105622 3145604 3155108 3509205
5105234 3
1720655 2205557 4121406
5105622 5
4310850 5105200 3101607 3104304 3155108
5106109 4
5103452 3523206 1711803 2609402
5106208 6
4205605 4310876 5211602 5001003 5220009 4116703
5106232 7
3155603 3162203 3511508 2206506 2400307 2500403 4119103
5106281 8
2925501 3510609 3518701 3539707 4216602 5222005 1504703 2408904
5106372 9
4207700 3119500 3121605 3133709 3153301 3160306 3520004 3537602 2801504
5106455 4
2112100 2400901 2411007 2929909
5106505 5
3304128 4215059 5200258 1508050 2510105
5106653 5
3162500 3170909 2111078 2611533 4125753
5106703 10
4312955 4322558 5108402 3201209 3511201 3532603 3553302 2108108 2514602 4124202
5106752 5
5002704 2919702 3106705 3128253 2404804
5106828 8
2905008 3166204 3536000 3550803 4301636 5105101 1707207 2408102
5106851 4
3165206 3168200 4201604 2304954
5107008 4
3123809 2405009 2705309 4107751
5107040 8
3539905 4203709 1400308 1714302 2304905 2509370 2706208 4109104
5107107 7
4300851 4304200 2915502 3125705 2101103 2105427 2205003
5107156 8
2918902 3106408 3117702 3138708 3525508 2407252 2918308 4103305
5107198 5
3128501 3136009 2111078 2703106 4125753
5107206 7
3170602 3300233 4209607 5210158 2206704 2933455 5106182
5107263 6
3527702 2107258 2924900 2929750 5106257 4126256
5107297 7
4317756 2925709 3161908 3536802 4313060 2307908 4104006
5107404 4
3108701 3135308 4321667 1100098
5107602 4
3161908 3505708 4321436 4104006
5107750 4
5003108 3550407 1507474 4123204
5107792 8
4321634 3132701 3156601 3510153 3538808 2407500 4118451 1101104
5107800 8
3528205 3531001 3549250 3550704 5210604 1500701 2111201 2608404
5108105 6
4305587 4316972 3118403 1502004 2312106 2931905
5108204 6
3104007 5203609 5104542 2303105 2412609 5108857
5108352 5
2806107 2915007 2925931 2928950 4106308
5108402 4
4322558 5106703 3201209 4219200
5201504 8
4211801 4211876 3135407 3554755 4202909 5216809 2300507 2512309
5201702 5
2912301 5204201 2203305 2205565 2604007
5203104 13
2925303 3103603 3131000 3145406 3168606 3204559 3512803 3521408 3550100 4311734 1720101 2202091 4106209
5203401 7
4202081 5001904 3117801 3141306 3147956 2517001 4101903
5205471 3
3141504 5208608 2803104
5207253 6
4313300 3303708 3517406 3545209 2203420 2211605
5213103 4
2917102 3157609 1706001 2414506
5216452 9
4306502 4307104 2925105 3150802 3523701 4203402 2210706 2411502 4123857
5217203 5
3141108 3543204 2414001 4114708 4119251
5218102 9
3101003 3302403 3528502 5206503 1703107 2206753 2507101 2610707 4117255
5219407 7
4313953 3200607 5215231 1200138 1503457 1711100 2807600
5220504 11
3541505 4301107 2905602 3105004 3140803 3516408 4205191 1712801 2313252 2918357 4101101
2900801 8
3136405 4308201 5218391 1400175 2202851 4304622 4105904 1302306
2900900 4
3154002 3202306 2108405 4125001
2901205 8
5214408 2112209 2202802 2920809 2926905 1600550 4127700 4121901
2902252 6
4311254 4314605 4320321 3111804 1720150 2403202
2902401 8
4306452 4312252 5216809 5217609 2201929 2300507 2603702 2706802
2902906 9
4320107 3164704 3512506 3523909 1716307 2100055 2311959 2511301 2703205
2903300 4
4215307 1200336 2933000 5207105
2903409 4
3108909 3113107 3542800 2701506
2903508 5
3535408 3304607 3545159 2204303 1101450
2903953 8
3126703 4216404 5204201 1716604 2909703 2920809 2926905 4125605
2904704 8
1200609 1505106 2102101 2210409 2513703 2801207 2926806 4101853
2904803 5
4300109 4211256 2111250 2301406 2933406
2905008 5
4305603 5106828 3110806 1707207 2408102
2905602 4
3541505 4304853 5220504 3105004
2906303 7
3136801 3514924 3515400 3539103 4206751 2207801 2508802
2906600 5
4321857 3110905 3549607 2112001 2913101
2906709 5
4301503 2201200 2508000 2514701 5204706
2906899 8
3130507 3157278 3204807 1503077 2313609 2510501 4121000 4101408
2906907 10
4309506 2908002 3121506 3518800 3553658 3556701 1703057 2103406 2924009 4108700
2908002 3
4309506 2906907 2924009
2908705 6
5108907 1710706 2610905 2800506 2915205 4119608
2909000 4
5002407 3501806 2610004 2900603
2910008 6
3534807 3300936 5106224 2606804 2917904 2933109
2910404 4
3140209 2306553 2705705 4104907
2910727 3
4317301 2104057 2401651
2910909 8
4319125 5204250 5204508 5204607 2201988 2304269 2929057 1100346
2911006 7
4301701 4321634 3305752 3525854 3515129 4300002 4104105
2911659 4
3104809 3145877 5221502 2211407
2911808 6
2927804 3120805 3527702 1705508 5106257 4126900
2912103 6
3103504 3116159 3302056 3539509 5202353 4122602
2912301 8
4217501 4307559 5201702 3143302 2203305 2310605 2604007 4121901
2912806 5
3162658 3302254 3304904 4113429 1300144
2913507 5
4216255 3102001 4303673 5204805 2615003
2913606 7
3532843 3536703 2104073 2202307 2309102 2806404 4203600
2914653 6
3554607 4214508 5101902 1501709 1504109 5107776
2914802 5
4309605 4323705 4202602 2106904 2902005
2915304 5
3506805 3556404 2301851 2512101 1100338
2915403 1
2413300
2915502 4
5107107 3125705 3129509 2105427
2915601 5
5008404 3103108 3161700 2311801 2602605
2915809 4
4307450 2904308 5213087 4119301
2916005 5
3114402 3513900 3514304 5216007 5204300
2916203 7
2932705 3171105 2103208 2513406 2700805 4118204 4121703
2916302 6
3532504 2101251 2200103 2207009 2311108 5103106
2916401 7
3126505 2111789 2203354 2307700 2705408 2931103 4124400
2916609 9
4323101 5007208 3116506 3138104 3157500 4312377 2206209 2609105 2921203
2916807 7
3111150 3547403 5215603 2100204 2101772 4125506 1100601
2917102 7
4306056 5213103 3524709 4217253 1706001 2104909 2414506
2917409 4
1715002 3146305 4215109 3151701
2918456 5
3149101 1507706 1718550 2922854 5200555
2918555 5
4304697 2101939 2201051 2411601 2930808
2918902 7
4323309 4323457 5107156 3106408 3117702 3138708 2513802
2919405 7
5004106 3126307 3517208 2505279 2912004 4100905 1300144
2919702 5
5106752 3106705 3128253 3145901 2105807
2919959 7
4313805 3301876 3549003 5204102 2306306 2513158 2609808
2920007 5
3530805 3532504 1200609 2202455 2210409
2920908 4
1200104 2208858 2506400 2508554
2921104 3
4322558 4202057 2304509
2921807 9
4310207 4318432 5103908 3131406 1600279 5103858 1507474 2110658 2112704
2922003 4
4321006 2404903 5218300 4103222
2922706 7
3527900 3532603 3553203 4201307 2200202 2402501 2511806
2923001 8
3152105 3302056 3539509 3545704 2203909 2501005 5211909 4122602
2923902 4
4210035 4318465 3528403 5215702
2924504 8
3162906 3304524 5203559 5217302 5300108 2200459 2516508 2918506
2924702 6
3126950 3550605 2804300 2805802 2929305 2930709
2925006 6
4321329 3107208 3110301 3116902 3170438 2408300
2925105 10
4307104 4318465 5216452 3170529 4203402 5215702 2210706 2502300 2704609 2929503
2925303 7
5203104 3160801 3517703 3550100 4314423 5215504 4106209
2925402 4
3138682 1200609 2209609 4110607
2925501 7
5106281 3103405 3518701 3539707 2111805 2504108 1303106
2925709 5
4211850 5107297 3536802 2207850 2307908
2926657 6
4315156 3517901 3518206 2202802 2602100 2928604
2927705 4
4204202 2203305 2501203 4128807
2927804 5
2911808 3120805 3155504 1705508 2511400
2928059 4
4317558 2703908 4124400 1100098
2929354 9
4317301 4203204 4218301 2100709 2304707 2314102 2401651 4101200 4128534
2930006 6
3117306 3119302 3136009 3153905 3536604 4112306
2931350 8
3127073 3142403 3501707 4311775 2102325 2803203 4119509 1302702
2931806 6
4302253 3145307 3200805 2502706 5210208 2904605
2932507 5
4300455 1508100 2413508 4121802 1100320
2932606 7
4205001 2207959 2303402 2503308 2514206 2707305 4126652
2932705 6
2916203 3105707 3171105 4311627 2700805 4118204
2933257 4
4302238 4316709 3111507 3544707
2933307 5
4321477 3147600 2206951 2503753 4105201
3100104 5
4316600 3205101 2516755 5108857 1101468
3100203 5
5004700 3200136 2401909 2404804 2915353
3100302 10
4209177 3106606 3145000 3160900 3504305 2114007 2205300 2406007 2806800 4128203
3100401 9
3118908 3153707 4215901 5221908 1703867 2301703 2908903 2919058 4110078
3100500 6
3120870 3136652 4315750 4320008 2109809 4306767
3100609 6
4300901 3145604 3155108 3512902 5222203 2308302
3100708 5
4200754 3200508 3500709 3519907 4307708
3100807 5
3166006 3514601 3541703 2112233 2805901
3100906 6
3108503 3150604 2209500 2402907 2403004 2903003
3101003 4
5218102 3509957 5206503 4117255
3101102 7
4202578 4211405 3150109 3529104 5211503 2102077 2102606
3101201 7
4321832 5205513 1715705 2300705 2805307 2923035 4109401
3101300 6
3537800 3556800 1507201 2709301 2924603 4115358
3101409 9
4218756 3161502 3304300 3545407 2307650 2414605 2707602 2708709 4215406
3101508 6
4306007 3104403 3120201 1505700 1702554 2412559
3101607 4
5105622 3104304 3155108 3512902
3101631 7
5007976 3135209 4218707 2616209 2904753 4107504 4113502
3101706 4
4300471 2304269 2703304 1100346
3101805 5
5007307 3138401 4217709 2902658 2923803
3101904 9
3126109 4309100 5200308 2205599 2514453 2904308 2919306 5213087 4109203
3102001 5
4216255 2913507 3138401 4303673 4309209
3102050 4
3537008 2205151 2308377 2310902
3102100 5
4311981 2205854 2906402 2911600 2917904
3102209 7
3528700 4218905 1507706 1702307 1709500 2412203 2923605
3102308 5
4304903 1702406 2109304 2702207 4110102
3102407 6
3161304 2102101 3136959 4101853 4107207 1100908
3102506 6
4319737 3514205 3544400 1712405 2201150 4100806
3102605 7
4203907 4305801 4319406 3165305 3525607 1508308 5221080
3102704 7
4311601 4316105 3146206 4200606 5202155 1507003 2700706
3102803 6
5108006 1719004 2304285 2407500 2612000 4118451
3102852 5
4300703 5004908 4218103 2515708 5207907
3102902 7
3170529 3201209 4205456 2514602 2904852 2933059 4124020
3103009 7
5000708 3512209 3532504 3546009 1721000 2202455 5103106
3103108 13
5007950 5008404 2915601 3532306 3534708 3549805 4203154 1502772 1710904 2109502 2602605 2921054 4322251
3103207 11
4310751 3171071 4206108 5208707 5219506 1400704 1505304 2503555 2600708 2600906 4110052
3103306 6
3121803 3164506 3508207 1717909 2924207 4128633
3103405 7
2925501 3116001 3124609 3510609 3518701 3553104 2111805
3103504 7
2912103 3539509 1718865 2101970 2203909 5202353 4103156
3103603 5
4317707 5203104 3168606 4311734 5213806
3103702 5
4217956 3135001 5218391 2103901 1302306
3103751 4
3537404 3549953 2922730 4117701
3103801 4
5008305 3130507 3528304 3542206
3103900 6
4207759 4314100 3552007 2304608 1503101 4103107
3104007 4
5108204 2412609 2516755 5108857
3104106 8
3544251 5100607 3151008 3541000 1502954 2702702 2906808 2931103
3104205 7
4306502 3117504 3126752 3556958 3557105 2209971 4113734
3104304 9
4310850 5105622 3101607 3512902 5220405 2406304 2806503 4106100 1101708
3104403 8
4306007 3101508 3143450 3146552 3202553 1505007 1701903 2412559
3104452 6
4206603 3157708 3514924 4206751 1721257 4102802
3104502 5
3147303 3505906 5206305 2211704 2300804
3104601 5
3157203 3514809 2100808 2112852 2612455
3104700 5
4311981 4317509 3135100 3533205 1304062
3104809 7
4312005 2911659 3130705 3139409 3145877 2102358 2211407
3104908 7
3137007 3159506 4318705 1702901 2307205 2411429 2931608
3105004 5
4301107 4304853 5220504 2905602 2703304
3105103 6
4304002 3165800 1507979 2500577 4100509 4101705
3105202 5
4318606 4322608 4321352 5105150 2311959
3105301 5
4304853 3166501 3515707 1720002 5212253
3105400 6
4302006 4315057 3120839 1718709 2109700 2500205
3105509 8
4314787 3106655 3502754 3504305 3504800 4101705 4118204 1303569
3105608 5
4312179 3534609 4207502 4303905 2306108
3105707 11
2932705 3529609 4311627 5207352 5213806 2403509 2411056 2700805 2912202 4126702 4120002
3105905 6
3171402 3511409 1703206 2208007 2603405 2913705
3106002 4
4305871 3146404 1600055 2112506
3106101 4
4217758 3513801 2305803 2405405
3106200 6
4304309 3201407 3304508 5203302 5209804 1302504
3106309 5
4323754 3554508 4205902 2107001 2406205
3106408 6
4323457 5107156 2918902 3525508 2906824 2918308
3106507 9
4308078 3137304 3149408 3162005 3516309 2102408 2509602 2901353 4304804
3106606 5
3100302 3106655 3160900 3504305 4118204
3106655 4
3105509 3106606 3504305 4118204
3106705 8
5002704 5106752 2919702 3120607 4314050 5204854 1701903 2105807
3106804 2
4311122 2706422
3106903 3
3148509 3149002 2313005
3107000 5
3300407 3544509 4209102 1720937 1100288
3107109 5
4313391 4315131 4315354 3136306 2933158
3107208 6
4314134 2925006 3110301 3170438 1717503 2102754
3107307 5
3202256 5221007 2303907 2404101 2616506
3107406 6
4310579 3539806 4206009 4207007 4322541 2403608
3107505 7
3531605 5007505 3164308 2202901 2211605 2610103 4117503
3107604 8
4205308 3114709 3506300 3511508 5215306 1400209 2600302 1303205
3107703 5
4214003 1718899 2511202 2927101 4115002
3107802 6
4319372 3108800 5215009 2400703 2801306 3548302
3107901 4
4315057 3516002 4218350 1718709
3108008 6
4215687 3169000 2607653 2910859 5204904 4301909
3108107 10
4323606 3157609 3165560 3513108 5211800 1707702 2105906 2408201 2413805 2413904
3108206 7
3149408 3516309 5107354 2804508 2907509 2913408 5100201
3108255 5
4309126 3110400 2209906 2508802 2604205
3108305 2
3506003 3541604
3108404 4
4318051 4208708 1712009 2210631
3108503 7
3100906 3150604 3152808 3302056 2403004 2501005 2707503
3108552 4
4209458 1508126 2304657 2616100
3108602 8
5006606 3144102 3146909 2409308 2612109 2616183 2900702 4104428
3108701 5
5107404 3140803 4321667 2107902 1100098
3108800 9
3107802 3123601 3204252 2112902 2209401 2512762 2603405 2801306 3548302
3108909 5
4318101 5003454 2903409 3113107 3542800
3109006 4
3109105 3122702 3127701 4206751
3109105 5
3109006 3127701 3539103 4206504 4206751
3109204 4
4318804 2100550 2503605 2504405
3109253 5
3123007 3162401 5220264 2401602 5105309
3109303 7
3520301 3549904 2108405 2516607 5100359 4110003 4117222
3109402 4
4305900 1200302 1507607 2903201
3109451 7
4300646 5007976 3531704 5210901 2903276 2904753 4107504
3109501 6
4303509 3125408 3302007 3518107 2412708 4312401
3109600 7
4215554 4317400 3136900 3556503 4304408 2102150 4101507
3109709 6
3109907 2300754 2301901 2509107 2923704 4115358
3109808 6
4313425 3136504 3163003 3165909 3200359 4103222
3109907 7
4314456 3109709 3167806 5219456 2300754 4111308 4115358
3110004 6
3170800 3302403 3528502 3534203 1504455 1703107
3110103 6
1400050 2205540 2612406 2901502 2916906 2925808
3110202 7
3136702 3301157 1703826 2312809 2504033 2606002 2606606
3110301 7
2925006 3107208 3170008 2102754 2408300 2926103 4112603
3110400 7
4309126 3108255 4202859 4218400 2209906 2800670 4200408
3110509 7
3111101 3519501 3529906 4210001 5217104 2313104 2600906
3110608 6
3114501 3127602 4211108 1707009 2411205 5102637
3110707 2
2210375 1600204
3110806 6
4305603 4310751 2905008 3129905 1707207 4110052
3110905 8
4321857 2906600 2112001 2510402 2516201 2608453 2613206 4113007
3111002 5
3129202 3509957 2210102 2304608 1300508
3111101 11
3110509 3519808 3529906 3534302 5208707 5217104 5219506 2209609 2313104 2513703 4110607
3111150 5
4305116 2916807 3122801 2100204 2101772
3111200 5
3140407 3521101 1200054 2105658 2901700
3111309 7
3519055 3522505 4321501 5219357 2200202 2409209 2608602
3111408 4
3136009 3153905 2106375 4104659
3111507 7
4302238 2933257 3544707 2309805 2309904 4117305 1101401
3111606 4
3540101 1501956 1503705 2504207
3111705 5
3130200 3200706 3300605 3304003 2411700
3111804 12
4314605 4320321 2902252 3202108 4208708 4218400 1703701 1720259 2205805 2310100 2403202 2604205
3111903 5
3522208 1506401 2605707 2929305 1100262
3112000 6
3163904 3546405 1713304 2207751 2604700 1302405
3112059 9
5006903 3202405 4210100 5205455 5219902 2107506 2307502 2920304 4107546
3112109 6
3507605 4200309 1713304 2400505 1302405 1100106
3112208 4
3509452 4214607 2210656 2902807
3112307 7
5101605 4217600 5211206 2305357 2513943 2608305 4205209
3112406 11
3162708 3502309 4217907 4319901 2203750 2908408 2919603 2926400 5202502 4120150 4111902
3112505 4
3112703 3507456 1503606 2932408
3112604 3
2104651 4111506 4126678
3112653 4
5106240 2207959 2503308 2504504
3112703 6
3112505 3507456 4322541 2403608 2801900 2932408
3112802 8
4305835 4319158 4319307 2706406 2902609 2914109 2928703 4302105
3112901 6
4313037 3535002 1712801 2308203 1302009 1100304
3113008 3
5001904 3203106 4211702
3113107 7
5003454 2903409 3108909 2104081 2701506 2919553 2923050
3113206 5
4315321 2104008 2201804 2708402 4110409
3113305 6
3138302 3151107 3154507 3203601 2408706 2902500
3113404 6
3203700 1717206 2202109 2209203 1600535 4106605
3113503 4
4316972 3127073 2313302 1302702
3113602 3
5004007 3143906 5221502
3113701 3
3146602 2930774 1302801
3113800 8
4300703 3136553 1710508 2615508 2708303 2805406 3552908 4108809
3113909 4
4306734 3125002 5200100 5210901
3114006 5
4304358 3500550 2201919 2501401 2923407
3114105 6
4306353 4321329 3116902 3532827 2408300 2706505
3114204 6
3525409 1501501 2513307 2927507 4304689 4103008
3114303 8
3157708 3542305 1504208 1721257 2401701 2404507 2603900 2615805
3114402 5
5005806 2916005 5216007 5204300 5101852
3114501 4
3110608 3127602 2411205 5102637
3114550 6
4215695 4313334 3507100 3508504 1500909 2610509
3114600 2
4310009 1502301
3114709 6
3107604 3511508 5215306 1506708 2500106 4120655
3114808 5
5103957 3502606 2615300 5206404 4128559
3114907 7
4313466 3553401 5202601 1504307 2302503 2500775 2703502
3115003 4
3168903 5214002 1504950 4100459
3115102 4
3123502 3504107 3556206 2909604
3115201 6
3152006 4218707 1718881 2919926 3541406 4105607
3115300 3
3531902 3535606 5108501
3115359 9
3116159 3157104 3303500 3515103 3557006 4308102 2209500 2927101 4309555
3115409 7
4205001 4321469 3158607 3501004 2209351 2514206 2911253
3115458 11
4304663 4312138 4322186 3141702 3144672 3160454 3171402 5207402 2913705 2928505 2907103
3115474 4
2303006 2303709 2510709 2928109
3115508 4
5108303 2106003 4103354 1303908
3115607 6
4306304 5000609 3532108 4210605 2207553 2611606
3115706 6
4211058 4216404 2501807 2909703 2926905 4120200
3115805 7
4312450 5006259 4211900 5220058 2501534 2605806 1504505
3115904 5
4310009 4214508 5101902 1504109 2200459
3116001 7
4320453 3103405 3124609 3553104 3556453 2413300 4119657
3116100 7
4309407 3553658 3555505 3556701 2806206 2908507 2923308
3116159 7
2912103 3115359 3152808 3157104 3302056 3557006 5202353
3116209 5
3116704 3150539 4304630 5211701 4125902
3116308 4
3534906 5218607 1709807 2201903
3116407 5
5004007 5005608 3517505 4305454 1500800
3116506 4
5104609 2916609 2609105 2921203
3116605 4
3507704 3554102 4214102 2310258
3116704 5
3116209 5211701 1714203 2913309 4125902
3116803 4
4207601 4211306 4322509 2200608
3116902 9
4321329 2925006 3114105 3170438 3545704 1400159 2407807 2706505 5209903
3117009 7
4308656 3139300 3543006 1716604 2101509 2929602 4125605
3117108 4
3520426 2207108 2613404 4128005
3117207 4
5210406 2414209 2514107 4122156
3117306 8
4300505 2930006 3119302 3522406 5200258 1508050 2107308 4112306
3117405 6
3123858 3141801 2414407 2611903 2932457 4112702
3117504 3
3104205 4306502 3556958
3117603 4
3515004 3522703 2705309 4107751
3117702 11
5107156 2918902 3138708 3303807 3540705 5209150 1504604 2407252 2506004 2507408 2513109
3117801 7
4307864 5001904 5203401 3147956 3522802 1721109 2506806
3117836 9
3148756 3525300 3555703 4206504 4207304 2502151 2800670 2909802 4119152
3117876 5
3118304 3147501 1703073 2105104 4121307
3117900 7
4204459 3122900 3510807 2112308 2201309 2210201 2807402
3118007 11
3527306 3539806 4203204 4207007 4213302 1718659 2100709 2303501 2306207 4105508 4127809
3118106 4
3503208 3548401 2901809 4100707
3118205 5
3162302 4211892 2410603 2606408 4126801
3118304 6
3117876 3504909 5106190 1703073 2109056 4121307
3118403 7
4305587 5108105 4301057 4323804 5218508 2931905 4116950
3118502 8
4210506 3510500 3523503 4216602 4313086 2311900 2903102 4119707
3118601 3
3137502 3542305 2208601
3118700 7
4307450 3129608 3304201 5200308 2311959 2512036 4119301
3118809 6
5006275 3128402 5205901 2111631 2909307 2919306
3118908 5
3100401 3153707 2411056 2919058 4110078
3119005 7
4207700 3122306 3123502 3153301 3160306 2104305 2802809
3119104 5
3126703 3141900 5204201 2924207 4125605
3119203 3
3170578 2200053 4307906
3119302 6
2930006 3117306 3136009 3137601 3522406 3529203
3119401 6
4314407 3548906 4201802 5204102 1200385 2905800
3119500 4
4216909 5106372 3121605 3133709
3119609 4
5212105 2311900 2509008 2602902
3119708 9
4306130 1503093 2206050 2512101 2606200 2610905 2800506 2903607 2928307
3119807 6
3148756 3149507 3508702 2402402 2502151 1301506
3119906 8
4308433 4212304 4318481 1707009 2903706 2908101 4102604 4116208
3119955 5
3305158 3512605 2202083 2414753 4124608
3120003 6
4216800 2106102 2514206 2605103 1600600 4117057
3120102 6
4212601 5007406 3507308 4213708 1713957 1303957
3120151 8
4313904 4320651 3120508 3137205 3164472 3556602 2206654 2409332
3120201 7
5002704 3101508 3300951 1505700 2105948 2412559 2918100
3120300 2
4305959 2204352
3120409 6
4317301 3507159 3507456 4218301 4322541 4108304
3120508 4
4219705 3120151 3164472 3556602
3120607 10
4301925 4302584 3106705 3145901 3146750 4219150 4314050 2105807 2201176 1600709
3120706 7
4313441 4322376 3157906 3304128 5222054 1508050 2304400
3120805 7
2911808 2927804 3155504 3527702 2901155 2929750 5106257
3120839 5
3105400 3516002 3519402 1718709 2109700
3120870 5
3100500 3168705 2109809 4306767 4109906
3120904 6
3155702 3164803 5211404 2311355 2614857 4205209
3121001 6
3143104 3171030 4210803 2106706 2504850 2807501
3121100 7
3157005 3529401 2502508 2603306 2707909 2913457 4112207
3121209 8
4315404 3148707 3170206 5214507 1715754 2112605 2905503 2906105
3121258 5
4301008 3301801 3505708 4211504 2508604
3121308 5
3149002 3152402 2109403 4306767 4109906
3121407 7
3166709 3523404 2313203 2402907 2900306 2903003 1100924
3121506 11
2906907 3131208 3149804 3553658 3556701 1703057 2508901 2705804 2908507 2909505 2914604
3121605 7
4216909 5106372 3119500 3303955 2208809 2801504 4127205
3121704 5
4320701 3134905 3514908 2510907 2512804
3121803 16
3533106 4307500 5002605 3103306 3127800 3140159 3300258 3526506 3529658 3530102 5203807 1717909 2203701 4109757 4128633 1101807
3121902 7
3202702 3532108 1502509 2201770 2406908 2515302 5205307
3122009 7
4211652 4308003 4316477 3508504 2401305 2500700 2610509
3122108 4
5106190 2800308 2312205 4301859
3122207 4
3500600 3548807 3554409 4119806
3122306 4
3119005 2104305 2309102 2802809
3122355 5
4312427 3300308 4300877 2305100 2930774
3122405 4
4204350 3164431 2210623 4310439
3122454 4
5221197 2412807 2907707 2926707
3122470 6
5001904 3522802 3536109 3536901 4211702 2211209
3122504 6
3541059 3552007 5108808 1504976 2203800 2407609
3122603 3
4319711 2704708 2801207
3122702 6
3109006 3127701 3140605 4206504 4206751 1716109
3122801 6
4305116 5003488 3111150 3532801 5212303 2101772
3122900 7
4204459 3117900 3146206 3510807 2110104 2508000 2514701
3123007 2
5220264 3109253
3123106 7
5103601 3203346 4204558 4304606 5212055 2304301 5106174
3123205 4
5007703 1504307 2703502 4117701
3123304 6
3305133 3533700 2513208 5204953 5220009 4110656
3123403 5
3168903 2611804 2910057 3521606 4100459
3123502 7
3115102 3119005 3160306 3504107 3556206 2802809 2909604
3123528 4
4302006 3163300 4201950 2500205
3123601 8
3108800 3141405 5205000 2112902 2300309 2603405 4126405 1300805
3123700 3
3519808 2313104 5106000
3123809 10
4315107 5107008 4208104 5104526 2405009 2505600 2512507 2516904 2607604 4107751
3123858 5
3117405 2414407 2707800 2901304 4112702
3123908 6
4304507 3513504 3516507 5106265 4105805 4106001
3124005 7
4316501 3503901 3554201 2207553 2406908 2705903 4114401
3124104 3
3500204 1716653 4113452
3124203 6
4209458 5007935 3204203 2104800 4125357 1100254
3124302 5
3553906 4319372 3527504 2305704 2400703
3124401 7
3125952 3144359 3506201 3522703 2400307 2413201 1100072
3124500 4
3139300 3517000 2909703 4126108
3124609 6
5105002 3103405 3116001 2111805 2914208 4119657
3124708 8
4319703 3301306 3514502 1506807 1505403 2307635 4119004 1303601
3124807 8
4304663 3141207 3160454 3204252 2100477 2308005 2404002 2928505
3124906 7
4305439 4310363 3549508 2105708 2904100 4115903 4124608
3125002 8
4306734 3113909 3531704 5200506 5210901 2207306 2508703 2922300
3125101 11
4313607 3131703 3144375 3512001 3547809 4201208 4203709 2101707 2209658 2706208 4115739
3125200 7
3166907 2202059 2303956 2306603 2403103 2407906 2614105
3125309 4
3144003 4210605 2203503 2616506
3125408 4
3109501 3302007 2111672 2412708
3125507 8
5006358 3548054 1504802 2303303 2304202 2930154 4120655 4125704
3125606 7
4310876 4205704 1718758 2105401 2507507 2508307 2801009
3125705 5
5107107 2915502 3129509 3546108 2101103
3125804 3
2304459 2920502 5204656
3125903 9
3133105 3154002 3202306 3302304 3555505 1400233 2403301 2806206 3502101
3125952 6
3124401 3515004 3522703 5213400 1503408 1100072
3126000 5
3556354 1506609 1706100 2403251 4103503
3126109 11
4303806 3101904 3129608 3148004 3161205 3203346 3523909 2205599 2304301 2602407 4109203
3126208 7
3144508 3302858 4303608 1400282 1718758 2201507 4109708
3126307 5
2919405 3505104 1503309 2505279 2912004
3126406 4
3527603 5203609 2500205 4110904
3126505 5
2916401 2307700 2504603 2506608 4124400
3126604 6
3128501 3142106 1505494 2406403 2510600 5214879
3126703 4
2903953 3119104 5204201 4125605
3126752 9
3104205 3203106 3520202 3556958 3557105 2515500 2930303 1508084 4113734
3126802 3
3300456 5209200 2101509
3126901 3
5105580 4117453 1101435
3126950 4
2924702 2804300 2930709 4104006
3127008 6
4315800 3141207 2100477 2307403 2308005 2602209
3127057 5
4301552 4301875 3169703 3300605 5221858
3127073 8
4316972 2931350 3113503 3142403 2102325 2803203 4119509 1302702
3127107 8
4310363 3133907 3163706 4215604 2102309 2105609 2607505 4101655
3127206 5
1719004 2111672 2210805 2412005 3515129
3127305 6
4213104 4311130 3543204 3556958 4318507 4114708
3127339 7
3511102 1502855 2108207 2304350 2401008 2925204 4120333
3127354 6
4302253 3130051 3130101 2601904 2803906 2905206
3127370 9
4204400 4306601 4314779 3553807 1703305 3515806 1600303 4106209 1301407
3127388 7
3136520 3531308 4205506 2302206 2502409 3520442 4204152
3127404 6
3163102 4201901 1506807 2604155 2706422 4304689
3127503 4
3300506 1506906 2505501 1600204
3127602 8
3110608 3114501 4211108 2411205 2507507 2509206 2801009 2925204
3127701 4
3109006 3109105 3122702 4206504
3127800 6
3121803 3543600 1400050 2203701 2404200 1101807
3127909 4
3146503 5217401 2309706 2901007
3128006 5
4311007 4313607 5005103 4201208 2101707
3128105 4
4315453 3204054 2106805 4125308
3128204 4
4300034 3204401 3555307 4101309
3128253 7
5106752 2919702 3145901 4219150 1702901 2307205 2404804
3128303 4
3507209 4214300 1720101 2916708
3128402 4
3118809 3171501 5205901 2919306
3128501 7
5107198 3126604 3142106 5218789 2111078 2510600 2703106
3128600 8
4318408 3510302 3544400 3548104 1400605 2107902 2203354 2703908
3128709 6
3520004 2312700 2405702 2914307 2921906 4102901
3128808 7
3203320 1712702 1718659 2414001 2509701 2600609 2613305
3128907 4
3518206 5209705 2310308 4100103
3129004 6
4320578 3145109 2203255 2206308 2805604 1301951
3129103 4
2405900 2516755 5211305 1101468
3129202 6
3111002 3509957 4319505 2310407 2903276 1300508
3129301 5
3536406 5103379 1506187 2510501 1301605
3129400 4
5105580 2203255 2604601 2805604
3129509 8
4322533 2915502 3125705 3134806 3546108 2607109 2914505 2929107
3129608 6
3118700 3126109 3523909 5200308 2311959 4109203
3129657 3
4217253 2414506 5005681
3129707 5
2103505 2209104 2609402 5219605 4111407
3129806 8
4311239 3138625 3552502 2113009 2200954 2205458 2411106 4116802
3129905 6
4305603 4310751 5007935 3110806 1400704 4125357
3130002 3
3137205 2409332 4118857
3130051 4
3127354 3130101 3160959 2803906
3130101 11
4322327 5004304 3127354 3130051 3135506 3160959 3200409 5207600 2501609 2512747 2905206
3130200 7
3111705 3169703 3300605 3304003 3500758 2305233 2910107
3130309 3
3149804 1200328 2508901
3130408 4
5004403 3158805 4214805 2203206
3130507 18
2906899 3103801 3204807 3528304 3538204 3541109 3542206 3542404 3542701 2311504 2510501 2613503 2706901 2803302 4100608 4121000 4110706 4101408
3130556 5
3553856 5200902 5203203 4110904 4115309
3130606 8
4309753 4317806 3305554 3515657 4214904 2202026 2302305 4120309
3130655 7
4323457 3152006 3159357 4218707 2616209 2906824 2918308
3130705 6
3104809 3139409 3145877 4312443 2401909 2924306
3130804 6
4215075 3532009 5210562 1508001 2112274 4115408
3130903 10
4219853 3142700 3148400 3153608 2103109 2301307 2410009 2609154 2613800 2900355
3131000 6
5203104 3168606 3553807 5213707 4106209 1301407
3131109 2
3204906 3301702
3131158 9
4302808 4305173 1200708 1703842 2211308 2305605 2410900 2604502 2909802
3131208 3
3121506 3553658 2908507
3131307 6
3526100 2103257 2707503 2913309 5220207 5107180
3131406 5
4318432 5103908 2921807 3131505 1600279
3131505 6
4318432 3131406 3546900 3550407 1600279 5100250
3131604 6
3200102 2702900 2915106 1302108 1304302 1100189
3131703 9
4310306 3125101 3521804 5107875 2101707 2205250 2206100 2209658 2308500
3131802 5
3165107 4211207 1504422 2302008 5108600
3131901 6
3154705 3305109 5203500 1505106 2907806 2926806
3132008 7
3156106 3508108 2105476 2105500 2211001 2306603 2400208
3132107 7
3518305 2101202 2205276 2512200 2706208 4103024 4108502
3132206 4
3202454 3501103 3505005 3525706
3132305 8
4318101 3159605 3304102 3517604 4318622 5214861 1709500 4114906
3132404 6
3139805 3304102 3536570 4319000 4114203 4114906
3132503 5
4300208 3147105 2107100 2108603 2200806
3132602 6
4321808 3304151 4312476 2514800 2611408 4101051
3132701 6
4301701 4321634 5107792 3304144 3510153 4300002
3132800 8
4317251 3160009 3202801 1508001 2103000 2304277 4116802 4116604
3132909 5
3140308 1507904 2205540 2916906 1301902
3133006 5
3150406 3171600 3200508 3500709 2905156
3133105 7
4216008 3125903 3202306 3302304 4311304 4105706 1100379
3133204 8
3540754 5214804 5222302 2104305 2902708 4125902 4127205 4106852
3133303 5
3134004 3145505 3556206 2202307 2909604
3133402 8
3150539 3161056 3172202 4304630 2202117 2928000 3526001 4103370
3133501 7
3145505 3170107 3535507 3551504 4203154 4204608 2912905
3133600 6
4312658 5207808 2301950 2603306 2931004 4121406
3133709 10
4216909 4300109 4300638 5106372 3119500 3149150 3520004 3537602 2111250 2921906
3133758 5
3140902 4202107 2513984 2932309 4121505
3133808 4
4311403 4311700 4311759 2403806
3133907 6
3127107 3511706 4215604 2402600 2607505 2804706
3134004 6
3133303 3145505 3551504 2202307 2300408 2401800
3134103 8
4202156 3165602 3502606 3536257 5200852 2509156 4103404 4115101
3134202 6
3547700 3507902 4217907 2110856 2210938 2311355
3134301 7
4200556 4202537 4301602 1200450 2308351 2413607 2921450
3134400 4
3200136 3521309 2902104 2915353
3134509 6
5007505 3502903 3550506 1706258 2610103 5206404
3134608 10
4309258 3553005 4207304 5218052 1700707 2209872 2411403 2612901 2614709 2706448
3134707 5
2202000 2202539 2802601 2922607 5215652
3134806 5
3129509 2104552 2202729 2914505 4122305
3134905 10
4319109 5000807 3121704 3166105 3302205 3305406 3501202 3514908 2512804 5207501
3135001 7
3103702 5205497 5206206 5218391 2103901 2303006 4124509
3135050 8
3162807 4207403 5222302 1400472 1703602 2104073 2917805 4301651
3135076 3
4210902 2104081 2923050
3135100 4
4317509 3104700 2612307 1304062
3135209 10
4204004 4300646 5104609 3101631 3508009 2513604 2904753 4113502 4123709 1301704
3135308 5
4304507 5107404 4321667 5221551 1100098
3135357 3
1400159 2407807 4109005
3135407 4
4211801 5201504 5216809 2912707
3135456 7
4207684 4205803 1710508 2615706 2926103 4108809 4104402
3135506 5
3130101 3160959 3205002 5207600 2507903
3135605 8
4203501 3171501 5205901 2310704 2507309 2512036 2908101 4102604
3135704 7
1715259 2106359 2208874 2900108 2907202 2910776 1303908
3135803 4
4311908 3137502 3302700 3518503
3135902 8
4310413 5005400 3144409 3527207 1720499 2201739 2204907 2313559
3136009 12
5107198 2930006 3111408 3119302 3137601 3153905 5218789 2703106 2709152 4122800 4125753 4104659
3136108 7
3541208 4311429 3170305 1501907 2405504 2704807 2802205
3136207 6
3145356 3529500 3531506 5209200 2101608 2614600
3136306 6
4313391 3107109 1200328 2108405 2600500 5100359
3136405 5
2900801 2202851 4105904 4117008 1301654
3136504 6
4217550 4312807 4323200 3109808 3165909 4103222
3136520 6
3127388 3166808 3531308 4204178 2301406 2502409
3136553 4
3113800 1710508 1718808 2805406
3136579 5
4309902 3143401 3541901 3553005 2209872
3136603 9
3541000 2702702 2705408 2900702 2904407 2910602 2931103 4117297 1303502
3136652 5
4315008 3100500 4315750 4320008 5201207
3136702 5
3110202 2106755 2200301 2504033 2606002
3136801 6
2906303 3514924 1507508 2412104 2508802 2604205
3136900 7
4215554 3109600 3150109 3200102 2102077 4101507 1300201
3137007 6
3104908 4318705 2201176 2916856 2931608 1600709
3137106 6
4306379 4202073 2109106 2303402 2919207 4126652
3137205 9
3120151 3130002 3141306 3202009 3556602 2402204 2409332 2517001 4118857
3137304 7
3106507 3149903 2509602 2709400 2901353 4304804 1300029
3137403 7
3200201 3524808 3553955 5212600 5215900 1705557 2801603
3137502 13
4311908 3118601 3135803 3155306 3163409 3166600 3514007 3518503 3523602 3542305 2204659 2208601 4127304
3137536 10
3138203 3203353 3203700 3553203 5107941 2112407 2206357 2209203 2313401 4106605
3137601 6
3119302 3136009 3522406 3529203 2507200 4125753
3137700 5
4205308 3547007 4209151 4307401 4103040
3137809 4
3554300 4211652 4315172 2608750
3137908 3
2613206 1501758 4303301
3138005 4
4205100 5212006 2204006 2402709
3138104 7
5007208 2916609 4216354 5206909 5107578 2206209 1101492
3138203 5
3137536 3203353 3531100 4106605 4112801
3138302 8
3113305 3151107 3203601 3537800 1400506 1506195 2201960 2708956
3138351 5
4306809 4319711 5002902 3161304 2905503
3138401 12
4216255 4219606 4308508 5007307 3101805 3102001 4303673 4309209 1506302 2302305 2513851 2902658
3138500 6
4212908 4310603 2408508 3521606 4116406 4117602
3138609 8
3144300 3155405 3204708 3512704 3536802 3540002 3540853 2805208
3138625 4
3129806 3552502 2200954 4116802
3138658 4
3526704 1714302 2706208 4109104
3138674 5
4311205 4318614 3514601 3541703 4128005
3138682 5
2925402 3300100 1200609 2209609 2601201
3138708 5
4323309 5107156 2918902 3117702 2507408
3138807 3
1506559 1717008 2205516
3138906 5
3505351 5107065 5107875 2308500 2912400
3139003 7
4302154 4315404 3147501 1703073 1715754 2209757 4117206
3139102 4
4319364 3150539 2501104 4103370
3139201 5
4207858 4300059 3524402 2406601 2601805
3139250 10
4215208 3146503 3146552 1506583 2211704 2919801 5201454 4117107 4120903 4118600
3139300 10
3117009 3124500 3304144 3502705 3517000 1716604 2110906 2909703 2929602 4126504
3139409 4
3104809 3130705 4312443 2102358
3139508 6
3303609 3534005 1507755 2505808 2912509 4108403
3139607 3
3524907 1709005 2414902
3139706 6
4319356 3520103 3531100 2500809 2926202 4112801
3139805 5
3132404 3533809 3536570 5214861 4114906
3139904 4
4217105 2308104 2610103 5221601
3140001 5
4310363 1505650 2505352 2908804 4115903
3140100 4
3515301 2205557 2506251 4121406
3140159 4
4307500 5002605 3121803 2313807
3140209 7
2910404 3550001 5219712 2306553 2510907 2604106 2705705
3140308 6
4317905 3132909 3503505 2612406 2916906 1301902
3140407 9
3111200 3503356 3521101 4211900 1200054 1707553 2103158 2403707 2411809
3140506 6
3547908 3551207 5201603 2503209 2910800 4112900
3140530 8
3152709 3169802 3509403 5105176 5105259 1600212 2911857 2918753
3140555 4
5101803 3524907 1709005 2400604
3140605 4
4206751 3122702 1716109 4312609
3140704 4
3140803 3516507 5106265 5107909
3140803 13
5220504 3108701 3140704 4205191 4321667 5106265 5107909 2107902 2110609 2208700 2918357 4113908 1101757
3140852 3
3148509 3158003 2313005
3140902 6
3133758 3543907 2108454 2513984 2608008 2932309
3141009 7
4208401 4312203 4318465 3528403 3551900 5102850 2402303
3141108 6
5217203 3142007 4321600 5213004 4114708 4119251
3141207 5
3124807 3127008 2100477 2307403 2404002
3141306 8
4202081 5203401 3137205 3202009 4200705 2514305 2517001 4101903
3141405 5
4209854 3123601 5205000 2112902 2209401
3141504 7
5205471 3164803 3500105 5208608 5211206 2803104 4205209
3141603 6
3152907 4209607 5210158 5216403 2201408 2608909
3141702 4
4322186 1505809 3115458 2907103
3141801 6
3117405 3522208 1506401 2605707 2611903 4112702
3141900 7
3533106 4307500 3119104 3300456 2313807 2924207 4125605
3142007 5
3141108 5213004 2309300 2506103 4114708
3142106 7
3126604 3128501 5218789 1505494 2709152 5106315 1300839
3142205 7
3202900 3520426 3540408 1503754 2207108 2409803 4107603
3142254 4
3513306 2303006 2928109 1100288
3142304 4
4304655 3518008 2408805 2504702
3142403 7
2931350 3127073 3157377 2507101 2803203 4119509 1302702
3142502 5
5104906 3156502 3513850 4321204 2920601
3142601 5
3149705 3202652 5211503 2102606 2925600
3142700 7
4219853 5002100 3130903 2106672 2112803 2206704 2613800
3142809 4
2103307 2313500 2708709 4215406
3142908 5
3170305 1501907 1718840 2209450 2405504
3143005 7
5102504 3506706 4300570 4314423 5215504 1703305 2113009
3143104 6
3555109 3121001 3162955 2106706 2607703 2807501
3143153 7
4314787 3146305 3504800 4215109 2401206 2908903 4123105
3143203 5
4309902 3143401 3158607 1703701 5214606
3143302 4
4217501 2912301 4207205 2310605
3143401 8
4205001 4309902 3136579 3143203 3158607 3541901 1703701 2209351
3143450 11
4203105 4215208 3104403 3146503 3146552 1505007 2104701 2902203 4120358 4120804 4103503
3143500 11
4316303 3154200 3155900 3300225 3524402 2105351 2109270 2205524 2406601 5103502 1101484
3143609 4
3543253 4205456 2401859 2933059
3143708 4
4315701 3203205 2913705 4128609
3143807 6
3503505 3512407 3529500 2612406 1505437 4111100
3143906 4
5004007 3113602 3517505 5221502
3144003 6
3125309 3542909 4210605 2514800 2616506 4120853
3144102 7
4203907 4305801 3108602 4204251 1200393 2616183 4104428
3144201 6
4216008 3148806 5105606 2802403 4311304 4127403
3144300 6
3138609 3536802 3540853 2111102 2901155 4218509
3144359 9
3124401 3156809 3506201 5103304 2413201 2516706 2914000 5101001 4105409
3144375 6
3125101 4201208 4203709 1400308 2509305 2509370
3144409 5
3545506 5002803 3135902 2201739 2204907
3144508 7
3531605 5007505 3126208 3164308 1400282 2605459 4109708
3144607 1
2800704
3144656 6
3148509 3158003 2210904 2312809 2313005 1304401
3144672 2
3115458 3171402
3144706 6
4313441 3540259 5201801 4206702 4110953 4102307
3144805 7
4307831 4321626 3302858 3304409 3526209 2201507 2514503
3144904 7
4304614 3520608 2110237 2406106 2606705 4110953 4112108
3145000 4
3100302 3160900 1200203 4128203
3145059 6
3541505 3538907 2606804 2612307 2909901 1304062
3145109 4
4320578 3129004 2203255 4125209
3145208 5
3557204 2111748 2514404 2514503 4100202
3145307 4
4302253 2931806 2601904 2904605
3145356 9
4207650 3136207 3166402 3512100 2101608 2614600 2900108 2907202 4128401
3145372 4
3160405 3506359 3531308 2306108
3145406 6
5203104 3204559 3507001 4302303 1720101 2915700
3145455 5
4204194 2111607 2614204 4101002 4119400
3145505 7
3133303 3133501 3134004 3170107 3551504 3556206 3517802
3145604 7
5105200 3100609 3155108 3509205 5222203 2310951 2901908
3145703 8
3535408 3155603 3527108 5103304 1502806 2206506 2301851 2906006
3145802 7
4218855 5003751 3530003 3530409 3537404 3553609 4201109
3145851 6
4307807 4322533 3146404 5106216 4110904 4115309
3145877 8
2911659 3104809 3130705 3146107 3517505 5221502 2401909 1302900
3145901 5
2919702 3120607 3128253 4219150 2105807
3146008 5
3159902 2100105 2306009 1600550 4125100
3146107 4
2401909 3145877 2915353 1302900
3146206 11
4311601 4316105 3102704 3122900 3505005 2107456 2110104 2112308 2201200 2514701 2930808
3146255 6
4209177 3157658 2205300 2404408 2806800 1304203
3146305 9
2917409 3143153 3154705 3305109 3504800 4209300 4215109 1715002 4101705
3146404 7
4305871 4307807 4322533 3106002 3145851 5106216 2112506
3146503 13
4203105 4215208 3127909 3139250 3143450 3155207 3171907 3515152 3515509 2309706 2901007 2919801 4120358
3146552 8
4203105 4215208 3104403 3139250 3143450 3202553 1701903 4118600
3146602 6
3113701 3300308 2303204 2911303 2930774 1302801
3146701 4
3534203 4312351 4113304 5218508
3146750 4
4301925 4302584 3120607 2302800
3146909 5
3108602 2612109 2900702 4104428 1303502
3147006 9
4320230 3516101 3551108 4310801 5219308 1502202 2207900 2906873 5214903
3147105 6
3132503 4204194 2107100 2108603 2111607 4117800
3147204 6
5003256 5005251 4209409 1717206 1600535 4118006
3147303 9
3104502 3505906 4218954 1704105 2209005 2300804 2906857 4104808 4102406
3147402 5
4315453 3302254 3538808 2605004 4118451
3147501 5
4302154 3117876 3139003 1703073 2105104
3147600 4
4321477 2933307 2110302 2206951
3147709 6
3505500 3514700 3521507 4201505 1707108 2308807
3147808 8
4310207 4315008 3158953 4305108 1400100 2112704 2606606 4126207
3147907 4
5003256 3508702 3519071 2406809
3147956 7
4219705 5203401 3117801 3164472 2313708 2506806 2517001
3148004 4
4303806 3126109 3203346 5104104
3148103 6
2201804 2901809 2910701 2925907 2930907 1100700
3148202 6
3529005 4311775 5107578 1507102 2200608 1101492
3148301 8
3551405 5219753 2105658 2209807 2210003 2700607 2702306 2901700
3148400 6
3130903 3532405 5207535 2103109 2609154 5107701
3148509 7
3106903 3140852 3144656 3149002 3158003 2313005 1304401
3148608 7
3507803 3553807 1505502 2303931 2604403 2920502 2925253
3148707 4
4315404 3121209 5214507 2112605
3148756 5
3117836 3119807 3508702 3555703 2502151
3148806 6
5007695 3144201 2208908 2802403 5107883 4127403
3148905 5
4205159 1508126 2607901 2610202 2616100
3149002 8
3106903 3121308 3148509 4320008 2109403 4306767 1303536 1304401
3149101 8
2918456 3168200 3529807 1507706 2702108 2801702 2922854 5206404
3149150 3
4300638 3133709 2111250
3149200 4
2101350 2306801 2400901 2929909
3149309 4
2104073 2604809 2917805 4203600
3149408 6
4308078 3106507 3108206 3516309 2804508 2913408
3149507 8
4205175 3119807 3519071 1702208 2402402 2406809 4111704 1301506
3149606 5
3161056 4304630 2103257 2202117 2305506
3149705 6
3142601 3542404 2102606 2802908 2925600 4110805
3149804 6
3121506 3130309 1200328 2508901 2705804 4125001
3149903 6
3137304 3171709 2806008 2907301 4304804 1300029
3149952 9
4311429 4312385 5103437 3159100 3503158 4316956 2302701 2511004 2704807
3150000 6
5006275 3548401 4211207 2302008 2909307 4100707
3150109 5
4202578 3101102 3136900 2102077 1300201
3150158 8
4310876 5003801 3533700 2512788 2513208 2801009 5220009 4127502
3150208 6
4305009 3153806 3305133 2804508 4116406 4117602
3150307 6
4313037 5204607 1506609 2401404 2930105 1100304
3150406 14
4303707 3133006 3152170 3166303 3171600 3500709 3515202 2100402 2503902 2802007 2803500 2900504 3523008 1500305
3150505 7
3535507 5215231 2111722 2202554 2208502 2405306 2912905
3150539 8
4319364 3116209 3133402 3139102 4304630 4203006 4103370 4125902
3150570 6
4219101 4315404 3168804 2103307 2209757 4108320
3150604 4
3100906 3108503 3152808 2209500
3150703 4
4313003 3204500 1711902 1711951
3150802 6
4307104 5216452 5213004 2309300 2401859 2411502
3150901 14
4301404 4310462 4313490 3543600 3545803 3547007 3548609 4209151 5219001 1500206 1501808 2309607 2502904 1600402
3151008 4
3544251 3104106 2906808 4123501
3151107 8
3113305 3138302 1506195 2303659 2408706 2708956 2902500 1100148
3151206 5
4217956 3513801 3554409 4202438 4124509
3151305 4
4217758 4311122 2405405 2706422
3151404 3
3301702 4214706 2603926
3151503 8
3154150 3519501 4210001 1720200 2100600 2404705 2503555 2919157
3151602 6
4211850 2111102 2206704 2207850 2613800 2901155
3151701 6
2917409 3550209 4215109 1708254 1715002 2917300
3151800 4
5208905 2307304 2922409 1301803
3151909 5
2412807 2700201 2800209 2926707 1304237
3152006 7
3115201 3130655 3159357 4218707 2919926 2918001 4105607
3152105 5
2923001 3301405 3545704 2501005 5211909
3152131 6
5008404 3152501 4220000 2203859 2204006 2904209
3152170 3
3150406 2802007 2803500
3152204 6
3528601 2108256 2515203 2900207 2913804 4309308
3152303 5
3166956 3534609 2516003 2608800 4111704
3152402 5
3121308 2109403 2410801 4109906 1303536
3152501 7
3152131 3160959 4205100 2203859 2507903 2803906 2904209
3152600 5
3520400 4209508 4215703 4323002 4123303
3152709 13
4302709 3140530 3164100 3509403 3513702 3555307 5105259 2408409 2512721 2707107 2911857 4114500 4101309
3152808 6
3108503 3116159 3150604 3157104 3302056 2209500
3152907 7
3141603 3204658 5216403 2201556 2606507 2608909 4126801
3153004 5
5007950 5104500 3300506 3532306 2515005
3153103 4
4313904 4320651 5212105 2509008
3153202 5
4322905 4206108 5105101 1707207 4110052
3153301 5
4207700 5106372 3119005 2104305 2801504
3153400 5
2106805 2501153 2505907 2512002 4125308
3153509 3
1200807 1501204 2703809
3153608 4
4219853 3130903 2410009 4314548
3153707 9
3100401 3118908 3529609 5207352 1703867 1720101 2411056 2915700 2919058
3153806 6
3150208 3305133 3547502 2305654 2804003 4116406
3153905 7
4305702 2930006 3111408 3136009 3536604 2106375 4112306
3154002 5
2900900 3125903 3202306 1400233 4125001
3154101 4
4313003 3546306 5217708 2701357
3154150 3
3151503 2919157 2404705
3154200 3
3143500 3155900 1101484
3154309 5
4310538 3165578 4302352 2210375 2802007
3154408 6
3203502 1400159 1714203 2208809 2913309 4109005
3154457 7
4213906 3507506 1720804 2101202 4103024 4118808 4110508
3154507 7
4210902 3113305 3203601 3534500 2311009 2408706 2922250
3154606 6
4310405 4321469 2603009 2605103 2911253 4117057
3154705 5
3131901 3146305 3305109 4209300 2907806
3154804 7
4317707 3165578 3305703 5213806 2100154 2901601 4126702
3154903 9
3532207 4321451 5216304 2106300 2108256 2515203 2613008 2705903 4120507
3155009 6
3516606 1502152 2102804 2304459 4321105 1100064
3155108 6
5105200 5105622 3100609 3101607 3145604 3512902
3155207 7
4301073 3146503 2309706 2403251 2930105 4120358 4103503
3155306 10
3511003 3137502 3166600 3523602 3525003 5204003 1718006 2301950 2302057 1300102
3155405 5
4317756 3138609 3204708 3303005 3536802
3155504 6
2927804 3120805 3170602 2206704 2511400 2901155
3155603 6
5106232 3145703 5103304 2206506 2400307 2512705
3155702 6
3120904 3163003 4209904 2311355 2614857 2903235
3155801 6
4308409 3500709 3542701 4307708 1701002 4121000
3155900 10
4209003 3143500 3154200 5210307 1501402 2107704 2109270 2508406 4119202 1101484
3156007 6
4206652 3204104 5221809 2513653 2930204 1300300
3156106 6
4202099 3132008 4303608 2211001 2306603 4102000
3156205 6
3169406 3171501 4309100 2512036 2928406 5213087
3156304 6
3304151 3549201 3551900 4201703 4107702 4113601
3156403 4
3509502 2200251 2804409 2906006
3156452 4
4311239 4205159 2607901 1100031
3156502 4
3142502 3513850 4321204 2311207
3156601 5
5107792 3510153 3538808 2605004 2709004
3156700 4
4304309 4312054 2210359 4107553
3156809 6
3144359 3527108 3556404 5103304 2301851 2914000
3156908 6
5207600 2501609 2512408 2604809 2917805 4121257
3157005 6
4320800 3121100 3302452 1200138 2707909 4112207
3157104 4
3115359 3116159 2209500 3152808
3157203 7
4318051 3104601 3304755 1712009 2112852 2612455 2928802
3157252 3
4314076 3504107 2205573
3157278 4
2906899 3169109 2313609 2510501
3157302 5
3164506 5204201 2206670 2410108 2924207
3157336 6
3160702 3504602 2211357 2513927 2912608 5105903
3157377 6
3142403 3509957 5206503 2207306 2507101 2803203
3157401 5
3522307 4209300 2704708 2905503 2906105
3157500 6
4304655 4323101 2916609 3518008 4312377 2514552
3157609 12
4310405 4322103 5213103 3108107 3159308 4205407 5203939 1706001 2408201 2414506 2604304 2807501
3157658 5
3514403 4216701 3146255 2404408 2806800
3157708 9
4206603 4311908 3104452 3114303 3163409 3542305 1504208 2106409 4102802
3157807 6
4305850 4313003 4205456 5215405 2600054 2615409
3157906 3
4322376 3120706 2304400
3158003 4
3140852 3144656 3148509 2313005
3158102 4
4216602 2601706 2602803 2903102
3158201 4
3305802 4301057 2308377 4116950
3158300 5
4305124 4315958 3527009 5217708 2303501
3158409 6
4302808 4305173 2205706 5105507 4109302 1100502
3158508 3
3519402 2910206 2911709
3158607 8
4214201 4302451 3115409 3143203 3143401 3501004 1703701 2209351
3158706 6
4306809 3161304 5105150 2513000 2706604 1100908
3158805 12
3130408 3203908 3532868 3556305 3557154 4214805 2203206 2928208 2932408 5214051 4107157 4106803
3158904 7
5101704 3170750 3303856 1717800 2709004 4210050 1301001
3158953 6
4309571 4310207 4315008 3147808 5201207 2106508
3159001 6
3168606 3305505 2604403 2913200 5213707 1500305
3159100 5
4311429 3149952 3514700 4316956 2308807
3159209 5
1506203 2301307 2410009 1505437 1303809
3159308 8
4214201 3157609 3501004 4205407 2307106 2604304 2911253 4103800
3159357 4
2918001 3152006 2918308 3130655
3159407 6
4312351 3512605 3534203 4217006 5205109 1504455
3159506 7
3104908 3539905 3542602 2200905 2411429 2931608 4109104
3159605 8
4322343 3132305 3303708 3304102 4318622 1720853 2110401 2802304
3159704 6
3524501 5221403 2515708 3552908 2917334 5207907
3159803 4
4202206 2702207 4110102 1101005
3159902 8
4312906 3146008 3505302 3533254 5106299 2100105 2112209 1600550
3160009 6
4208955 3132800 1400027 2200954 2304277 4116604
3160108 6
3543238 4309803 3540903 3557204 2202208 2603926
3160207 6
3201605 3527256 3527702 2107258 4121356 4126900
3160306 6
4207700 5106372 3119005 3123502 3504107 3520004
3160405 5
3145372 3506359 4303905 2306108 2514909
3160454 4
4304663 3115458 3124807 2928505
3160504 5
4305207 3507605 2313757 2605301 5106182
3160603 6
3304300 5205208 2111508 2202406 2405504 2707602
3160702 4
3157336 3504602 2706604 5105903
3160801 4
5102504 2925303 3517703 4314423
3160900 7
3100302 3106606 3145000 3542305 1200203 2208601 4118204
3160959 6
3130051 3130101 3135506 3152501 2507903 2803906
3161007 6
5005806 2401701 2404507 2615805 2931509 1302207
3161056 6
3133402 3149606 3172202 1501576 2202117 2305506
3161106 6
3540507 3549003 4214706 2603926 4123006 4115754
3161205 6
4303806 3126109 3164704 3523909 2206720 2703205
3161304 7
4306809 4319711 3102407 3138351 3158706 4107207 1100908
3161403 9
4311809 3524006 3555604 2100956 2106201 2107456 2608008 2800308 4113403
3161502 4
4218756 3101409 3202454 2707602
3161601 4
3521309 3545001 3545605 2307205
3161650 3
3526803 1503754 2505238
3161700 5
2915601 3551504 2311801 2401800 2602605
3161809 3
3547106 5005608 4305454
3161908 8
5107297 5107602 3505708 3532405 2307908 2508604 2613800 4104006
3162005 5
3106507 2102408 2907301 2907509 4304804
3162104 4
2305803 2706422 2930758 4304689
3162203 6
5106232 3539004 1506005 2400307 2516300 4119103
3162252 4
3503901 5106273 2306405 4114401
3162302 5
3118205 3205036 2410603 4206801 4126801
3162401 6
3109253 5215207 1503200 2300200 2401602 5105309
3162450 4
3525003 2301950 2302057 2931004
3162500 5
5106653 3170909 2507200 2921401 4125753
3162559 7
1501600 1502608 1720903 2110237 4110953 4102307 4117305
3162575 6
3519303 3544301 5100805 2500502 2605608 4114104
3162609 6
4302204 5219753 2107803 2209807 2918209 4119954
3162658 6
2912806 3302254 5210109 1506351 2614808 1300144
3162708 4
3547700 3112406 3502309 2926400
3162807 6
4211801 4319364 3135050 5222302 1703602 4203006
3162906 4
2924504 3304524 3517307 5217302
3162922 4
2805109 2901957 2903904 4300802
3162948 5
4323200 2202251 2305308 4301800 4104303
3162955 5
3555109 3143104 2105906 2807501 4122404
3163003 12
4313425 4322301 4323200 3109808 3155702 3165909 4209904 4215679 2108306 2311355 2903235 4104303
3163102 5
4310504 3127404 4201901 1501501 4304689
3163201 4
4212239 3520806 2312502 2312601
3163300 6
4302006 3123528 4201950 1400100 2500205 2600104
3163409 6
4307054 4311908 3137502 3157708 3514007 2106409
3163508 5
5104609 2301000 2513604 2609709 4105904
3163607 6
4321493 2203453 2511004 2704807 2802205 2908309
3163706 5
4310363 3127107 3305307 3516853 2105609
3163805 10
4306957 4314498 3523404 5209457 5220264 2210508 2923506 2929255 5105309 4111407
3163904 7
3112000 3164001 3546405 5108907 1710706 2207751 5102603
3164001 4
3163904 2207751 2904902 5102603
3164100 5
4302378 3152709 3513702 5105259 2512721
3164209 6
4204004 4300646 5007208 5206909 2207934 2921203
3164308 8
3531605 3107505 3144508 4212304 4318481 2202901 2704500 4109708
3164407 6
4318606 4321352 2100055 2211357 2511301 2513927
3164431 8
4204350 3122405 3203163 5106224 2210623 2311264 4310439 1101500
3164472 8
4219705 4313904 3120151 3120508 3147956 3304805 2313708 2927309
3164506 10
3103306 3157302 3506300 3508207 5215306 2410108 2410256 2614402 2905404 2924207
3164605 6
3500907 3528601 2203107 4309308 4115853 1300409
3164704 5
4320107 2902906 3161205 2206720 2703205
3164803 8
3547700 3120904 3141504 3507902 5208608 2311355 4205209 4300661
3164902 7
4310504 3202405 4201901 4210100 5205455 1506807 2307502
3165008 4
4209458 5102678 2616100 4108205
3165107 7
4313334 5104203 3131802 4211207 2203420 2303808 5108600
3165206 7
5106851 3168200 1600154 2304954 2505204 2801702 2923100
3165305 5
4319406 3102605 5218607 2201903 5221080
3165404 5
1702109 1713809 2206803 5203575 4117107
3165503 3
4216107 2201705 2804102
3165537 4
5107925 2904407 2916500 4117297
3165552 3
1709005 2414902 5212709
3165560 3
3108107 5211800 1707702
3165578 11
3154309 3154804 3305703 3541802 2100154 2208205 2210375 2409100 2503704 2802007 2901601
3165602 7
5103957 3134103 3502606 3502903 3530607 3536257 1503101
3165701 4
4304358 3500550 1200393 4114351
3165800 4
3105103 4209300 1507979 4101705
3165909 4
4323200 3109808 3136504 3163003
3166006 5
3100807 3541703 2112233 2204352 2310803
3166105 9
4306924 4319109 3134905 3302205 2207207 2403806 2513356 2800605 1100809
3166204 6
5106828 3530409 3536000 3550803 3550902 4301636
3166303 5
3150406 3168606 3515202 2503902 1500305
3166402 5
3145356 3531506 2101608 2921302 4128401
3166501 4
3105301 3515707 3538907 5212253
3166600 4
3511003 3137502 3155306 2204659
3166709 8
3121407 3523404 3553500 1501576 1503200 2401602 1100049 1100924
3166808 6
3136520 3531308 2301406 2608800 2914307 5214101
3166907 7
4204905 3125200 3513009 4219002 2202059 2210953 2303956
3166956 3
4111704 3534609 3152303
3167004 4
5100300 5206602 2302800 4117107
3167103 7
4301958 4314555 4323606 2105450 2110278 2804458 4109906
3167202 6
4306700 3201407 3304508 3513207 4208500 2517100
3167301 5
3554300 1702703 2401503 5213756 4103453
3167400 5
5000252 3300803 4200309 4116109 4126900
3167509 6
4305850 5221403 2403905 2414100 2707404 2904852
3167608 8
4321402 5007901 3501905 3544806 3546405 2604700 2701704 2931400
3167707 6
4316808 3522109 3553955 5215900 2603108 2920601
3167806 5
3109907 3556800 5219456 4111308 4115358
3167905 6
3205002 4220000 2300408 2311801 2401800 2512408
3168002 6
4217303 4302253 4322327 1700301 2613909 2905206
3168051 4
2403400 2607000 2929305 2932101
3168101 2
2932408 2903904
3168200 7
5106851 3149101 3165206 3529807 4201604 2801702 2922854
3168309 7
1505494 1709302 2509800 2701605 2922805 5106315 1300839
3168408 4
4204806 2109551 2607208 4117909
3168507 4
4300505 3522406 5212907 2109452
3168606 12
4317707 5203104 3103603 3131000 3159001 3166303 3515202 1713700 2202091 2913200 5213707 1500305
3168705 9
4301958 3120870 2105302 2105450 2109759 2109809 2110039 2926004 4109906
3168804 10
4219101 5002902 3150570 3504602 2200509 2410207 2413003 2513000 2600203 4108320
3168903 5
3115003 3123403 1504950 3521606 4100459
3169000 4
3108008 2704401 2910859 5204904
3169059 4
3541307 3521150 1501758 2402709
3169109 6
3157278 1503077 2313609 2510501 2907004 2924652
3169208 5
5002407 3501806 3524204 2206050 2505105
3169307 4
4314605 3544608 4219358 1720150
3169356 5
4318002 4213807 2206696 2409902 2909109
3169406 5
3156205 3304201 2512036 2928406 5213087
3169505 7
5213053 1504059 2105609 2513968 2607505 2708105 4101655
3169604 4
2303204 5210208 4109807 1100080
3169703 9
3127057 3130200 3300605 3500758 5221858 2202737 2304806 2704104 2918704
3169802 6
3140530 3509403 3516606 1600212 2109908 2907608
3169901 3
3200706 3518800 3532702
3170008 4
3110301 2408300 2926103 5221452
3170057 4
3515194 2304459 4321105 1100056
3170107 8
3133501 3145505 3556206 2111722 2308906 2807600 2912905 3517802
3170206 3
3121209 1715754 2906105
3170305 7
3541208 5003900 3136108 3142908 3170701 1501907 1718840
3170404 3
3204203 4209458 2304657
3170438 6
4216909 4314134 2925006 3107208 3116902 5209903
3170479 5
4219507 4321303 3204203 1505064 2304657
3170503 5
3523800 1505205 2100907 2700508 4113452
3170529 8
2925105 3102902 3201209 4219200 1703800 2704609 2929503 4124020
3170578 5
3119203 4208906 2100501 2200053 4307906
3170602 5
5107206 3155504 3300233 2206704 2511400
3170651 5
4306056 4310405 5106422 1600600 4117057
3170701 7
3541208 4311429 5003900 3170305 3514700 1703909 1707108
3170750 6
4307815 3158904 3303856 3520509 4210050 1301852
3170800 6
4207759 3110004 3528502 1504455 2202539 2802601
3170909 6
5106653 3162500 3204302 2611533 2921401 1301209
3171006 4
4213807 2210052 4106407 1100205
3171030 5
3121001 4210803 2501302 2504850 2933174
3171071 3
3103207 5219506 2600708
3171105 4
2916203 2932705 2103208 4118204
3171154 3
3541109 2919009 4114500
3171204 6
3541505 3514205 4205191 2208700 2606804 4113908
3171303 4
3544103 2208403 2311306 2917003
3171402 7
4304663 3105905 3115458 3144672 3204252 2208007 2913705
3171501 7
3128402 3135605 3156205 4309100 5205901 2512036 2919306
3171600 5
4303707 3133006 3150406 2608701 2905156
3171709 3
3149903 2806008 2907301
3171808 5
4319372 5215009 2607653 2612703 2910859
3171907 5
3146503 3515509 2503100 2901007 2927002
3172004 4
4315552 1721307 4123956 4125803
3172103 5
4303301 5002159 2601508 2907004 5107958
3172202 5
3133402 3161056 1501576 3526001 1100049
3200102 10
4202578 4217154 3131604 3136900 1501253 2702900 2705002 4101507 1300201 1302108
3200136 6
3100203 3134400 3521309 2307205 2404804 2915353
3200169 5
4313409 2503506 2601102 4108106 1101203
3200201 5
4316808 3137403 3524808 3553955 2605400
3200300 5
4209854 3304557 2110807 2512762 2919504
3200359 6
4313425 4321006 3109808 2512903 4103222 4107546
3200409 4
4322327 5004304 3130101 2501609
3200508 5
3100708 3133006 3500709 3519907 2905156
3200607 6
5219407 3302452 1200138 1503457 2506251 2920403
3200706 7
4301552 3111705 3169901 3300605 3518800 3532702 2411700
3200805 8
4302253 2931806 1700301 2603603 5210208 5103353 4122503 4109807
3200904 4
4320800 3536307 2205573 2405702
3201001 6
3549300 4203501 5208004 2310704 2615102 2701209
3201100 6
4208302 1501600 2616001 2702504 4112108 4117305
3201159 3
3201407 4201406 2517100
3201209 7
5106703 5108402 3102902 3170529 4219200 2514602 4124202
3201308 4
3511003 3518503 1718006 4127304
3201407 9
3106200 3167202 3201159 3304508 4201406 5209804 5106422 2409407 2517100
3201506 6
3503000 4208450 1502707 2203602 2205532 4117404
3201605 4
3160207 3527256 2200707 4100400
3201704 5
5100508 3552304 4313409 2601706 2602803
3201803 6
4307815 3204054 2101301 2505907 2512002 1301852
3201902 4
3204104 3205309 2309409 2930204
3202009 7
4323705 3137205 3141306 4200705 4212700 2402204 2902005
3202108 5
4320321 3111804 1703701 2410405 2515906
3202207 6
5200050 2204204 2401453 2504504 2515401 4104709
3202256 7
4318440 5005152 3107307 3500402 3509304 5221007 2404101
3202306 6
2900900 3125903 3133105 3154002 2108405 4105706
3202405 6
4310504 3112059 3164902 5205455 2920304 1507300
3202454 7
4218756 3132206 3161502 3505005 3525706 5205208 2707602
3202504 5
5003306 3524501 2501575 2515708 1507805
3202553 3
3104403 3146552 1701903
3202603 7
5007554 1501451 1702158 2109007 2310852 2600807 2917607
3202652 7
3142601 4207908 5211503 1504000 2511509 2802908 2925600
3202702 8
4316501 3121902 1200104 1502509 2202703 2203230 2406908 2408953
3202801 9
4205431 4317251 4323408 3132800 2101400 2103000 2112100 2411007 1304104
3202900 5
3142205 3203007 3540408 2409803 1302553
3203007 6
4200507 3202900 3540408 2412104 4107736 1302553
3203056 6
5101209 3205069 3544301 3553856 5203203 4114104
3203106 8
5001904 3113008 3126752 3544905 4211702 2511905 2515500 1508084
3203130 6
4302501 3536505 4202404 4216057 2101905 2921609
3203163 5
3164431 5106224 2311264 2911600 1101500
3203205 6
4315701 3143708 3518909 1501782 2412708 4128609
3203304 11
4315206 4322855 3506409 4217808 2201002 2300903 2511608 2700300 2907905 2930402 4127106
3203320 6
3128808 3539806 4206009 1718659 2414001 2611002
3203346 6
5103601 3123106 3126109 3148004 5104104 2304301
3203353 5
3137536 3138203 3531100 5107941 4124707
3203403 4
4304903 2709400 2930600 1300029
3203502 5
3154408 1714203 2208809 4127205 4106852
3203601 5
3113305 3138302 3154507 2201960 2311009
3203700 5
3113404 3137536 2112407 2209203 4106605
3203809 4
3556305 5200175 2928208 2932408
3203908 4
3158805 3556305 2932408 4107157
3204005 5
3502002 5200050 2502805 2515401 2901403
3204054 7
4315453 3128105 3201803 2101301 2106805 2512002 2605004
3204104 7
4206652 3156007 3201902 3205309 2302909 2509404 2930204
3204203 9
4209458 3124203 3170404 3170479 1200427 1505064 2304657 2515104 1100254
3204252 8
4304663 3108800 3124807 3171402 2208007 2404002 2603405 2801306
3204302 5
3170909 3506805 2108009 2611533 1301209
3204351 6
3503000 3554607 4208450 2304400 2508505 4117404
3204401 6
4300034 3128204 3306156 3555307 4103057 4114500
3204500 5
4313003 4315958 3150703 5217708 1711951
3204559 4
5203104 3145406 3507001 4311734
3204609 4
1508407 1702158 2208551 1300086
3204658 4
3152907 2606507 4126801 2606408
3204708 6
3138609 3155405 3303005 2805208 2930709 1100262
3204807 3
2906899 3130507 4101408
3204906 8
4212908 4309803 4310603 3131109 3301702 3540903 3554805 1504950
3204955 6
3545159 5210307 1501402 2508406 2906006 1101450
3205002 7
3135506 3167905 4220000 5207600 2507903 2512408 2904209
3205010 4
1501105 2301802 2701605 2922805
3205036 6
5101258 3162302 2105351 4206801 4126801 4128104
3205069 5
3203056 3305000 3553856 2303105 4114104
3205101 2
3100104 1101468
3205150 6
4321709 2210938 2803708 2926301 4301800 4116307
3205176 5
3205200 3301850 3512407 3544202 2506905
3205200 9
4313490 4317905 4321907 3205176 3510906 3512407 2304004 2506905 4125555
3205309 7
3201902 3204104 3546207 2302909 2309409 2605509 2910503
3300100 6
3530201 3138682 5219506 2209609 2600708 2601201
3300159 4
4312906 4211058 4103479 4108957
3300209 6
5108303 2104628 2301307 2900355 4121109 1303007
3300225 7
5101258 3143500 3304706 4203253 2105351 2205524 4206801
3300233 7
5107206 3170602 2207702 2511400 5106182 4113759 4116109
3300258 3
3121803 3526506 5203807
3300308 10
4312427 3122355 3146602 3525201 1705102 2102200 2607406 2911303 2930774 3500808
3300407 6
3107000 3544509 2504702 2514552 4101150 1100288
3300456 6
3126802 3141900 5209200 2101509 2313807 4125605
3300506 13
5104500 3127503 3153004 3503307 3506003 3541604 4317608 1506906 2208502 2307304 2515005 2922656 1600204
3300605 6
4301552 3111705 3127057 3130200 3169703 3200706
3300704 7
4212106 4314209 4314472 1714880 2407252 2512077 3501301
3300803 3
3167400 4121356 4126900
3300902 4
4302055 2309904 2921609 1101401
3300936 5
4311981 2910008 2917904 2933109 3533205
3300951 6
5002704 5004700 3120201 4312443 2100303 2918100
3301009 6
4314803 5204250 2306256 2407203 2927002 5213509
3301108 4
3522406 2109452 2507200 2516706
3301157 5
3110202 4320008 2312809 2606606 1304401
3301207 8
3509809 4210001 1508159 1717008 1720200 2900405 5106000 4120606
3301306 8
4314704 3124708 3514502 4321832 2107506 2307635 2923035 4109401
3301405 6
3152105 3545704 2407807 2501005 2915908 5107180
3301504 8
4207684 4213153 3302106 4200051 4211751 1711902 2807303 2914703
3301603 3
4210035 2303907 2616506
3301702 6
3543238 4309803 3131109 3151404 3204906 2603926
3301801 9
4301008 3121258 4211504 1720978 5107701 4103354 4111209 4101804 1303007
3301850 4
3205176 3512407 3544202 1505437
3301876 7
4313805 2919959 3540507 4201802 4214706 2609808 2703759
3301900 5
4208906 5219100 2200053 2412005 2927903
3302007 4
3109501 3125408 2111672 4312401
3302056 7
2912103 2923001 3108503 3116159 3152808 2501005 4122602
3302106 2
1711902 3301504
3302205 7
4211009 3134905 3166105 2207207 2414209 2919108 5207501
3302254 7
4315453 2912806 3147402 3162658 3304904 5210109 4118451
3302270 7
3500303 3522158 4213807 2409902 2917201 4106407 1100205
3302304 5
3125903 3133105 5215900 2403301 1100379
3302403 5
5218102 3110004 3534203 1703107 2206753
3302452 6
3157005 3200607 1200138 2707909 2913457 2920403
3302502 3
2403707 2612505 4114005
3302601 4
3504909 5106190 2102705 2709103
3302700 7
4311908 3135803 3518503 3540200 1718006 2111003 2606101
3302809 5
4315602 3528809 4321436 2313955 2611507
3302858 6
4321626 3126208 3144805 1718758 2201507 2508307
3302908 4
2210300 2607208 4116505 4117909
3303005 5
4317756 3155405 3204708 4313060 2930709
3303104 7
4308706 3556701 2102200 2302107 2305233 4123402 1303304
3303203 7
5007703 3523305 3549102 3551009 3556107 2415008 2615201
3303302 3
4310413 3505351 3552601
3303401 2
2902054 4321204
3303500 6
3115359 3557006 4308102 2304707 4122701 4128534
3303609 3
3139508 2103174 2912509
3303708 6
4313300 5207253 3159605 3517406 1720853 2802304
3303807 6
4315305 3117702 3509254 3540705 4203808 2507408
3303856 7
3158904 3170750 3520509 2111052 1301001 1303700 1100122
3303906 6
4311809 3514809 3521705 4202107 1507003 1722107
3303955 3
4216909 3121605 2208809
3304003 5
3111705 3130200 2305233 2411700 4123402
3304102 8
4300554 4316477 3132305 3132404 3159605 2110401 4114203 4114906
3304110 3
2104552 2202729 4118303
3304128 6
4313441 5106505 3120706 4215059 1508050 4102307
3304144 9
4301701 5101704 3132701 3139300 3502705 3510153 2111409 2401107 4126504
3304151 10
4321808 3132602 3156304 4201703 2402303 2514800 4322004 4107702 4115804 4120853
3304201 5
3118700 3169406 2512036 5213087 4119301
3304300 5
3101409 3160603 2202406 2414605 2707602
3304409 6
4202099 4307831 3144805 3526209 2408003 4102000
3304508 5
3106200 3167202 3201407 3513207 1302504
3304524 7
2924504 3162906 3517307 1502301 1507466 2203107 2516508
3304557 5
3200300 4208807 2110807 2919504 5102702
3304607 7
3535408 2903508 3545803 2204303 4128500 1101450 1101476
3304706 3
5101258 3300225 2105351
3304755 7
3157203 3548500 4219358 5202155 1712009 1720150 2112852
3304805 4
4313904 3164472 5102793 2927309
3304904 5
2912806 3302254 2304285 4113429 4118451
3305000 6
3205069 4313375 5104542 2303105 2708501 4114104
3305109 5
3131901 3146305 3154705 5203500 1715002
3305133 13
4306973 4308078 3123304 3150208 3153806 3543105 2513208 2613107 2804003 2804508 2913408 5204953 4110656
3305158 6
4312351 3119955 3512605 5205109 2414753 5218003
3305208 5
3513306 5205497 5206206 5218391 2301000
3305307 5
3163706 3516853 2105500 2105609 2930766
3305406 5
3134905 3505609 2107407 2512804 5207501
3305505 4
3159001 2604403 2913200 5213707
3305554 3
4309753 3130606 3515657
3305604 7
5103809 3508405 4303103 4307609 2601300 2608057 2701902
3305703 6
3154804 3165578 1720655 2100154 2409100 4126702
3305752 7
4301701 2911006 5219209 2110906 2924801 3515129 4126504
3305802 3
3158201 2308377 2310902
3305901 9
3510807 1500131 2111904 2210201 2508000 2614204 2907707 4119400 1300607
3306008 6
4322376 3554607 2304400 2508505 2918506 5107776
3306107 6
3538600 3547601 2206654 2510659 2920106 4115457
3306156 5
4300034 3204401 3516606 2309508 4103057
3306206 0

3306305 5
4323770 3504404 3516903 1704105 4102406
3500105 4
4306932 3141504 5211206 2803104
3500204 6
4315073 3124104 4201307 1716653 2612802 4113452
3500303 7
3302270 3522158 1200708 1700350 2305605 2917201 2917508
3500402 3
3202256 3509304 5221007
3500501 6
4202131 1507458 2407005 2515609 2932408 4106506
3500550 8
3114006 3165701 1200393 2305001 2414308 2501401 2923407 4114351
3500600 4
4217956 3122207 3554409 4119806
3500709 10
4308409 3100708 3133006 3150406 3155801 3200508 4307708 2300606 2704906 3523008
3500758 6
4312427 3130200 3169703 1705102 2304806 2910107
3500907 3
3164605 3528601 4309308
3501004 5
4214201 3115409 3158607 3159308 2911253
3501103 8
4303400 4311502 3132206 3505005 3525706 2612471 4104600 4108551
3501152 4
3540606 4219408 2413805 2927408
3501202 6
4311700 4319109 5000807 3134905 3514908 2206951
3501400 5
4308433 4205704 2313351 2411205 2903706
3501509 4
3530409 3553401 4205902 2615607
3501608 5
4318051 2207504 2916104 2928802 4107652
3501707 9
4323358 2931350 4311775 1200807 1701101 2102325 2602506 2929008 4119509
3501806 8
5002407 2909000 3169208 3506805 5103056 1503093 2206050 2610004
3501905 6
3167608 3546405 5108907 2606200 2930501 2931400
3502002 7
3204005 3503802 3547304 5200050 2204709 2504207 2901403
3502200 5
2107803 2503001 2905107 2921500 4108908
3502309 7
3547700 3112406 3162708 4319901 2803104 4300661 4116059
3502507 4
3510708 1501006 2104602 1100502
3502606 7
5103957 3114808 3134103 3165602 2505204 2509156 4128559
3502705 6
4308656 3139300 3304144 2110708 2111409 2929602
3502754 8
4304002 3105509 3504305 3528007 2111300 2914406 4101705 1303569
3502804 5
4204558 2205599 2514453 2602407 2925907
3502903 11
5103957 3134509 3165602 3530607 3539301 3550506 1706258 2310506 2605459 5206404 4107520
3503000 6
3201506 3204351 3554607 4208450 1501709 1502707
3503109 6
4218855 3530003 3530409 3553401 3556008 2615607
3503158 7
4311700 3149952 2302602 2302701 2511004 2602704 2700904
3503208 5
3118106 3548401 2616407 2901809 1100700
3503307 4
3300506 4317608 1505536 2208502
3503356 6
4304101 5006259 3140407 1707553 2411809 2501534
3503406 7
4304705 4321956 3506607 4204558 4304606 2104008 2925907
3503505 5
4317905 3140308 3143807 3512407 2612406
3503604 3
5105002 2205953 2921708
3503703 5
4307005 4317004 5219753 5101407 2700607
3503802 7
4200804 3502002 5214705 1501956 2204709 2504207 4127882
3503901 7
3124005 3162252 5216304 2306405 2705903 1502764 4114401
3503950 6
4216206 5200902 5203203 5106216 4123600 4109609
3504008 7
4316402 5004106 2501153 2505279 2505907 2924678 4103354
3504107 11
4314076 3115102 3123502 3157252 3160306 3520004 3556206 2205573 2305209 2312700 2807600
3504206 3
2512762 2704401 3548302
3504305 9
4206405 3100302 3105509 3106606 3106655 3502754 2406007 2914406 1303569
3504404 6
3306305 3505609 3516903 1704105 5207501 4102109
3504503 8
4302238 4316709 3514957 3546256 4304671 1502608 2106375 2506301
3504602 9
5002951 3157336 3160702 3168804 1505486 2513000 2600203 2706604 2912608
3504701 6
3547650 4218202 2200251 2508406 2804409 2928307
3504800 7
4304002 4314787 3105509 3143153 3146305 4209300 4101705
3504909 6
3118304 3302601 5106190 1703073 2709103 4128708
3505005 9
3132206 3146206 3202454 3501103 5205208 2201200 2612471 2907707 2930808
3505104 5
3126307 5210109 1503309 2614808 2912004
3505203 3
3518305 2706208 4103024
3505302 4
3159902 5106299 1508209 2112209
3505351 5
4310413 3138906 3303302 3552601 5107065
3505401 5
4204178 4211256 2301406 2502409 3520442
3505500 5
3147709 3521507 1707108 2601607 4104907
3505609 7
4320701 3305406 3504404 1704105 2107407 5207501 5209408
3505708 7
5107602 3121258 3161908 4211504 4321436 2508604 2611507
3505807 2
5005400 4310702
3505906 7
3104502 3147303 3515905 3516200 4218954 2211704 2906857
3506003 8
3108305 3300506 3541604 5108956 2208205 2210375 2308708 2922656
3506102 3
3552551 2800407 2931301
3506201 5
3124401 3144359 5103304 2400307 2512705
3506300 8
3107604 3164506 3508207 5215306 1717909 2600302 4109757 1303205
3506359 8
5004908 3145372 3160405 3531308 2302206 2512754 2514909 2922052
3506409 5
4315321 4322855 3203304 2511608 4122172
3506508 3
3544707 2207793 4118105
3506607 4
4304705 4315321 3503406 2104008
3506706 5
4311239 5102504 3143005 4300570 1100031
3506805 10
4305504 2915304 3204302 3501806 3556404 5103056 1503093 2108009 2512101 1301209
3506904 5
2302909 2411908 2910503 5221577 4107256
3507001 6
3145406 3204559 4302303 4311734 5213806 4120002
3507100 4
4215695 3114550 1500909 2205409
3507159 3
4317301 3120409 3507456
3507209 7
3128303 3517703 3550100 4214300 5200209 1720101 2513901
3507308 7
3120102 3511300 4213708 1713957 2312908 2401305 2806107
3507407 4
4204400 3554102 1505031 2500601
3507456 7
4317301 3112505 3112703 3120409 3507159 4322541 1503606
3507506 3
3154457 4118808 4110508
3507605 8
4305207 3112109 3160504 3546504 5106182 4113759 1302405 1100106
3507704 7
4317251 3116605 3554102 2204402 2310258 2924405 4116802
3507753 5
3516606 3554102 4214102 1502152 1505551
3507803 4
3148608 3553807 2925253 3515806
3507902 4
3547700 3134202 3164803 2311355
3508009 5
3135209 2513604 2705101 4105904 1301704
3508108 7
3132008 3548906 1200385 2105476 2305332 2400208 2515971
3508207 4
3103306 3164506 3506300 1717909
3508306 4
3508702 3521002 3533601 2202711
3508405 5
4208955 3305604 4307609 1400027 2701902
3508504 6
4215695 3114550 3122009 2401305 2610509 2927606
3508603 7
3517703 2201572 2205359 2513901 2603454 2607901 2610202
3508702 11
5003256 3119807 3147907 3148756 3508306 3521002 3555703 2202711 2304103 2402402 2406809
3508801 4
4219606 4308508 5221304 1503804
3508900 5
4311155 3531407 2702900 2708907 2915106
3509007 5
4320305 4302352 1506906 2505501 1600204
3509205 5
4310850 5105200 3145604 3523107 2310951
3509254 6
4315305 4323309 3303807 2507408 2614303 4117008
3509304 8
4303202 4318440 3202256 3500402 3510104 5221007 2502607 4112009
3509403 6
3140530 3152709 3169802 3516606 2911857 4101309
3509452 4
3112208 3519600 4214607 2306702
3509502 5
3156403 5200134 1502806 2200251 2906006
3509601 4
4207601 2514552 2602001 4108601
3509700 3
3514403 4305959 5101852
3509809 8
3301207 4207577 4213609 1508159 1505635 1717008 2205516 5106000
3509908 5
3531902 2104651 2108900 2402105 1101005
3509957 11
3101003 3111002 3129202 3157377 4319505 5206503 2207306 2210102 2610707 2913903 4117255
3510005 8
5008008 3516853 3549508 1716208 2105500 2105708 2413409 4124608
3510104 8
4303004 4303202 3509304 1200013 2201770 2402501 2502607 1300706
3510153 6
5101704 5107792 3132701 3156601 3304144 2709004
3510203 2
3538501 2304251
3510302 3
2703908 3128600 2107902
3510401 3
2904050 2805802 2932101
3510500 5
3118502 3523503 4201257 4313086 2910750
3510609 6
5106281 3103405 3518701 3537503 3553104 5222005
3510708 7
3502507 1501006 1713205 2104602 2107357 2109601 4106100
3510807 5
3117900 3122900 3305901 2210201 2508000
3510906 4
4317905 3205200 4125555 1301902
3511102 5
3127339 2108207 2801009 2905909 2925204
3511201 4
4312955 5106703 1505205 2108108
3511300 7
4315313 3507308 3552205 4213708 2311306 2806107 4106308
3511409 7
3105905 1703206 2913705 4113429 4128609 4126603 1300144
3511508 8
4205308 5106232 3107604 3114709 1506708 2206506 2500106 2500403
3511607 5
5000203 2201309 2409605 2501302 4118402
3511706 3
3133907 2607505 2804706
3511904 6
4318002 1501006 2107357 2409902 2806503 2917508
3512001 4
4310306 3125101 2209658 4115739
3512100 5
4207650 3145356 5108303 1506203 2900108
3512209 7
5000708 3103009 3530706 3546009 3551207 1721000 1101559
3512308 9
4300901 3519006 3519055 5219357 5222203 1502509 2408953 2505303 2507705
3512407 7
4317905 3143807 3205176 3205200 3301850 3503505 1505437
3512506 8
4302220 4320107 5002951 2902906 1716307 2513927 2701100 2912608
3512605 6
3119955 3159407 3305158 4217006 5205109 4124608
3512704 7
3138609 3540002 2707800 2805208 5219258 1600105 4126256
3512803 4
5203104 3521408 5200209 1720101
3512902 6
3100609 3101607 3104304 3155108 2308302 1101708
3513009 5
3166907 4219002 2303956 2310506 2605459
3513108 4
3108107 1707702 2413805 2927408
3513207 5
3167202 3304508 4208500 4218806 1302504
3513306 7
3142254 3305208 5205497 2301000 2303006 2408805 1100288
3513405 4
3518107 2805604 4112959 1301951
3513504 3
4304507 3123908 5221551
3513603 5
4322376 3548005 4217402 5300108 2918506
3513702 3
3152709 2512721 3164100
3513801 9
3106101 3151206 3535200 3537107 3554409 4201000 4202438 2305803 2405405
3513850 5
3142502 3156502 2311207 2603108 2920601
3513900 7
4305959 2916005 3514304 5216007 2104404 5204300 4117271
3514007 4
3137502 3163409 3542305 2106409
3514106 7
5003504 4216503 2404408 2702405 2707206 2929206 1304203
3514205 8
3102506 3171204 3544400 4211603 2201150 2208700 2606804 4100806
3514304 9
3509106 4309001 2916005 3513900 3514601 2104404 2805901 5204300 4128005
3514502 5
4314704 3124708 3301306 2923035 4119004
3514601 6
3100807 3138674 3514304 3541703 2805901 4128005
3514700 6
4311429 3147709 3159100 3170701 1707108 2308807
3514809 10
3104601 3303906 3521705 3525904 3549409 4200606 4202107 1507003 2100808 2112852
3514908 8
5000807 3121704 3134905 3501202 3550001 4200903 2206951 2510907
3514924 9
2906303 3104452 3136801 4206751 4315149 1721257 2207801 2412104 1302553
3514957 6
3504503 4215059 1502608 1720903 2506301 2510105
3515004 6
3117603 3125952 3522703 1503408 2207603 2705309
3515103 4
3115359 2209500 2903003 4309555
3515152 7
3146503 3515509 3515905 3516804 2503100 2919801 5201454
3515186 8
4317954 5001508 3530409 3543402 3550902 4201109 4110201 4111258
3515194 6
4200754 3170057 3519907 2700409 4321105 1100056
3515202 6
3150406 3166303 3168606 1713700 2503704 2802007
3515400 5
2906303 3539103 3543303 2508802 2800670
3515509 4
3146503 3171907 3515152 2503100
3515608 2
5105002 4119657
3515657 9
4309753 4322202 3130606 3305554 5218706 2100832 2509396 4107405 4120309
3515707 7
3105301 3166501 3538907 3551801 1720002 2514107 2931707
3515905 6
3505906 3515152 3516200 3516804 2211704 5201454
3516002 8
4303558 3107901 3120839 3519402 4218350 1707306 1718709 2931202
3516101 5
3147006 5219308 1502202 2516409 2906873
3516200 4
3505906 3515905 3516804 2906857
3516309 5
3106507 3108206 3149408 2102408 2907509
3516408 4
5220504 1712801 2918357 1101757
3516507 6
3123908 3140704 5106265 5107909 2504074 4106001
3516606 17
4200754 4300034 3155009 3169802 3306156 3507753 3509403 4214102 1502152 1505551 2109908 2309508 2700409 2907608 2911402 4321105 4101309
3516705 6
3521309 3529708 2101202 2205276 2512200 2902104
3516804 5
3515152 3515905 3516200 2503100 2906857
3516853 6
4310363 3163706 3305307 3510005 3549508 2105500
3516903 8
4304853 4312153 4323770 3306305 3504404 3552403 4300604 4102109
3517000 5
3124500 3139300 2110906 2705200 4126108
3517109 2
2105351 4128104
3517208 4
5004106 2919405 5209291 4100905
3517307 8
3162906 3304524 4208203 4217402 5217302 2203107 2516904 2607604
3517406 5
5207253 3303708 1720853 2211605 5221601
3517505 12
5004007 5005608 3116407 3143906 3145877 5221502 1500800 1503507 5218805 4118808 4124004 1302900
3517604 3
4114906 3132305 5214861
3517703 12
5102504 2925303 3160801 3507209 3508603 3550100 4314902 5200209 2205359 2513901 2603454 1100031
3517901 4
2926657 2202802 2602100 4121901
3518008 8
4304655 4323101 5104609 3142304 3157500 2301000 2408805 2609105
3518107 7
4303509 3109501 3513405 2200053 4312401 4112959 1301951
3518206 7
4315156 2926657 3128907 3537909 2310308 2928604 4100103
3518305 4
3132107 3505203 2706208 4103024
3518404 3
4314308 2100832 4118907
3518503 6
3135803 3137502 3201308 3302700 1718006 4127304
3518602 6
4306429 5209200 2106359 2111052 2208874 2921302
3518701 4
5106281 2925501 3103405 3510609
3518800 8
4215554 2906907 3169901 3200706 3532702 2411700 2924009 4108700
3518859 5
4304606 1500958 2109205 2412906 2920452
3518909 3
5001102 3203205 1501782
3519006 5
4201653 3512308 5219357 2505303 2608602
3519055 5
3111309 3512308 4321501 5219357 1502509
3519071 7
5003256 3147907 3149507 3545100 1702208 1722081 2406809
3519105 4
4302501 1700251 2101905 4118105
3519204 7
4304614 4204806 5219738 2109551 2210300 2406106 4117909
3519253 8
3545506 3527207 3552601 5107875 2204907 2205102 2206100 2511103
3519303 4
4317103 3162575 3544301 5100805
3519402 6
3120839 3158508 3516002 2109700 2931202 2911709
3519501 6
3110509 3151503 4210001 1505304 2503555 2600906
3519600 4
3509452 4214607 1200450 2306702
3519709 3
3538600 4208104 2505600
3519808 6
3111101 3123700 3534302 2206605 2313104 5106000
3519907 9
4200754 3100708 3200508 3515194 2304459 2608701 2920502 2905156 1100056
3520004 9
5106372 3128709 3133709 3160306 3504107 3537602 2312700 2405702 2921906
3520103 6
4300406 3139706 2202109 2202604 2926202 4112801
3520202 6
4309605 3126752 3544905 3557105 2514651 2515500
3520301 5
3109303 3549904 1501451 2310852 4117222
3520400 6
3152600 4312476 4323002 2506509 2805703 4123303
3520426 7
3509106 4311270 3117108 3142205 2207108 4128005 4107603
3520509 8
4307815 4316402 3170750 3303856 2106607 2910776 4118709 1100122
3520608 5
4304614 3144904 1704600 2209377 2606705
3520707 5
3545100 4207502 2201606 2921005 2922052
3520806 6
4212239 4310504 3163201 2101731 2312601 2404903
3520905 7
4306379 3547304 5200050 1706506 2102507 2109106 2309201
3521002 6
4300406 5003256 3508306 3508702 3533601 2202109
3521101 5
3111200 3140407 4211900 2105658 2700607
3521150 7
3541307 3169059 2402709 2410504 2414159 4115507 1302801
3521200 5
4306130 4322806 2209302 2924108 2931400
3521309 9
3134400 3161601 3200136 3516705 3545001 2307205 2512200 2902104 2915353
3521408 4
5203104 3512803 3550100 5200209
3521507 8
3147709 3505500 4200903 4201505 2503753 2705705 4104907 4105201
3521705 3
3303906 3514809 4202107
3521804 4
5005103 3131703 2101707 2205250
3521903 6
4312757 4216602 4313086 1504703 2918407 5102686
3522000 7
4314027 3524600 4211256 1710508 1718808 2933406 4112603
3522109 6
4316808 3167707 2404309 2603108 2603603 4107306
3522158 6
3302270 3500303 3540309 1200708 2204550 4106407
3522208 8
3111903 3141801 1506401 2805208 5219258 1600105 4112702 1100262
3522307 5
3157401 3528007 4209300 2500577 2906105
3522406 9
4300505 3117306 3119302 3137601 3168507 3301108 3529203 2109452 2507200
3522505 5
4303004 3111309 4321501 2402501 2409209
3522604 4
4300455 1507151 2200806 2201101
3522653 5
4217154 4306106 1501253 1302108 1304302
3522703 9
3117603 3124401 3125952 3515004 3539004 3547601 2400307 2505600 4107751
3522802 5
4307864 5001904 3117801 3122470 2209856
3522901 5
5104906 5105606 1502939 2308609 5204409
3523107 8
4310850 5101308 3509205 2203271 2310951 2607950 2610608 4127882
3523206 6
5106109 4210407 1711803 2609402 2614006 2702355
3523305 9
3303203 3549102 3551009 3553708 4319752 2207777 2611101 2705507 2807204
3523404 9
4308854 3121407 3163805 3166709 5209457 5220264 2313203 2401602 2500734
3523503 8
3118502 3510500 4201257 1506161 1721109 2209856 2927309 4119707
3523602 4
3137502 3155306 2208601 1300102
3523701 7
4306502 5216452 3556958 2411502 2506103 4114708 4123857
3523800 6
3170503 4209706 2100907 2501575 2700508 4113452
3523909 6
2902906 3126109 3129608 3161205 2311959 2703205
3524006 4
3161403 3555604 2312205 2800308
3524105 2
5103452 2901957
3524204 4
3169208 2206050 2505105 2924108
3524303 6
4316204 4202131 1503606 2104057 2702355 2932408
3524402 5
3139201 3143500 2105351 2406601 2601805
3524501 8
5003306 3159704 3202504 5221403 2100907 2501575 2515708 2516102
3524600 5
3522000 5201108 2102754 2933406 4112603
3524709 5
2917102 4217253 5106422 2104909 2409407
3524808 8
4316808 3137403 3200201 3525201 1705557 2605400 4109807 1100080
3524907 5
4213401 5101803 3139607 3140555 1709005
3525003 4
3155306 3162450 2301950 2302057
3525102 7
4301750 2305407 2409605 2501302 2925956 4118402 4123808
3525201 6
3300308 3524808 1705557 2911303 3500808 1100080
3525300 4
3117836 3543303 4206504 2800670
3525409 7
4212007 3114204 4316006 1501501 1711506 2101731 2927507
3525508 7
5107156 3106408 4318200 2210391 2805000 2918308 4103305
3525607 7
4203907 4219176 3102605 1507953 1508308 2413508 1100296
3525706 6
4218756 3132206 3202454 3501103 2307650 4104600
3525805 4
4318002 2206696 2806503 4105102
3525854 5
2911006 2210805 2926509 3515129 4104105
3525904 4
3514809 3549409 4202107 4121505
3526100 4
3131307 5211701 2103257 2913309
3526209 5
3144805 3304409 2408003 2514404 2514503
3526308 5
4314068 2408953 2507705 2508554 4102703
3526407 6
4315800 4212254 2305704 2307403 2400703 2404002
3526506 7
3121803 3300258 3529658 3530102 4307401 5203807 1200179
3526605 3
2300309 4100905 4126405
3526704 7
3138658 3545001 3545605 2111532 2404606 2706208 4109104
3526803 8
4309001 4311270 5005806 3161650 1503754 2401701 2505238 4107603
3526902 5
3555604 2312205 2707206 2929206 4121307
3527009 6
4315958 3158300 4213302 1711951 2303501 2806305
3527108 4
3145703 3156809 5103304 2301851
3527207 6
4310413 3135902 3519253 3552601 2204907 2313559
3527256 5
3160207 3201605 2107258 4126256 4100400
3527306 3
3118007 1718659 4105508
3527405 5
4204707 4217808 2202075 2300903 2913002
3527504 3
3553906 4319372 3124302
3527603 5
3126406 1400100 5103858 2500205 4110904
3527702 7
5107263 2911808 3120805 3160207 2107258 5106257 4126900
3527801 4
5006408 3533502 2100550 2504900
3527900 5
4314175 2922706 3532603 3553302 2511806
3528007 6
4304002 3502754 3522307 2111300 2500577 2906105
3528106 7
4314068 5004502 2210383 2310951 2516151 2901908 4102703
3528205 9
5107800 3543709 3549250 4203303 1500701 1702406 2109304 2406155 2509602
3528304 8
5008305 3103801 3130507 3541109 2103125 2309508 2919009 4103057
3528403 5
4208401 4210035 4318465 2923902 3141009
3528502 7
4207759 5218102 3110004 3170800 1703107 2210102 2610707
3528601 10
4312625 3152204 3164605 3500907 4215703 4323002 2314003 2515203 4309308 1300409
3528809 7
4209854 4315602 3302809 5205000 2110807 2313955 4102752
3528858 7
4311007 5005103 3530508 4201208 1720499 2201739 2509305
3528908 3
4312955 2514602 2904852
3529005 7
3148202 4311775 5107578 2508703 2902302 2922300 4119509
3529104 5
3101102 3548203 4207908 5211503 2102077
3529203 3
3119302 3137601 3522406
3529302 5
4308250 4322327 2311702 2706703 2917805
3529401 8
4314001 3121100 1507961 2309003 2502508 2603306 2931004 4111605
3529500 6
3136207 3143807 5209200 2612406 2614600 4111100
3529609 4
3105707 3153707 5207352 2411056
3529658 4
3121803 3526506 3530102 4109757
3529708 5
3516705 2101202 2902104 2915353 4110508
3529807 3
3149101 3168200 2801702
3529906 4
5208707 3111101 3110509 2600906
3530003 5
4218855 5003751 3145802 3503109 3556008
3530102 9
4205308 3121803 3526506 3529658 3542107 1200179 2400802 4109757 4127908
3530300 5
4322905 3546801 3550704 5202809 2101251
3530409 13
4218855 4317954 3145802 3166204 3501509 3503109 3515186 3536000 3550902 4201109 4205902 2107001 2615607
3530508 3
3528858 1720499 2509305
3530607 7
3165602 3502903 3539301 3552007 1600808 1503101 4103107
3530706 7
5000708 5003488 3512209 3532801 3546009 3551207 4112900
3530805 5
2920007 3532504 1200609 2200103 2601201
3530904 5
4316451 4218608 5220058 2510006 1504505
3531001 4
4306205 5107800 5210604 2111201
3531100 6
3138203 3139706 3203353 2500809 4112801 4124707
3531209 5
3550209 5220108 2305902 2916708 1300060
3531308 8
3127388 3136520 3145372 3166808 3506359 2302206 2306108 2608800
3531407 4
4311155 3508900 4310801 2708907
3531506 5
3136207 3166402 5209200 2101608 2921302
3531704 6
4300646 3109451 3125002 5200506 5210901 2207934
3531803 7
4309704 4316428 5100508 4313409 5220157 2503506 2601409
3531902 9
3115300 3509908 3532157 3535606 5108501 2108900 2402105 4110201 4111258
3532009 5
3130804 5210562 2101350 2112274 2932200
3532058 4
5108303 2104628 4103354 4121109
3532108 6
3115607 3121902 2207553 2406908 2515302 2611606
3532157 7
4309951 5001508 3531902 3543402 3554003 2108900 4111258
3532306 5
5007950 5104500 3103108 3153004 4322251
3532405 6
3148400 3161908 2508604 2609154 2613800 5107701
3532504 7
2916302 2920007 3103009 3530805 2200103 2202455 5103106
3532603 7
5106703 2922706 3527900 3553302 4201307 2108108 4107108
3532702 7
4215554 4301552 3169901 3200706 3518800 4207908 2102077
3532801 7
5003488 3122801 3530706 3547908 5212303 2503209 4112900
3532827 3
4306353 3114105 2706505
3532843 5
2913606 3536703 4206900 4207403 2104073
3532868 10
4302600 3158805 5200175 1503002 1703883 2311405 2928208 5214051 4112405 1100452
3532900 5
4322608 1721000 2102101 2202455 2210409
3533007 2
4310702 4118907
3533254 6
4312906 4320602 3159902 4213500 2100105 2612554
3533304 5
5221908 2401206 2908903 5213772 4110078
3533403 5
4302055 4208302 2103703 2508109 4117305
3533502 4
4318804 3527801 2100550 2923209
3533601 5
4300406 3508306 3521002 2108504 2202711
3533700 4
3123304 3150158 2513208 5220009
3533809 11
5103007 3139805 3536570 4213005 5214861 2203008 2309409 2407401 2930204 4114302 1300300
3533908 4
4217154 4306106 2405603 2603207
3534005 8
5101605 3139508 1200336 2407302 2704302 2912509 2933000 4108403
3534104 7
4304101 5106273 1503705 2102903 2505006 2509909 1502764
3534203 9
4312351 5007109 3110004 3146701 3159407 3302403 1504455 2206753 4113304
3534302 5
3111101 3519808 1506104 2206605 2513703
3534401 4
4314506 4322707 1200435 2929503
3534500 4
4210902 3154507 4201604 2311009
3534609 7
4312179 3105608 3152303 3166956 2306108 2516003 4111704
3534708 5
3103108 4203154 4317608 1505536 2921054
3534757 6
5106802 5107925 2111789 2705408 2804201 2910602
3534906 6
3515350 3116308 5218607 1709807 1712405 2101004
3535002 5
5006200 3112901 1712801 2401404 1100304
3535101 6
5103403 5204508 5204557 2407203 2929057 4128658
3535200 8
3538303 4311106 3513801 3537107 4201000 4202438 2303709 4124509
3535309 6
4210407 4308102 2104057 2401651 2702355 2927101
3535507 5
3133501 3150505 4204608 2208502 2912905
3535606 4
3115300 3531902 4206207 2402105
3535705 6
2104206 2308377 2414753 2505352 2803609 5218003
3535804 5
2108801 2300101 2705200 4112959 4126108
3535903 3
4313391 2933158 4315354
3536000 5
5106828 3166204 3530409 2107001 2408102
3536109 9
3122470 3536901 4202800 5200159 1703883 2211209 2306900 2310209 2511905
3536208 5
4307005 4316907 1502707 2102002 2700607
3536257 8
4202156 3134103 3165602 3540804 1718881 1503101 4107124 4104253
3536307 5
4314076 4320800 3200904 1200138 2205573
3536505 7
4304309 3203130 4202404 4216057 5203302 2103703 4107553
3536570 7
3554300 3132404 3139805 3533809 4319000 2203008 2509339
3536604 4
4305702 2930006 3153905 4112306
3536703 5
2913606 3532843 4206900 5214804 2309102
3536802 8
4211850 4317756 5107297 2925709 3138609 3144300 3155405 2111102
3536901 2
3122470 3536109
3537008 4
3102050 2104206 2205151 2308377
3537107 3
3513801 3535200 4201000
3537156 2
4312005 2211407
3537206 7
4306379 4309258 4202073 2309201 2608107 5107768 4106456
3537305 0

3537404 8
4317954 3103751 3145802 3549953 3553609 4201109 4117701 4122651
3537503 4
3510609 3553104 5222005 2103604
3537602 3
5106372 3133709 3520004
3537701 3
4316402 2505907 4307815
3537800 8
4204756 3101300 3138302 1400506 1507201 2201960 2709301 4107124
3537909 7
4315156 3518206 3538501 5209705 2304251 2310308 2929701
3538006 4
2203107 2512507 4115853 4118857
3538105 2
2203255 4125209
3538204 6
3130507 3541109 2311504 2906204 3502408 4110706
3538501 4
3510203 3537909 5209705 2304251
3538600 7
3306107 3519709 3543808 3547601 4208104 2505600 4115457
3538709 4
4217501 4207205 5215801 1303106
3538808 6
5107792 3147402 3156601 2605004 4118451 1101104
3538907 10
4317509 3145059 3166501 3515707 4310330 2501906 2612307 2909901 2931707 5212253
3539004 5
3162203 3522703 3547601 2400307 2516300
3539103 6
2906303 3109105 3515400 3543303 4206504 4206751
3539301 5
3502903 3530607 1600808 1504976 4107520
3539400 5
2209807 2210003 2806701 2918209 4116505
3539509 5
2912103 2923001 3103504 2203909 4122602
3539608 4
2603454 2919157 4108205 4103701
3539707 8
4309704 4316428 5106281 2925501 2408904 2504108 2605202 4120408
3539806 7
3107406 3118007 3203320 4206009 4207007 1718659 2611002
3539905 7
5107040 3159506 2200905 2304905 2509057 4109104 4114807
3540002 5
4215752 3138609 3512704 3540853 4126256
3540101 4
3111606 1503705 2504207 2511707
3540200 5
4311908 3302700 2111003 4111704 4111803
3540259 6
3144706 4216305 2606705 2929404 4206702 4110953
3540309 5
3522158 4207304 1200708 1703842 2204550
3540408 6
4200507 3142205 3202900 3203007 4214409 2207108
3540507 5
3161106 3301876 4214706 2703759 4115754
3540606 4
4312708 3501152 4219408 2927408
3540705 8
3117702 3303807 4203808 4316006 1504604 1711506 2513109 5205521
3540754 5
3133204 4206900 4207403 5214804 5222302
3540804 4
3536257 2924603 4107124 4104253
3540853 5
4215752 3138609 3144300 3540002 4218509
3540903 8
4205605 4212908 4309803 4312104 3160108 3204906 2202208 5001003
3541000 4
3104106 3136603 2702702 2931103
3541059 8
4204905 3122504 5108808 1504976 2202059 2403103 2407609 5215652
3541109 12
4302709 3130507 3171154 3528304 3538204 3542404 2408409 2906204 2919009 3502408 4114500 4110706
3541604 5
3108305 3300506 3506003 2210375 1600204
3541653 7
3544103 5206701 2201002 2201804 2915007 2925931 4127106
3541703 7
4311205 3100807 3138674 3166006 3514601 4204509 2310803
3541802 2
3165578 2503704
3541901 7
4205001 4309258 3136579 3143401 2209872 5107768 4126652
3542008 5
5220686 2203271 2501351 2609006 2610608
3542107 5
4315909 3530102 2400802 4127908 1303205
3542206 4
5008305 3103801 3130507 2803302
3542305 12
3114303 3118601 3137502 3157708 3160900 3514007 1200203 2106409 2202752 2208601 2404507 4125407
3542404 7
3130507 3149705 3541109 2408409 2802908 4100608 4110805
3542503 4
4200556 4202537 4306932 3552809
3542602 5
4313011 3159506 2111532 2411429 4109104
3542701 5
3130507 3155801 1701002 2803302 4121000
3542800 6
4318101 4320206 2903409 3108909 5214861 2701506
3542909 5
5103361 3144003 2402303 2616506 4120853
3543006 5
4306429 4308656 3117009 2101509 2505402
3543105 6
4308078 3305133 3543709 2509602 2901353 5204953
3543204 6
4311130 5217203 3127305 2414001 4103958 4114708
3543253 4
3143609 4205456 2401859 2600054
3543303 5
3515400 3525300 3539103 4206504 2800670
3543402 8
4211454 4309951 5001508 3515186 3532157 3550902 4301636 4306551
3543501 5
1707652 1708205 2108504 2202604 2926202
3543600 7
4301404 3127800 3150901 2203701 2309607 2404200 2502904
3543709 10
4319802 3528205 3543105 3549250 1200344 2304350 2401008 2509602 2608404 5204953
3543808 5
3538600 4208104 2409332 4115457 4118857
3543907 4
3140902 3555604 2108454 2608008
3544004 6
3555000 2413706 4101002 4104055 4106571 4112751
3544103 7
3171303 3541653 2201804 2311306 2803401 2917003 2925931
3544202 4
3205176 3301850 2506905 1505437
3544301 6
4317103 5101209 3162575 3203056 3519303 4114104
3544400 9
4318408 3102506 3128600 3514205 1712405 2107902 2208700 4107900 4123501
3544509 3
3107000 3300407 4101150
3544608 7
4305355 4314605 3169307 3548500 4208708 4219358 1712009
3544707 8
4302501 4316709 2933257 3111507 3506508 2207793 2309904 4118105
3544806 6
3167608 1713304 2604700 2701704 2918803 4101606
3544905 7
4202081 4309605 5001904 3203106 3520202 3555406 2515500
3545001 6
3161601 3521309 3526704 3545605 2404606 2512200
3545100 6
3519071 3520707 4207502 1702208 1722081 2921005
3545159 6
3535408 2903508 3204955 5210307 2906006 1101450
3545209 6
4313300 4313334 5207253 2203420 2610509 4127957
3545308 4
2919603 2922904 2929370 4111902
3545407 4
3101409 2414605 2708709 5102694
3545605 7
4313011 3161601 3526704 3545001 2111532 2307205 2411429
3545704 8
2923001 3116902 3152105 3301405 2203909 2407807 2706505 5211909
3545803 8
4310462 3150901 3304607 5219001 2410702 5103502 4128500 1101476
3546009 4
5000708 3103009 3512209 3530706
3546108 5
4300851 4322533 3125705 3129509 2101103
3546207 7
4302402 3205309 4212809 4213005 2309409 2500908 2605509
3546256 3
3504503 4304671 2106375
3546306 5
3154101 5217708 2401859 2600054 2701357
3546405 6
3112000 3163904 3167608 3501905 5108907 2604700
3546504 6
4300059 4305207 3507605 2207751 2406502 1302405
3546603 6
1718006 2111003 2302057 2306504 2309003 2606101
3546702 5
4202206 4212056 2109304 2406155 2702207
3546801 6
4322905 3530300 3550704 5105101 5107248 1500701
3546900 5
3131505 1600055 1600279 5100250 2112506
3547007 6
3137700 3150901 4209151 5219001 2410702 4103040
3547205 5
1600253 2200202 2500809 2609204 4124707
3547304 5
3502002 3520905 5200050 1706506 2204709
3547403 6
2916807 5215603 2101772 2207009 5103106 4104501
3547502 5
4205605 3153806 2203404 2305654 2804003
3547601 7
3306107 3522703 3538600 3539004 2505600 2510659 2516300
3547650 6
3504701 4218202 2508406 2610905 2928307 4105300
3547809 7
3125101 3555802 3557303 1705607 2706208 4103024 4115739
3547908 6
3140506 3532801 4310108 5212303 2503209 2910800
3548005 6
4322376 3513603 4217402 5222054 2111763 2606309
3548054 4
3125507 2303303 2500106 4120655
3548104 5
3128600 1400605 2203354 2906808 2931103
3548203 2
3529104 4207908
3548401 8
3118106 3150000 3503208 3552205 2302008 2616407 4100707 1300904
3548500 4
3304755 3544608 4219358 1712009
3548609 7
4310462 4313490 5001243 3150901 4203253 2205524 5103502
3548708 3
4321436 2704401 2929800
3548807 8
3122207 3554409 5200803 1711506 2312007 2609907 2927507 4119806
3548906 7
4314407 3119401 3508108 1200385 1505908 1712157 2515971
3549003 9
4313805 2919959 3161106 2306306 2513158 2703759 4121604 4123006 4115754
3549102 4
3303203 3523305 3553708 2415008
3549201 6
3156304 3551900 3557105 4201703 4202602 2604908
3549250 4
5107800 3528205 3543709 2608404
3549409 12
4305132 4307302 4311205 4318614 3514809 3525904 3551603 3551702 4204509 2100808 4113254 4121505
3549508 5
4310363 3124906 3510005 3516853 2105708
3549607 9
5006002 2906600 3554656 4209805 4310652 2107605 2112001 2704906 2913101
3549706 5
4317251 5105176 1600212 2106631 2924405
3549805 6
3103108 1710904 2109502 2204006 2516201 2613206
3549904 6
3109303 3520301 1502103 2516607 2911907 4110003
3549953 7
5003751 3103751 3537404 3553609 3556008 5202601 2922730
3550001 5
3140209 3514908 4200903 2510907 2705705
3550100 6
5203104 2925303 3507209 3517703 3521408 5200209
3550209 10
3151701 3531209 4213609 4215109 5103205 1505635 1708254 2305902 2917300 1300060
3550308 4
4317954 5108501 4110201 4122651
3550407 10
4318432 5107750 3131505 4200200 5100250 1507474 2110658 2603801 5106778 4123204
3550506 4
5007505 2605459 3134509 3502903
3550605 5
2924702 2804300 2805802 2904050 4120101
3550704 7
4306205 5107800 3530300 3546801 1500701 2101251 2111201
3550803 5
4211454 5106828 3166204 3550902 4301636
3550902 9
4211454 4317954 5001508 3166204 3515186 3530409 3543402 3550803 4201109
3551009 5
3303203 3523305 3556107 4202503 2611101
3551108 6
4320230 3147006 4202453 5212501 2708907 5214903
3551207 8
3140506 3512209 3530706 5201603 2311959 2908101 4112900 1101559
3551306 6
5103254 2208551 2402006 2517407 2600807 2914901
3551405 5
3148301 4218004 2210003 2612505 2702306
3551504 7
3133501 3134004 3145505 3161700 4203154 2401800 2602605
3551603 4
3549409 3551702 4216503 4113254
3551702 4
3549409 3551603 4216503 4121505
3551801 6
3515707 1507607 2514107 2903201 2931707 4102505
3551900 10
4312203 4318465 3141009 3156304 3549201 3557105 2209971 2402303 4113601 4115804
3552007 10
4207759 3103900 3122504 3530607 1600808 5108808 1504976 2203800 2407609 4103107
3552106 3
4310702 4213351 2205904
3552205 7
4315313 3511300 3548401 4213708 2302008 2616407 1300904
3552304 7
3201704 4313409 1500404 2208304 2602803 2800100 1100155
3552403 6
4312153 4323770 3516903 4300604 5208400 5212808
3552502 5
3129806 3138625 5203906 2113009 4116802
3552551 5
3506102 1508035 1709302 2701605 2931301
3552601 7
4310413 3303302 3505351 3519253 3527207 5107065 2205102
3552700 7
4300455 4318499 4210308 1507474 2201101 2608206 4124806
3552809 5
4200556 4306932 3542503 2803104 5208301
3553005 7
4309902 3134608 3136579 4202859 5209101 5218052 2209872
3553104 6
4320453 3103405 3116001 3510609 3537503 2103604
3553203 7
2922706 3137536 4201307 5107941 2200202 2313401 2612802
3553302 5
4314175 4322558 5106703 3527900 3532603
3553401 9
3114907 3501509 3503109 3556008 3556909 4205902 5202601 2302503 2615607
3553500 6
3166709 1501576 2402907 2403004 2923357 1100924
3553609 4
5003751 3145802 3537404 3549953
3553658 6
2906907 3116100 3121506 3131208 3556701 2908507
3553708 6
3523305 3549102 4319752 2415008 2501500 1301308
3553807 9
4314779 3127370 3131000 3148608 3507803 2604403 3515806 5213707 1301407
3553856 7
3130556 3203056 3205069 5203203 5203609 2303105 4110904
3553955 5
4316808 3137403 3167707 3200201 5215900
3554003 5
4309951 3532157 4212056 2108900 1101005
3554102 10
4204400 3116605 3507407 3507704 3507753 4214102 1502152 2500601 2922508 4116802
3554201 5
4306304 4321451 3124005 2207553 2705903
3554409 8
4217956 3122207 3151206 3500600 3513801 3548807 5200803 2305803
3554508 7
4323754 3106309 3556909 4205902 1200427 2515104 1100254
3554607 7
2914653 3204351 3306008 3503000 1501709 2508505 5107776
3554656 7
3549607 4209805 2100402 2300606 2704906 2803500 3523008
3554706 3
1718808 2805406 3520442
3554755 6
4211876 4319364 5201504 3554953 2501104 2512309
3554805 4
4310603 3204906 1504950 2408508
3554904 6
5200175 1713601 2306900 2310209 2932408 4300802
3554953 6
3554755 2300200 2501104 2512309 3526001 1100049
3555000 4
3544004 2109809 2413706 4112751
3555208 5
5103809 1508001 2207777 4116604 1301308
3555307 5
3128204 3152709 3204401 4114500 4101309
3555356 4
4205159 4303103 1508126 2411106
3555406 4
4202081 4309605 3544905 2514305
3555505 6
4309407 3116100 3125903 2806206 2908507 3502101
3555604 9
3161403 3524006 3526902 3543907 2106201 2108454 2312205 2608008 2929206
3555703 6
3117836 3148756 3508702 2304103 2604502 2909802
3555802 6
3547809 3557303 2308500 4115739 4117214 4122008
3555901 3
2610301 2611804 1300680
3556008 6
5003751 3503109 3530003 3549953 3553401 5202601
3556107 6
5007703 3303203 3551009 4202503 1504307 2500775
3556206 9
3115102 3123502 3133303 3145505 3170107 3504107 2305209 2909604 3517802
3556305 5
3158805 3203809 3203908 2928208 2932408
3556354 7
4305835 3126000 1706100 2503605 2504405 2706406 4103503
3556404 6
2915304 3156809 3506805 2301851 2914000 1301209
3556453 4
4320453 3116001 2413300 4119657
3556503 7
4317400 3109600 5108055 2405603 2503803 2603207 4101507
3556602 5
4219705 3120151 3120508 3137205 2517001
3556701 11
4308706 2906907 3116100 3121506 3303104 3553658 5209952 1703891 2103406 2302107 2923308
3556800 8
4305371 3101300 3167806 5219456 2924603 2927200 4105607 4115358
3556909 7
3553401 3554508 4202503 4205902 1200427 2302503 2500775
3556958 11
4213104 4306502 3104205 3117504 3126752 3127305 3523701 2312304 2930303 4318507 4114708
3557006 6
3115359 3116159 3303500 2101970 5202353 4122701
3557105 10
3104205 3126752 3520202 3549201 3551900 4202602 2106904 2209971 2514651 4113734
3557154 7
4310579 5004403 3158805 4214805 2801900 5214051 4106803
3557204 8
3145208 3160108 2111748 2202208 2408003 2514404 2603926 4121604
3557303 7
4305306 3547809 3555802 1705607 4124905 4107009 4122008
4200051 10
4208005 4305405 3301504 4211751 5218904 1711902 1711951 1718865 2806305 5200605
4200200 7
3550407 2503407 2603801 3539202 5106778 4122305 4123204
4200309 7
5000252 3112109 3167400 1713304 2400505 2918803 4101606
4200606 6
3102704 3514809 5202155 1507003 2112852 2700706
4200705 4
4323705 3141306 3202009 2514305
4200903 6
3514908 3521507 3550001 2206951 2705705 4105201
4201000 3
3535200 3513801 3537107
4201109 6
4317954 3145802 3515186 3530409 3537404 3550902
4201208 7
4313607 5005103 3125101 3128006 3144375 3528858 2509305
4201257 3
3510500 3523503 2910750
4201307 8
2922706 3500204 3532603 3553203 1505205 2612802 4107108 4113452
4201406 4
3201159 3201407 5106422 2517100
4201505 5
4321477 3147709 3521507 2308807 2503753
4201604 8
4210902 5106851 3168200 3534500 2304954 2311009 2803807 2922854
4201703 7
4321808 3156304 3304151 3549201 2604908 2802700 4107702
4201802 7
4310553 4314407 3119401 3301876 5204102 2609808 2905305
4201901 5
4310504 3127404 3163102 3164902 1506807
4201950 4
4302006 3123528 3163300 2500205
4202008 4
4316402 2106003 4103354 4118709
4202057 4
4322558 2921104 4219200 2304509
4202073 5
4306379 3137106 3537206 5107768 4126652
4202107 8
3133758 3303906 3514809 3521705 3525904 1722107 2932309 4121505
4202131 7
4316204 3500501 3524303 1711803 2407005 2932408 4106506
4202206 5
3159803 3546702 4212056 2702207 1101005
4202305 5
4215687 1200351 5104559 2904050 4123907
4202404 5
4302055 3203130 3536505 2103703 2921609
4202438 4
3151206 3513801 3535200 4124509
4202453 5
4202578 3551108 5212501 2705002 2708907
4202503 8
3551009 3556107 3556909 4313201 1200427 1501725 2500775 2611101
4202602 6
2914802 3549201 3557105 2106904 2604908 2902005
4202701 2
3547106 4305306
4202800 3
3536109 2306900 2310209
4202859 7
4309902 3110400 3553005 4218400 5218052 2800670 5214606
4202875 4
2909703 5105580 4126272 4117453
4202909 2
5201504 2512309
4203154 7
3103108 3133501 3534708 3551504 4204608 1505536 2602605
4203204 8
2929354 3118007 4218301 4322541 5220454 2100709 4127809 1100015
4203253 6
4321907 5001243 3300225 3548609 2205524 4206801
4203303 4
3528205 1702406 2509602 2709400
4203402 6
4306502 4318465 5216452 2925105 2209971 2210706
4203709 5
5107040 3125101 3144375 1400308 2706208
4203808 6
4315305 3303807 3540705 1711506 2103554 2609907
4203956 5
4309753 2513505 2605509 1600501 4107256
4204178 4
3136520 3505401 2301406 2502409
4204194 6
3145455 3147105 2107100 2111607 4101002 4106571
4204251 3
1200393 4203907 3144102
4204509 6
4311205 3541703 3549409 2310803 2708006 4113254
4204558 7
3123106 3502804 3503406 4304606 2304301 2602407 2925907
4204608 5
3133501 3535507 4203154 1505536 2208502
4204806 4
3168408 3519204 2109551 4117909
4205100 6
3138005 3152501 5212006 2203859 2204006 2803906
4205159 7
4311239 3148905 3156452 3555356 1508126 2411106 2607901
4205191 5
3541505 5220504 3140803 3171204 4113908
4205407 8
4301305 4301750 3157609 3159308 2305407 2606903 2807501 4103800
4205456 8
4305850 3102902 3143609 3157807 3543253 2600054 2904852 2933059
4205506 3
3127388 2302206 4204152
4205555 3
4212056 5203962 5211008
4205704 7
4306320 3125606 3501400 1718758 2411205 2507507 2903706
4205803 4
3135456 2926103 5221452 4104402
4205902 7
3106309 3501509 3530409 3553401 3554508 3556909 2107001
4206009 9
4310579 3107406 3203320 3539806 1503002 2414001 2611002 5214051 4103958
4206108 6
4322905 3103207 3153202 5202809 2600708 4110052
4206207 3
3535606 2104651 2402105
4206306 4
4211405 4320230 2512721 2707107
4206504 9
3109105 3117836 3122702 3127701 3525300 3539103 3543303 1716109 2502151
4206751 11
4312609 2906303 3104452 3109006 3109105 3122702 3140605 3514924 3539103 2207801 4102802
4206900 5
3532843 3536703 3540754 4207403 5214804
4207007 7
3107406 3118007 3539806 4322541 5220454 4127809 1100015
4207106 4
4211603 5106224 2109239 2201150
4207205 9
4204301 4217501 4317202 4318309 3143302 3538709 2310605 2504108 1303106
4207304 9
3117836 3134608 3540309 5218052 1703842 2204550 2411403 2909802 4119152
4207403 6
3135050 3532843 3540754 4206900 5222302 2104073
4207502 8
4312179 3105608 3520707 3545100 4303905 1702208 2514909 2922052
4207577 5
3509809 1505106 1505635 2206605 5106000
4207908 10
4301552 4301875 3202652 3529104 3532702 3548203 5211503 5103700 1504000 2102077
4208104 7
3123809 3519709 3538600 3543808 2505600 2512507 4118857
4208203 6
4312674 4315107 3517307 4217402 5104526 2516904
4208302 5
3201100 3533403 2508109 2616001 4117305
4208450 5
3201506 3204351 3503000 1502707 4117404
4208500 6
4306700 3167202 3513207 4218806 2106326 2200400
4208708 9
4305355 4314605 3108404 3111804 3544608 1712009 1720259 2205805 2210631
4208807 4
4321436 5102702 3304557 2110807
4208906 6
3170578 3301900 5219100 2100501 2200053 2504009
4209102 4
3107000 1720937 2510709 2928109
4209151 6
3137700 3150901 3547007 4307401 2203701 2502904
4209300 11
3146305 3154705 3157401 3165800 3504800 3522307 1507979 2500577 2704708 2907806 4101705
4209409 4
5003256 3147204 1722081 4118006
4209508 4
3152600 4215703 2314003 4123303
4209607 6
5107206 3141603 5210158 2201408 2313757 5106182
4209706 9
5003306 3523800 1716653 2405108 2501575 1507805 4108452 4113106 4113452
4209805 10
4320305 3549607 3554656 5208905 1506906 2112001 2307304 2703601 2803500 4113007
4209904 4
3155702 3163003 2108306 2311355
4210001 8
3110509 3151503 3301207 3519501 5217104 1720200 2100600 4120606
4210100 8
3112059 3164902 5205455 1506807 1715150 2107506 2307502 2307635
4210209 6
5004809 5008008 1718907 2202000 2205607 2208106
4210308 7
4300208 4309571 4310207 3552700 1507474 2201101 2209955
4210407 6
3523206 3535309 4214003 2614006 2702355 2927101
4210605 9
5000609 3115607 3125309 3144003 4312476 2203503 2514800 2611606 2805703
4210704 4
4313508 1707652 2104503 2105963
4210803 5
2807501 3121001 5201405 3171030 2933174
4210852 7
4219507 4321303 4313201 2608057 2611101 2705507 2807204
4211058 8
3115706 3300159 2501807 2708600 2919900 4103479 4120200 4108957
4211108 9
3110608 3127602 1702000 1707009 2204600 2509206 5102637 1500859 4127965
4211207 6
3131802 3150000 3165107 2302008 2303808 2909307
4211256 7
2904803 3505401 3522000 1718808 2301406 2933406 3520442
4211306 6
4207601 5003207 3116803 4322509 5107305 2413359
4211504 6
4315602 3121258 3301801 3505708 2611507 4101804
4211603 5
3514205 4207106 2109239 2201150 2606804
4211702 6
5001904 3113008 3122470 3203106 2211209 2511905
4211751 6
4213153 4306353 3301504 4200051 1718865 2203909
4211892 5
3118205 2304004 2410603 2506905 2606408
4211900 10
4316907 3115805 3140407 3521101 1707553 2102002 2405207 2501534 2605806 2700607
4212056 10
4309951 3546702 3554003 4202206 4205555 4301636 5203962 5211008 2406155 1101005
4212205 4
4308409 1503077 2907004 4121000
4212254 2
3526407 4315800
4212304 6
4306320 3119906 3164308 4318481 2903706 4109708
4212403 4
5219308 2929909 4103909 1304260
4212502 5
4320859 4212809 4213005 1720499 4103453
4212650 7
4218251 1504901 2108058 2804300 2909208 4301909 4123824
4212700 5
4312625 3202009 2402204 2922102 2902005
4212809 5
4302402 3546207 4212502 4213005 1720499
4213005 7
3533809 3546207 4212502 4212809 2203008 2309409 4103453
4213203 7
4313706 5209937 5107354 2103802 2610301 4126678 1300680
4213302 5
3118007 3527009 2303501 2306207 2806305
4213351 6
4310702 4322202 3552106 2205904 2509396 2608255
4213500 6
4320602 3533254 5209705 2612554 4127858 4100103
4213609 8
3509809 3550209 4214300 1505635 2205516 2412302 1300060 1301159
4213708 7
5007406 3120102 3507308 3511300 3552205 1504422 2302008
4213807 8
3169356 3171006 3302270 2210052 2409902 2909109 4120705 1100205
4214003 6
3107703 4210407 2209104 2511202 2614006 2927101
4214102 6
3116605 3507753 3516606 3554102 2109908 2310258
4214300 9
3128303 3507209 4213609 2111029 2205516 2412302 2513901 2916708 1301159
4214409 5
4200507 3540408 2207108 2207504 2210631
4214508 4
2914653 3115904 5101902 1504109
4214607 9
3112208 3509452 3519600 4217600 4309050 5211206 2210656 2305357 2306702
4214706 5
3151404 3161106 3301876 3540507 2603926
4214805 4
5004403 3130408 3158805 3557154
4214904 4
4317806 3130606 1701309 2302305
4215000 4
2105906 2607703 4122404 3555109
4215059 7
5106505 3304128 3514957 5200258 1720903 2510105 4102307
4215109 7
2917409 3143153 3146305 3151701 3550209 2305902 2908903
4215307 11
2903300 5205513 5208806 1200336 1715705 2924058 5207105 2920205 5219704 4109658 1300631
4215455 4
4314076 5205406 1200138 2807600
4215505 3
5107305 2413359 2413557
4215604 7
3127107 3133907 4215802 2102309 2402600 2607505 2908804
4215653 5
1702158 2109007 2208551 2507606 2914901
4215679 7
4313425 3163003 1718402 2614857 2903235 2924058 4109658
4215703 5
3152600 3528601 4209508 4323002 2314003
4215802 7
4215604 2102309 2104206 2205151 2402600 2505352 2908804
4215901 6
3100401 5220108 2301703 2305902 2908903 2916708
4216057 5
3203130 3536505 2101905 1600238 4107553
4216206 6
3503950 5106216 2702553 2807006 2911105 4123600
4216305 4
3540259 2905107 2929404 4206702
4216354 4
3138104 5206909 5107578 2902302
4216404 4
2903953 2926905 2909703 3115706
4216503 11
3514106 3551603 3551702 4304713 2404408 2514008 2702405 2708006 2909406 4113254 4121505
4216602 10
5106281 3118502 3158102 3521903 4313086 1504703 2408904 2601706 2903102 5102686
4216800 4
4321469 3120003 2514206 2605103
4217006 5
5004809 3159407 3512605 1504455 4124608
4217105 7
4322343 3139904 4218905 1709500 2308104 2412203 5221601
4217253 6
5005681 2917102 3129657 3524709 2409407 2414506
4217402 8
4312674 3513603 3517307 3548005 4208203 5217302 5300108 2111763
4217600 6
5101605 3112307 4214607 4309050 5211206 2305357
4217709 8
5007307 3101805 4319901 2902658 2908408 2923803 5202502 4120150
4217808 7
4306908 3203304 3527405 2300903 2511608 2901106 2913002
4217907 7
3547700 3112406 3134202 2203750 2210938 2803708 2926400
4218004 5
3551405 1707405 2210003 2612505 4116505
4218103 6
5004908 3102852 2409506 2515708 2609303 1507805
4218202 5
3504701 3547650 2508406 4105300 4119202
4218251 6
4212650 1504901 2508208 2804300 4123824 4104006
4218301 5
4317301 2929354 3120409 4203204 4322541
4218350 8
4315057 3107901 3516002 1707306 2111953 2204105 4118501 4126306
4218400 8
4309126 3110400 3111804 4202859 1703701 2310100 2604205 5214606
4218608 4
4316451 3530904 2510006 4120507
4218707 9
5007976 3101631 3115201 3130655 3152006 2310407 2407104 2616209 2919926
4218806 7
3513207 4208500 5203302 2103703 2200400 4113809 1302504
4218905 6
3102209 4217105 2308104 2412203 2923605 1301100
4218954 3
3147303 3505906 2906857
4219002 5
3166907 3513009 2210953 2310506 4107520
4219150 5
3120607 3128253 3145901 1702901 1600709
4219200 9
4322558 4322707 5108402 3170529 3201209 4202057 1200435 1703800 2304509
4219309 6
1703073 1720309 2207355 2307650 5215256 4108551
4219358 5
3169307 3304755 3544608 3548500 1720150
4219408 7
4312708 4323606 3501152 3540606 2410801 2413805 4126009
4220000 6
5008404 3152131 3167905 3205002 2311801 2904209
4300570 4
4311239 3143005 3506706 2113009
4300604 3
4323770 3516903 3552403
4300877 9
3536406 4305447 4312427 3122355 2202653 2305100 2806909 2911501 4122206
4301057 5
3118403 3158201 2607802 2931905 4116950
4301636 11
4211454 4309951 5106828 3166204 3543402 3550803 4212056 4306551 5203962 5105101 5107248
4302303 5
3145406 3507001 5207352 2915700 4120002
4302352 6
4310538 4320305 3154309 3509007 2802007 1600204
4303103 9
4219507 3305604 3555356 4307609 1508126 1718501 2304657 2411106 2608057
4303608 9
3126208 3156106 1400282 2201507 2303956 2306603 2605459 2614105 4102000
4303673 6
2913507 3102001 3138401 5204805 1506302 2513851
4303905 5
3105608 3160405 4207502 2306108 2514909
4304408 4
4215554 3109600 1703057 2102150
4304606 8
4321956 3123106 3503406 3518859 4204558 5212055 1500958 2920452
4304630 7
3116209 3133402 3149606 3150539 5211701 2103257 2202117
4304671 4
4316709 3504503 3546256 2106375
4304713 4
4216503 2310803 2708006 2909406
4305108 10
3147808 1703826 2204105 2504033 2606606 4115606 4118501 4124103 4126207 4126306
4305454 3
5005608 3116407 3161809
4306403 4
5209937 2102556 4116901 4110102
4306551 3
4211454 3543402 4301636
4307401 7
4205308 3137700 3526506 4209151 5203807 1200179 2203701
4307609 7
4208955 3305604 3508405 4303103 1718501 2200954 2411106
4307708 5
4200754 3100708 3155801 3500709 1701002
4308102 6
3115359 3303500 3535309 2401651 2927101 4128534
4308201 4
2900801 5218391 2609709 4105904
4309050 8
5101605 4214607 4217600 2210656 2305357 2407302 2505808 4124053
4309100 6
3101904 3156205 3171501 2514453 2919306 5213087
4309209 5
4216255 4219606 4308508 3102001 3138401
4310108 5
4305116 3547908 5212303 2100204 2910800
4310330 5
3541505 4304853 3538907 2909901 5212253
4310652 4
5006002 3549607 2603504 2913101
4310801 6
4311155 3147006 3531407 5219308 2708907 5214903
4311122 4
5005202 3106804 3151305 2706422
4311627 7
2932705 3105707 5208152 2208601 2504157 2912202 4118204
4311643 3
2208858 2506400 2509909
4311734 5
5203104 3103603 3204559 3507001 5213806
4311775 9
2931350 3148202 3501707 3529005 1507102 2102325 2301109 2929008 4119509
4312377 5
4207601 2916609 3157500 2206209 2514552
4312443 9
5004700 3130705 3139409 3300951 1200252 1500602 2100303 2102358 2924306
4312476 7
3132602 3520400 4210605 2506509 2514800 2805703 4101051
4312500 5
5103007 2407401 2407708 4128302 4113700
4312617 3
1200252 1400407 2903805
4313060 5
4317756 5107297 3303005 2930709 4104006
4313086 7
4312757 3118502 3510500 3521903 4216602 2910750 5102686
4313201 6
4321303 4202503 4210852 1200427 1501725 2611101
4313375 3
3305000 1501303 4114104
4313409 8
5100508 3200169 3201704 3531803 3552304 2503506 1100155 1101203
4313508 10
4322350 4210704 1600253 2104503 2105005 2105963 2308302 2406304 4111001 1101708
4313656 6
5221809 1504752 1500347 2209708 2513653 4116000
4314050 6
4302584 3106705 3120607 5204854 4117107 4118600
4314423 5
5102504 2925303 3143005 3160801 5215504
4314464 5
2304459 2705606 2925253 5204656 3515806
4314803 6
4323770 3301009 2306256 2927002 5213509 4102406
4314902 4
3517703 2205359 2607901 1100031
4315149 5
4300001 3514924 1721257 2409803 1302553
4315750 10
4300208 3100500 3136652 5201207 2106508 2109809 2110005 2200277 2413706 4106571
4316006 5
4212007 3525409 3540705 1711506 5205521
4316956 4
5103437 3149952 3159100 2308807
4317608 6
5104500 3300506 3503307 3534708 1505536 2921054
4318200 7
4316733 3525508 2805000 4301800 4103305 4111308 4116307
4318481 7
3119906 3164308 4212304 5208004 2310704 2704500 4102604
4318622 4
4322343 3132305 3159605 1709500
4318705 4
3104908 3137007 1702901 1600709
4319000 5
3554300 3132404 3536570 2608750 4114203
4319505 5
3129202 3509957 5200100 2903276 2913903
4319752 4
3523305 3553708 2207777 1301308
4319901 10
4200556 4317806 5007307 3112406 3502309 4217709 2803104 2908408 5208301 4128625
4320008 8
4315008 3100500 3136652 3149002 3301157 2606606 4306767 1304401
4321204 14
5007695 5104807 5104906 3142502 3156502 3303401 5217609 1505601 2307601 2308609 2311207 2613602 2802403 2902054
4321352 6
4318606 3105202 3164407 5105150 2211357 2706604
4321436 13
5107602 3302809 3505708 3548708 4208807 2110807 2313955 2508208 2611507 2704401 2929800 5102702 4104006
4321501 5
4303004 3111309 3519055 3522505 1502509
4321600 3
3141108 5213004 4119251
4321667 6
4304507 5107404 3108701 3135308 3140803 5106265
4321709 6
4316733 3205150 2609600 2703403 2926301 4116307
4321832 4
3101201 3301306 2923035 4109401
4322509 4
3116803 4211306 2200608 2413359
4322541 10
3107406 3112703 3120409 3507456 4203204 4207007 4218301 5220454 2403608 4108304
4323002 7
3532207 3152600 3520400 3528601 4215703 2515203 2805703
4323804 5
4312351 3118403 5218508 5218003 4116950
5200050 10
3202207 3204005 3502002 3520905 3547304 1706506 1718204 2109106 2515401 4104709
5200100 6
4306734 3113909 4319505 5210901 2903276 2913903
5200134 5
3509502 1502806 2200251 2928307 1100338
5200159 5
3536109 1703883 2511905 1508084 4112405
5200175 7
3203809 3532868 3554904 1703883 2306900 2928208 2932408
5200209 6
3507209 3512803 3517703 3521408 3550100 1720101
5200258 6
5106505 3117306 4215059 1508050 2510105 4112306
5200308 6
4307450 3101904 3118700 3129608 2904308 4109203
5200506 4
3125002 3531704 2207934 2508703
5200803 5
3548807 3554409 2305803 2312007 2930758
5200852 6
4204756 3134103 2201960 2803807 4103404 4115101
5200902 6
4302659 3130556 3503950 5203203 4115309 4109609
5201108 5
3524600 1717503 2102754 2111250 2933406
5201207 5
4315008 3136652 3158953 4315750 2106508
5201306 7
4318499 2104552 2201705 2202729 2210979 2804102 4118303
5201405 5
4210803 2501302 2606903 2807501 2933174
5201603 4
3140506 3551207 2910800 2908101
5201801 5
4313441 3144706 2921500 4206702 4117404
5202155 7
4311601 3102704 3304755 4200606 1720150 2112852 2700706
5202601 6
4313466 3114907 3549953 3553401 3556008 2922730
5202809 6
3530201 4322905 3530300 4206108 2101251 2600708
5203203 10
4304952 5101209 3130556 3203056 3503950 3553856 5200902 2807006 2932804 4123600
5203302 6
4304309 3106200 3536505 4218806 2103703 1302504
5203500 5
3131901 3305109 1505106 5103205 1715002
5203559 5
2924504 1504109 2200459 2918506 5107776
5203609 9
4200101 5108204 3126406 3553856 2303105 2412609 2500205 5211305 4110904
5203807 5
3121803 3300258 3526506 4307401 2203701
5203906 6
3552502 1505031 2113009 2500601 1600303 4116802
5203939 1
3157609
5203962 5
4205555 4212056 4301636 5211008 5107248
5204003 5
3155306 5208152 2301950 2504157 1300102
5204102 9
2919959 3119401 4201802 1200385 2305332 2513158 2609808 2905800 5107859
5204201 10
5201702 2903953 3119104 3126703 3157302 2203305 2205565 2206670 2920809 2924207
5204250 10
2910909 3301009 5204508 5204557 5208400 5107743 2304269 2407203 5212808 5213509
5204508 6
4319125 2910909 3535101 5204250 5204557 2929057
5204557 4
3535101 5204250 5204508 2407203
5204607 6
4319125 2910909 3150307 2201988 2401404 2930105
5204805 7
2913507 4303673 1506302 2303659 2408706 2615003 2908606
5204854 4
3106705 4314050 1701903 4118600
5205000 6
4209854 3123601 3141405 3528809 2300309 4102752
5205059 6
2107506 2300150 2805307 2924058 2920700 5219704
5205109 4
4312351 3159407 3305158 3512605
5205208 8
3160603 3202454 3505005 5221197 2405504 2707602 2800209 2907707
5205406 4
4215455 1200138 1711100 2807600
5205455 6
3112059 3164902 3202405 4210100 2307502 2920304
5205497 6
3135001 3305208 3513306 5206206 5218391 2303006
5205513 6
3101201 4215307 5208806 1715705 2805307 5219704
5205703 2
2307205 2404804
5205802 6
4322525 2932903 5207105 2920205 4102208 4109658
5205901 6
3118809 3128402 3135605 3171501 2507309 2909307
5206206 4
3135001 3305208 5205497 5218391
5206305 5
3104502 2211704 2300804 2910305 4105003
5206503 5
5218102 3101003 3157377 3509957 2507101
5206602 5
5100300 3167004 1713809 2302800 4117107
5206701 4
3541653 2312908 2915007 4127106
5206800 3
2112456 2410306 2709202
5206909 6
5007208 3138104 3164209 4216354 2207934 2902302
5207352 6
3105707 3153707 3529609 4302303 2915700 4120002
5207402 9
5001102 3115458 2100873 2206308 2412708 2602209 2925758 4111555 1301951
5207535 5
3148400 2103109 5107701 4111209 1303007
5207600 6
3130101 3135506 3156908 3205002 2501609 2512408
5207808 2
2301950 3133600
5208004 5
3201001 4318481 2310704 2615102 2704500
5208152 5
4311627 5204003 2208601 2504157 1300102
5208400 5
4312153 3552403 5204250 5107743 5212808
5208509 2
4315800 2800704
5208608 5
5205471 3141504 3164803 2803104 4300661
5208707 5
3103207 3111101 3529906 5219506 2600906
5208806 3
4215307 5205513 1715705
5208905 5
3151800 4209805 2307304 2703601 1301803
5209101 2
2209872 3553005
5209150 6
3117702 1504604 1506138 1714880 2506004 3501301
5209200 14
4306429 5002605 3126802 3136207 3300456 3518602 3529500 3531506 2101509 2313807 2612406 2901502 2921302 4103602
5209291 7
5004106 3517208 2300309 5106307 4100905 4103354 4101804
5209457 6
4308854 3163805 3523404 2607752 2929255 4115002
5209606 5
4204103 4204707 1702109 2202075 5203575
5209705 6
3128907 3537909 3538501 4213500 2310308 4100103
5209804 5
4304309 4312054 3106200 3201407 2409407
5209937 9
4304903 4313706 4213203 4306403 2102556 2806008 2930600 4110102 4126678
5209952 4
4322152 3556701 1703891 2302107
5210000 4
4309159 1703909 2206407 4121752
5210109 6
4315453 3162658 3302254 3505104 1503309 2614808
5210158 5
5107206 3141603 4209607 2608909 2933455
5210307 6
3155900 3204955 3545159 1501402 1101450 1101484
5210406 6
3117207 1720002 2414209 2514107 2919108 4102109
5210562 5
3130804 3532009 1508001 2103000 2932200
5210604 6
4306205 5107800 3531001 5215603 2608404 1100601
5210901 6
3109451 3113909 3125002 3531704 5200100 2903276
5211008 5
4205555 4212056 5203962 5107248 2406155
5211206 10
4306932 3112307 3141504 3500105 4214607 4217600 2305357 2306702 2803104 4205209
5211404 3
3120904 2614857 4205209
5211503 6
3101102 3142601 3202652 3529104 4207908 2102606
5211602 5
4205605 5106208 2613107 2804003 5220009
5211701 6
3116209 3116704 3526100 4304630 2103257 2913309
5211800 7
4323606 3108107 3165560 1707702 2516805 2611309 2927408
5212006 6
3138005 4205100 2402709 2601904 2803906 2904605
5212055 6
4308052 3123106 4304606 1500958 2412906 5106174
5212105 10
4308607 4320651 3119609 3153103 1500404 2206654 2413102 2509008 2602902 2920106
5212303 6
4305116 3122801 3532801 3547908 4310108 2503209
5212501 5
4202578 4211405 4320230 3551108 4202453
5212600 6
3137403 5215900 2102200 2206001 2510808 2801603
5212907 5
4300505 3168507 2107308 2109452 2207603
5212956 5
2201919 2305001 4219176 1507953 1100296
5213004 7
3141108 3142007 3150802 4321600 2309300 2401859 4119251
5213053 6
4314407 3169505 1504059 2105922 2513968 2804706
5213400 6
3125952 1503408 2109452 2413201 2516706 1100072
5213806 8
4317707 3103603 3105707 3154804 3507001 4311734 4126702 4120002
5213855 4
2615003 4104451 4116000 1303403
5213905 5
4204301 2503506 2601102 2601409 4128807
5214002 3
3115003 2611804 4100459
5214408 4
2901205 2202802 4127700 4125100
5214507 5
4315404 4318424 3121209 3148707 2905503
5214705 6
4310850 3503802 1706506 2204709 2309201 4127882
5214804 7
3133204 3536703 3540754 4206900 2104305 2309102 2515807
5214861 9
4318101 4320206 3132305 3139805 3517604 3533809 3542800 4114302 4114906
5215009 7
4319372 3107802 3171808 2704203 2910859 3548302 1304005
5215207 4
3162401 2300200 2507804 5105309
5215231 6
4313953 5219407 3150505 1503457 2111722 2405306
5215306 7
3107604 3114709 3164506 3506300 2600302 2614402 4120655
5215405 7
4207684 4313003 3157807 1711902 2403905 2600054 2615409
5215504 5
2925303 3143005 4314423 1703305 4106209
5215603 7
4306205 2916807 3547403 5210604 2101251 2207009 1100601
5215702 9
4210035 4314506 4318465 2923902 2925105 1200435 2304509 2502300 2929503
5215801 7
4217501 4306759 3538709 1503903 2111805 2510204 1303106
5215900 12
4216008 4314753 3137403 3167707 3302304 3553955 5212600 2403301 2510808 2806602 2920601 1100379
5216007 5
4305959 2916005 3114402 3513900 5101852
5216304 5
3154903 3503901 2705903 1502764 4120507
5216403 7
3141603 3152907 2105351 2201408 2605301 4126801 4128104
5216809 7
4306452 4312252 5201504 2902401 3135407 2300507 2912707
5217104 5
3110509 3111101 4210001 2313104 4120606
5217302 5
2924504 3162906 3517307 4217402 5300108
5217401 5
3127909 2306256 2309706 2901007 2929057
5217609 10
4306452 5104807 2902401 4321204 2201929 2307601 2603702 2613602 2706703 2802502
5217708 9
4305124 4313003 4315958 3154101 3158300 3204500 3546306 2401859 2613305
5218052 6
3134608 3553005 4202859 4207304 2800670 4119152
5218391 10
2900801 3103702 3135001 3305208 4308201 5205497 5206206 2301000 2609709 1302306
5218508 6
4305587 4312351 3118403 3146701 4323804 4113304
5218607 6
3116308 3165305 3534906 2101004 2201903 5221080
5218706 6
3515657 1720499 2509396 2608255 2918605 4107405
5218789 5
3128501 3136009 3142106 2703106 2709152
5218904 4
4208005 4200051 5200605 4103156
5219001 4
3150901 3545803 3547007 2410702
5219100 5
3301900 4208906 2412005 2504009 2924801
5219209 5
3305752 2110906 2311231 2504009 2924801
5219308 9
4311155 3147006 3516101 4212403 4310801 1502202 2516409 2929909 4103909
5219357 5
3111309 3512308 3519006 3519055 2608602
5219456 6
3109907 3167806 3556800 2210391 2927200 4111308
5219506 7
3103207 3111101 3171071 3300100 5208707 2209609 2600708
5219712 7
4302220 4320701 3140209 2112456 2510907 2604106 2908200
5219738 9
3519204 1502400 2109551 2406106 2414803 2616001 2702504 2706109 5200829
5219753 7
4317004 3148301 3162609 3503703 2209807 2700607 4119954
5219902 3
3112059 2107506 4107546
5220058 9
4310009 4312450 4316451 3115805 3530904 1502301 2913804 1504505 4108650
5220108 4
2305902 4215901 2916708 3531209
5220157 5
4309704 4318309 3531803 2504108 2601409
5220264 6
3109253 3123007 3163805 3523404 2401602 5105309
5220280 4
1704105 2515930 2612208 2907558
5220405 4
3104304 2109601 2806503 4106100
5220454 4
4203204 4207007 4322541 1100015
5220603 3
2110039 4104055 4112751
5220686 9
4200804 5101308 3542008 1501956 2501351 2607950 2609006 2610608 4127882
5220702 2
2604155 2706422
5221007 6
3107307 3202256 3500402 3509304 2616506 4112009
5221197 5
3122454 5205208 2412807 2800209 2907707
5221304 4
4219606 3508801 1503804 4115705
5221403 7
3159704 3167509 3524501 2516102 2707404 2904852 3552908
5221502 6
2911659 3113602 3143906 3145877 3517505 2211407
5221551 3
4304507 3135308 3513504
5221700 5
4318424 5002902 2410207 2905503 4107801
5221809 8
3156007 4313656 1504752 2209708 2407401 2513653 4113700 1300300
5221858 6
4301875 3127057 3169703 5103379 5103700 2918704
5221908 4
3100401 3533304 2908903 4110078
5222005 8
4320552 5002308 5106281 3510609 3537503 1504703 2103604 2918407
5222054 6
4322376 3120706 3548005 1508050 2107308 2606309
5222203 7
4300901 4314068 3100609 3145604 3512308 2507705 2901908
5222302 8
3133204 3135050 3162807 3540754 4207403 2902708 4203006 4125902
5300108 5
2924504 3513603 4217402 5217302 2918506
1200013 5
4303202 3510104 2201770 5205307 1300706
1200054 4
3111200 3140407 2403707 2901700
1200104 7
4316501 2920908 3202702 2203230 2208858 2408953 2508554
1200138 10
4314076 4320800 5219407 3157005 3200607 3302452 3536307 4215455 5205406 1711100
1200179 4
4205308 3526506 3530102 4307401
1200203 9
4216701 3145000 3160900 3542305 2114007 2202752 2806800 5101852 4128203
1200252 8
4312443 4312617 1400407 1500602 1505700 2100303 2903805 2918100
1200302 5
4305900 3109402 1507607 2103752 4122156
1200328 6
3130309 3136306 3149804 2108405 2600500 4125001
1200336 9
2903300 3534005 4215307 2103174 2211506 2912509 2923035 2933000 1300631
1200344 4
4319802 3543709 2101806 2608404
1200351 5
4202305 5104559 2904050 2909208 4120101
1200385 6
3119401 3508108 3548906 5204102 2305332 2905800
1200393 8
4203907 4304358 3144102 3165701 3500550 4204251 2414308 2801108
1200401 5
2103554 2609907 4304622 4119806 1302306
1200427 9
4321303 3204203 3554508 3556909 4202503 4313201 1501725 1505064 2515104
1200435 6
4314506 4322707 3534401 4219200 5215702 2304509
1200450 6
4202537 3134301 3519600 2306702 2308351 2413607
1200500 7
1713205 1716703 2104602 2406304 2408607 4106100 4119905
1200609 9
2904704 2920007 2925402 3138682 3530805 2210409 2513703 2601201 4110607
1200708 6
3131158 3500303 3522158 3540309 1703842 2305605
1200807 8
4323358 3153509 3501707 1501204 2211100 2602506 2703809 5006309
1400027 6
4208955 5103809 3160009 3508405 2701902 4116604
1400050 8
5002605 3110103 3127800 1507904 2205540 2404200 2925808 1101807
1400100 9
4315057 3147808 3163300 3527603 5103858 2112704 2500205 2600104 4126207
1400159 8
4216909 3116902 3135357 3154408 2208809 2407807 5209903 4109005
1400175 4
2900801 2202851 4304622 1302306
1400209 5
4205308 4315909 3107604 2611705 1303205
1400233 4
3125903 3154002 3502101 4125001
1400282 4
3126208 3144508 4303608 2605459
1400308 4
5107040 3144375 4203709 2509370
1400407 6
4312617 1200252 1505700 1702554 2706307 2903805
1400456 4
2611804 2804508 2910057 5100201
1400472 5
4306452 3135050 2311702 2917805 4301651
1400506 6
3138302 3537800 1507201 2708956 2923704 4115358
1400605 4
4318408 3128600 3548104 2906808
1400704 5
4310751 3103207 3129905 2503555 4125357
1500404 7
4308607 3552304 5212105 2208304 2602803 2602902 4125704
1500503 2
5106802 5107925
1500602 5
4312005 4312443 1200252 2102358 2903805
1501006 8
3502507 3510708 3511904 1700350 2107357 2917508 4127601 1100502
1501451 3
3202603 3520301 2310852
1501725 3
1200427 4313201 4202503
1502855 8
4319802 3127339 1702000 2101806 2401008 2404853 4120333 4122107
1503002 5
4302600 3532868 4206009 5214051 4103958
1503606 6
4317301 3112505 3507456 3524303 2104057 2932408
1503754 8
3142205 3161650 3526803 1721257 2401701 2409803 2505238 4107603
1503903 5
4306759 4308300 5215801 2111805 2914208
1504455 8
5004809 3110004 3159407 3170800 3534203 4217006 2202000 2202539
1504752 3
4313656 5221809 2209708
1504802 7
5006358 3125507 1718303 2208304 2614402 4120655 4125704
1505031 6
4204400 4306601 3507407 5203906 2500601 1600303
1505106 9
2904704 3131901 4207577 5203500 5103205 1505635 2206605 2513703 2926806
1505304 4
3103207 3519501 2503555 2600906
1505650 4
4310363 3140001 2102309 2908804
1505908 5
4314407 3548906 1712157 2513968 2708105
1506005 6
3162203 2303303 2304202 2516300 2930154 4119103
1506195 6
3138302 3151107 2301901 2708956 2922904 1100148
1506807 8
3124708 3127404 3164902 4201901 4210100 1505403 2307635 2604155
1507979 4
3105103 3165800 4209300 2500577
1508050 8
5106505 3117306 3120706 3304128 5200258 5222054 2107308 2606309
1508159 3
3301207 3509809 1717008
1508357 5
1721307 2501807 2919900 4123956 4126272
1600055 6
4305871 5103908 3106002 3546900 1600279 2112506
1600154 5
3165206 2615300 2801702 2923100 5206404
1600279 6
5103908 2921807 3131406 3131505 3546900 1600055
1600808 4
3530607 3539301 3552007 1504976
5100250 6
3131505 3546900 3550407 2112506 2503407 2603801
5100805 4
4317103 2605608 3519303 3162575
5101407 7
4307005 4317004 3503703 1502707 2203602 2205532 2503001
5101902 7
4310009 4316907 2914653 3115904 4214508 1501709 2608503
5102793 6
4210506 4313904 3304805 2509008 2927309 4119707
5102850 4
4208401 3141009 2201945 2402303
5103056 5
4305504 3501806 3506805 2313906 2610004
5103205 7
3550209 5203500 1505106 1505635 1708254 1715002 2917300
5103254 3
4306957 3551306 2517407
5103304 7
3144359 3145703 3155603 3156809 3506201 3527108 2512705
5103379 11
3129301 5221858 5103700 1506187 2510501 2511509 2613503 2802908 2918704 4100608 1301605
5103700 6
4301875 4207908 5221858 5103379 1504000 2511509
5103858 6
5103908 2921807 3527603 1400100 2112704 4110904
5104104 6
4303806 5103601 3148004 3203346 5106174 4122909
5104526 6
4312674 4315107 3123809 4208203 2111763 2405009
5104542 5
5108204 3305000 2303105 2708501 5108857
5104559 4
4215687 4202305 1200351 2909208
5105101 7
4322905 5106828 3153202 3546801 4301636 5107248 1707207
5105150 6
4322608 3105202 3158706 4321352 2706604 1100908
5105176 8
4205431 4323408 3140530 3549706 5105259 1600212 2106631 2918753
5105259 9
4210555 4302378 4323408 3140530 3152709 3164100 5105176 2207900 2918753
5105580 8
3126901 3129400 4202875 2203255 2604601 2909703 4117453 1101435
5105606 8
4216008 3144201 3522901 1502939 2308609 2802403 2806602 5204409
5106158 6
1502004 2206753 2304236 2313302 4110300 1302702
5106190 10
4301859 4304697 3118304 3122108 3302601 3504909 2102705 2109056 2800308 4113403
5106216 9
4302659 4322533 3145851 3146404 3503950 4216206 2702553 4115309 4109609
5106224 12
2910008 3164431 3203163 4207106 2109239 2201150 2210623 2606804 2906402 2908309 2911600 2917904
5106240 7
3112653 1707405 2401453 2503308 2504504 2804904 4116505
5106265 6
4304507 3123908 3140704 3140803 3516507 4321667
5106273 8
4316501 3162252 3534104 2208858 2306405 2509909 1502764 4114401
5106299 4
4312906 3159902 3505302 1508209
5106422 9
4306056 3170651 3201407 3524709 4201406 2104909 2409407 2517100 1600600
5106802 6
3534757 1500503 5107925 2610400 2804201 2917706
5107065 5
3138906 3505351 3552601 5107875 2205102
5107248 7
3546801 4301636 5203962 5211008 5105101 1500701 2406155
5107305 5
5003207 4211306 4215505 2413359 2922201
5107354 7
3108206 4213203 2103802 2610301 2907301 2907509 5100201
5107578 7
3138104 3148202 3529005 4216354 2206209 2902302 1101492
5107743 5
4312153 5204250 5208400 2304269 2703304
5107875 7
3131703 3138906 3519253 5107065 2205102 2206100 2308500
5107909 6
3140704 3140803 3516507 2110609 2504074 2704005
5107925 6
3165537 3534757 1500503 5106802 2910602 4117297
5107941 5
3137536 3203353 3553203 2200202 4124707
5108006 4
3102803 1719004 2612000 2926509
5108055 2
3556503 2503803
5108303 10
3115508 3300209 3512100 3532058 1506203 2104628 2301307 2900108 4103354 1303908
5108501 4
3115300 3531902 3550308 4110201
5108808 5
3122504 3541059 3552007 2203800 2407609
5108907 7
2908705 3163904 3501905 3546405 1710706 2930501 4119608
5108956 5
3506003 2202554 2208205 2308708 2405306
1500107 2
2604155 4319604
1500131 6
3305901 2111607 2307809 2907707 2926707 4119400
1500206 6
4301404 3150901 1507904 2404200 1600402 1301902
1500347 8
4216255 4308508 4313656 2302909 2312403 2509404 2513653 4116000
1500701 6
5107800 3528205 3546801 3550704 5107248 2406155
1500800 6
3547106 5005608 3116407 3517505 1721208 5218805
1500909 5
4313334 3114550 3507100 2205409 5108600
1500958 4
3518859 4304606 5212055 2412906
1501105 8
3205010 1700251 2111706 2204501 2301802 2507002 2922805 4122800
1501204 6
4323507 3153509 1200807 2312106 2931905 5006309
1501253 4
3200102 4217154 3522653 1302108
1501303 3
4313375 2500502 4114104
1501402 5
3155900 3204955 5210307 2508406 1101484
1501501 7
4310504 3114204 3163102 3525409 2101731 2513307 4304689
1501576 7
3161056 3166709 3172202 3553500 2305506 2923357 1100049
1501600 5
3162559 3201100 2110237 4112108 4117305
1501709 7
4316907 2914653 3503000 3554607 5101902 1502707 4314035
1501758 8
3541307 4303301 5002159 3137908 3169059 2204006 2402709 2613206
1501782 6
4315701 4322186 5001102 3203205 3518909 1505809
1501808 4
4313490 3150901 1600402 4125555
1501907 4
3136108 3142908 3170305 2405504
1501956 7
4200804 3111606 3503802 5220686 1503705 2501351 2504207
1502004 6
4305587 4316972 5108105 5106158 2313302 4110300
1502103 5
3549904 2105203 2911907 4313359 4110003
1502152 7
3155009 3507753 3516606 3554102 1505551 2102804 2922508
1502202 3
3516101 3147006 5219308
1502301 7
4310009 3114600 3304524 5220058 1507466 2516508 4108650
1502400 5
5005004 5219738 2109551 2607208 5200829
1502509 10
4303004 3121902 3202702 3512308 3519055 4321501 2201770 2202703 2408953 1300706
1502608 7
4302238 3162559 3504503 3514957 1720903 2309805 4117305
1502707 10
4307005 4316907 3201506 3503000 3536208 4208450 5101407 1501709 2205532 4314035
1502756 3
4308904 2206696 4105102
1502772 4
5104500 3103108 2921054 4322251
1502806 6
3145703 3509502 5200134 2301851 2906006 1100338
1502905 4
4316709 2111706 2207793 4122800
1502939 7
4314753 5104906 3522901 5105606 2605152 2920601 5204409
1502954 5
3544251 4305934 5006606 5100607 3104106
1503044 3
2104081 2919553 4104451
1503077 6
2906899 3169109 4212205 2313609 2907004 4121000
1503093 5
3119708 3501806 3506805 2206050 2512101
1503200 5
3162401 3166709 2300200 2401602 1100049
1503309 7
4315453 3126307 3505104 5210109 2501153 2505279 4125308
1503408 5
3125952 3515004 5213400 2109452 2207603
1503457 7
3515301 5219407 3200607 5215231 2405306 2409100 2506251
1503507 3
3517505 4124004 5218805
1503705 11
3111606 3534104 3540101 1501956 2102903 2210383 2501351 2509909 2511707 2609006 4107538
1503804 7
4308508 3508801 5221304 2411908 5221577 4115705 1302603
1504000 4
3202652 4207908 5103700 2511509
1504059 5
3169505 5213053 2513968 2607505 2804706
1504109 6
2914653 3115904 4214508 5203559 2200459 5107776
1504208 4
4206603 3114303 3157708 2603900
1504307 6
5007703 3114907 3123205 3556107 2500775 2703502
1504406 6
4213906 1700400 1720804 2802106 5218805 4103024
1504422 5
5007406 3131802 4213708 2302008 5108600
1504604 7
4212007 3117702 3540705 5209150 1506138 2513109 5205521
1504703 5
5106281 3521903 4216602 5222005 2918407
1504901 5
4212650 4218251 5204904 4301909 4123824
1504950 6
3115003 3168903 3204906 3554805 2408508 3521606
1504976 7
4204905 3122504 3539301 3541059 3552007 1600808 4107520
1505007 4
4306007 3104403 3143450 4120804
1505064 4
4321303 3170479 3204203 1200427
1505205 8
4312955 3170503 3511201 4201307 2100907 2108108 4107108 4113452
1505403 5
4319604 4319703 3124708 1506807 2604155
1505486 8
4219101 4302220 5002951 3504602 2112456 2410306 2600203 2908200
1505494 7
3126604 3142106 3168309 1508035 2509800 5214879 1300839
1505502 6
3148608 2303931 2604403 2608701 2807105 2917359
1505536 6
3503307 3534708 4203154 4204608 4317608 2208502
1505551 3
3507753 3516606 1502152
1505601 4
5007695 4321204 2802403 5107883
1505635 6
3509809 3550209 4207577 4213609 1505106 5103205
1505700 6
3101508 3120201 1200252 1400407 1702554 2918100
1506104 3
3534302 2206605 2513703
1506112 3
2202174 2914109 1302009
1506138 5
4212007 4212106 5209150 1504604 3501301
1506161 3
3523503 2209856 2409704
1506187 6
3536406 3129301 5103379 2304806 2704104 2918704
1506203 6
4207650 3159209 3512100 5108303 2301307 1303809
1506302 5
3138401 4303673 5204805 2303659 2513851
1506351 3
1300144 2614808 3162658
1506401 4
3111903 3141801 3522208 2605707
1506500 3
2606309 2207603 2405009
1506559 5
3138807 1717008 2205516 2412302 2603454
1506583 5
3139250 2104099 2206803 2211704 4120903
1506609 6
4313037 3126000 3150307 1706100 2403251 2930105
1506708 3
3114709 3511508 2500106
1506906 7
4320305 3127503 3300506 3509007 4209805 2307304 2505501
1507003 6
4311809 4316105 3102704 3303906 3514809 4200606
1507102 7
3148202 4311775 2200608 2301109 2413359 2413557 2932002
1507151 6
4300455 3522604 2108603 2200806 2307809 4117800
1507201 4
3101300 3537800 1400506 4115358
1507409 4
4312658 2603306 2913457 4121406
1507458 4
2932408 2805109 2515609 3500501
1507466 4
3304524 1502301 2203107 4108650
1507474 9
4310207 4318499 5003108 5107750 2921807 3550407 3552700 4210308 2110658
1507508 5
3136801 2412104 2604205 2701803 4107736
1507607 6
3109402 3551801 1200302 2514107 2903201 4122156
1507706 8
5003454 2918456 3102209 3149101 1702307 1718550 2702108 2923605
1507755 4
3139508 2505808 2601052 4108403
1507904 6
3132909 1400050 1500206 2205540 2404200 1301902
1507953 7
4203907 3525607 5212956 2305001 2414308 2801108 1100296
1507961 6
4320800 3529401 2502508 5214101 4111605 4112207
1508001 8
3130804 3132800 3555208 5210562 2103000 4115408 4116604 1301308
1508035 6
3552551 1505494 1709302 2509800 2931301 5214879
1508100 4
2932507 2413508 2502003 4121802
1508126 7
3108552 3148905 3555356 4205159 4303103 2304657 2616100
1508209 6
4312906 3505302 5106299 2100436 2112209 4108957
1508308 5
4319406 3102605 3525607 2412401 2413508
1508407 5
5000856 3204609 2208551 2402006 1300086
1600212 6
3140530 3169802 3549706 5105176 2907608 2924405
1600253 7
4201653 3547205 4313508 2105963 2500809 2609204 4111001
1700251 4
1501105 3519105 4118105 2111706
1700301 9
4302253 4310900 3168002 3200805 2205581 2603603 2613909 5103353 4107306
1700350 5
3500303 1501006 2305605 2917508 4127601
1700400 3
4213906 1504406 4103024
1700707 4
3134608 2210052 2411403 2612901
1701002 6
4200754 5008305 3155801 3542701 4307708 2803302
1701051 5
2600807 2109007 2104677 2917607 5007554
1701101 3
3501707 2102325 2602506
1701309 4
4317806 5007307 4214904 2302305
1701903 9
5002704 3104403 3106705 3146552 3202553 5204854 2105948 2412559 4118600
1702000 7
4211108 1502855 2100204 2404853 1500859 4122107 4127965
1702109 6
4204103 3165404 5209606 1713809 2202075 5203575
1702158 8
3202603 3204609 4215653 2109007 2208551 2302404 2310852 1300086
1702208 7
4205175 4312179 3149507 3519071 3545100 4207502 4111704
1702307 6
3528700 4318101 5003454 3102209 1507706 1709500
1702406 6
4304903 3102308 3528205 4203303 2109304 2709400
1702554 5
4306007 3101508 1400407 1505700 2706307
1702703 5
4320859 3167301 2509370 5213756 4103453
1702901 6
3104908 3128253 4219150 4318705 2307205 1600709
1703008 5
4206405 2105104 2205300 2406007 1304203
1703057 10
4215554 4309506 4317400 2906907 3121506 4304408 2102150 2503803 2909505 2924009
1703073 10
3117876 3118304 3139003 3147501 3504909 4219309 1720309 2207355 2209757 4128708
1703107 4
3528502 3110004 5218102 3302403
1703206 4
3105905 3511409 2603405 4126603
1703305 7
4306601 3127370 3143005 5215504 2113009 1600303 4106209
1703602 5
4211801 3135050 3162807 4301651 5216908
1703701 13
4302451 4311718 3111804 3143203 3143401 3158607 3202108 4218400 2310100 2410405 2412500 2707008 5214606
1703800 4
4322707 3170529 4219200 2929503
1703826 4
3110202 4305108 2504033 2606606
1703842 5
3131158 3540309 4207304 1200708 2909802
1703867 4
3100401 3153707 1720101 2301703
1703883 6
3532868 3536109 5200159 5200175 2306900 4112405
1703891 6
4322152 3556701 5209952 2206001 2806206 2923308
1703909 9
5003900 3170701 5210000 1707108 2206407 2209450 2414605 2601607 4121752
1704105 11
3147303 3306305 3504404 3505609 5220280 2612208 2906501 2907558 5209408 4104808 4102406
1704600 5
4304614 3520608 2105989 2209377 2210300
1705102 6
4312427 3300308 3500758 2102200 2910107 1303304
1705508 5
2911808 2927804 2511400 4116109 4126900
1705557 7
3137403 3524808 3525201 2102200 2607406 2801603 3500808
1705607 5
4305306 3547809 3557303 2802106 4103024
1706001 5
4306056 4310405 5213103 2917102 3157609
1706100 5
4305835 4313037 3126000 3556354 1506609
1706258 6
3134509 3502903 2610103 2923605 5206404 1301100
1706506 8
4306379 4310850 3520905 3547304 5200050 5214705 2204709 2309201
1707009 8
4308433 3110608 3119906 4211108 2204600 2313351 5102637 4116208
1707108 6
3147709 3170701 3505500 3514700 1703909 2601607
1707207 6
5106828 2905008 3110806 3153202 5105101 4110052
1707306 5
3516002 4218350 2111953 4303558 4124103
1707405 6
4218004 5106240 2502805 2612505 2804904 4116505
1707553 4
3140407 4211900 2501534 3503356
1707652 8
4319356 4320677 3543501 4210704 1708205 2104503 2105963 2926202
1707702 5
3108107 3165560 3513108 5211800 2927408
1708205 6
4320677 3543501 1707652 2108504 2205706 4109302
1708254 5
3151701 3550209 5103205 1715002 2917300
1708304 6
2410108 2410256 2501203 2614402 2905404 4108106
1709005 7
3139607 3140555 3165552 3524907 2400604 2414902 5212709
1709302 5
3168309 3552551 1508035 2509800 2701605
1709500 9
3528700 4318101 4322343 3102209 3132305 4217105 4318622 1702307 2412203
1709807 5
4319737 3116308 3534906 1712405 2201903
1710508 9
4314027 3113800 3135456 3136553 3522000 1718808 2926103 4108809 4112603
1710706 7
2908705 3163904 5108907 2400109 5102603 2915205 4105300
1710904 4
3103108 3549805 5008404 2204006
1711100 4
5219407 5205406 1200138 2807600
1711506 7
3525409 3540705 3548807 4203808 4316006 2609907 2927507
1711803 9
4316204 5103452 5106109 3523206 4202131 2702355 2805109 2901957 4106506
1711902 9
4207684 4313003 3150703 3301504 3302106 4200051 5215405 1711951 2403905
1711951 7
4315958 3150703 3204500 3527009 4200051 1711902 2806305
1712009 7
4318051 3108404 3157203 3304755 3544608 3548500 4208708
1712157 5
3548906 1505908 2105609 2515971 2708105
1712405 9
3515350 3544251 4319737 4322400 3102506 3534906 3544400 1709807 4107900
1712454 4
5100102 2405801 2804102 4121802
1712504 6
3554300 4315172 2304905 2401503 5213756 4114807
1712702 4
3128808 2509701 2600609 4119251
1712801 9
5006200 5220504 3112901 3516408 3535002 2308203 2313252 2702009 1101757
1713205 5
3510708 1200500 2104602 2109601 4106100
1713304 7
3112000 3112109 3544806 4200309 2604700 2918803 1302405
1713601 3
3554904 2501708 4300802
1713700 5
4317707 3168606 3515202 2503704 2901601
1713809 8
5003702 5100300 3165404 5206602 1702109 2202075 2300903 4117107
1713957 5
4212601 3120102 3507308 2312908 2401305
1714203 6
3116704 3154408 3203502 2913309 4125902 4106852
1714302 4
5107040 3138658 2706208 4109104
1714880 6
4314472 3300704 5209150 2407252 2506004 3501301
1715002 7
2917409 3146305 3151701 3305109 5203500 5103205 1708254
1715101 6
2101350 2101400 2103000 2306801 2400901 2411007
1715150 3
4210100 2107506 2307635
1715259 5
3135704 2106003 2910776 4118709 1303908
1715507 4
4216107 4219176 2502003 2804102
1715705 6
3101201 4215307 5205513 5208806 2923035 1300631
1715754 7
4315404 3121209 3139003 3170206 2111300 2906105 4117206
1716109 7
4312609 3122702 3140605 4206504 2502151 4102802 4111803
1716208 5
3510005 2105500 2306603 2407906 2413409
1716307 4
2902906 3512506 2511301 2513927
1716505 5
4305405 2314102 5200605 4103156 4101200
1716604 5
2903953 3117009 3139300 2909703 4125605
1716653 8
4315073 3124104 3500204 4209706 4107850 4108452 4113452 1100114
1716703 9
4320677 1200500 2104503 2104602 2105005 2408607 5105507 4109302 4119905
1717008 8
3138807 3301207 3509809 1508159 1506559 2205516 2603454 2900405
1717206 6
5005251 3113404 3147204 2209203 2402808 1600535
1717503 6
4300638 4314134 3107208 5201108 2102754 2111250
1717800 3
5101704 3158904 2709004
1717909 5
3103306 3121803 3506300 3508207 4109757
1718006 8
3511003 3155306 3201308 3302700 3518503 3546603 2302057 2606101
1718204 5
5200050 2108702 2109106 2919207 4104709
1718303 4
1504802 2208304 2601003 2614402
1718402 4
4215679 2924058 4313425 2920700
1718451 5
2206407 2410306 2414605 2709202 5102694
1718501 3
4303103 4307609 2411106
1718550 5
5003454 2918456 1507706 2923050 5200555
1718659 7
3118007 3128808 3203320 3527306 3539806 2613305 4105508
1718709 6
4302006 4315057 3105400 3107901 3120839 3516002
1718758 7
4306320 3125606 3126208 3302858 4205704 2508307 4109708
1718808 8
4314027 3136553 3522000 3554706 4211256 1710508 2805406 3520442
1718840 4
5003900 3142908 3170305 2209450
1718865 6
4208005 3103504 4200051 4211751 2203909 4103156
1718881 8
3115201 3536257 2502102 3541406 1503101 4105607 4104253 1101609
1718899 7
3107703 2313203 2900306 2927101 4309555 4115002 4125456
1718907 5
4210209 2202000 2205607 2208106 2922607
1719004 8
3102803 3127206 5108006 2111672 2210805 2304285 2926509 4128609
1720002 6
4304853 3105301 3515707 5210406 2514107 4102109
1720101 11
5203104 3128303 3145406 3153707 3507209 3512803 5200209 1703867 2301703 2915700 2916708
1720150 8
4311254 4311601 4314605 2902252 3169307 3304755 4219358 5202155
1720200 8
3151503 3301207 4210001 2100600 2603454 2900405 2919157 4103701
1720259 4
3111804 4208708 2210631 2604205
1720309 5
4219309 1703073 2411601 4108551 4128708
1720499 13
4302402 4320859 5005400 3135902 3528858 3530508 4212502 4212809 5218706 2201739 2509305 2608255 2918605
1720655 7
5105234 3305703 2205557 2409100 2912202 4121406 4126702
1720804 6
4213906 3154457 1504406 5218805 4118808 4124004
1720853 5
4322343 3159605 3303708 3517406 5221601
1720903 5
3162559 3514957 4215059 1502608 4102307
1720937 4
3107000 4209102 2928109 1100288
1720978 4
3301801 4103354 4121109 1303007
1721000 6
4322608 3103009 3512209 3532900 2202455 1101559
1721109 7
4307864 3117801 3523503 2209856 2403756 2506806 2927309
1721208 5
3547106 4305306 1500800 2802106 5218805
1721257 10
4206603 4300001 3104452 3114303 3514924 4315149 1503754 2401701 2409803 2603900
1721307 5
3172004 1508357 4123956 4125803 4126272
1722081 11
5003256 3519071 3545100 4209409 2202778 2405108 2409506 2609303 2921005 4118006 1100023
1722107 5
4311809 3303906 4202107 2608008 2932309
2100055 5
4318606 2902906 3164407 2311959 2511301
2100105 6
3146008 3159902 3533254 2306009 2612554 4127858
2100154 3
3154804 3165578 3305703
2100204 14
4305116 2916807 3111150 4310108 1702000 2101806 2204600 2404853 2910800 2908101 4112504 4116208 4125506 4127965
2100303 4
3300951 4312443 1200252 2918100
2100402 5
3150406 3554656 2803500 2900504 3523008
2100436 5
1508209 2112209 2926905 4120200 4108957
2100477 4
3124807 3127008 3141207 2308005
2100501 6
3170578 4208906 2311231 2504009 2705200 4307906
2100550 8
4318804 5006408 3109204 3527801 3533502 2104701 2504405 2902203
2100600 3
3151503 4210001 1720200
2100709 6
4305405 2929354 3118007 4203204 2306207 4101200
2100808 7
4201273 4305132 4307302 3104601 3514809 3549409 2612455
2100832 9
4200556 4310702 4314308 4322202 3515657 3518404 2921450 4118907 4120309
2100873 3
5207402 2206308 4115200
2100907 7
4312955 3170503 3523800 3524501 1505205 2501575 2516102
2100956 4
4311809 4316105 3161403 2107456
2101004 6
3515350 4305801 3534906 5218607 2409308 5221080
2101103 4
4300851 5107107 3125705 3546108
2101202 7
3132107 3154457 3516705 3529708 2205276 4103024 4110508
2101251 9
3530201 4306205 2916302 3530300 3550704 5202809 5215603 2207009 2311108
2101301 6
3201803 3204054 2605004 2709004 4210050 1301852
2101350 7
3149200 3532009 1715101 2103000 2112274 2306801 2932200
2101400 4
3202801 1715101 2103000 2411007
2101509 7
4306429 3117009 3126802 3300456 3543006 5209200 4125605
2101608 4
3136207 3145356 3166402 3531506
2101707 6
4313607 5005103 3125101 3128006 3131703 3521804
2101731 6
4212007 4212239 4310504 3520806 3525409 1501501
2101772 6
5003488 2916807 3111150 3122801 3547403 4104501
2101806 8
4319802 1200344 1502855 2100204 2404853 2608404 4112504 4125506
2101905 4
4302501 3203130 3519105 4216057
2101939 5
4304697 2918555 2107456 2930808 4113403
2101970 5
3103504 3557006 5202353 4103156 4122701
2102002 4
4316907 3536208 4211900 2700607
2102036 4
4313706 2103802 2806008 2907301
2102077 7
4215554 3101102 3136900 3150109 3529104 3532702 4207908
2102101 7
4322608 2904704 3102407 3532900 2210409 4101853 1100908
2102150 4
4317400 3109600 4304408 1703057
2102200 12
4322152 3300308 3303104 5212600 1705102 1705557 2206001 2302107 2607406 2801603 3500808 1303304
2102309 6
4310363 3127107 4215604 4215802 1505650 2908804
2102325 8
4316972 2931350 3127073 3501707 4311775 1701101 2602506 4119509
2102358 5
4312005 3104809 3139409 4312443 1500602
2102374 4
4311403 4311700 2311264 2700904
2102408 4
3106507 3162005 3516309 2907509
2102507 3
4306379 3520905 2109106
2102556 5
4306403 5209937 2504355 4116901 4126678
2102606 7
4211405 3101102 3142601 3149705 5211503 2408409 4110805
2102705 5
4304697 3302601 5106190 2411601 2709103
2102754 6
3107208 3110301 3524600 5201108 1717503 4112603
2102804 5
3155009 1502152 2705606 2922508 1100064
2102903 5
4304101 3534104 1503705 2509909 4107538
2103000 8
3132800 3202801 5210562 1508001 1715101 2101350 2101400 2932200
2103109 5
3130903 3148400 5207535 2900355 1303007
2103125 4
4200754 5008305 3528304 2309508
2103158 5
2403707 3140407 2411809 4307203 4107538
2103174 4
3303609 1200336 2211506 2912509
2103208 3
4118204 2916203 3171105
2103257 7
3131307 3149606 3526100 4304630 5211701 2305506 2707503
2103307 6
4219101 3142809 3150570 2209757 2313500 4215406
2103406 5
4308706 2906907 3556701 2411700 4108700
2103505 5
3129707 2209104 2511202 2929255 4111407
2103554 7
4315305 4203808 1200401 2202851 2609907 4304622 4117008
2103604 5
4320552 3537503 3553104 5222005 2308401
2103703 8
4302055 3533403 3536505 4202404 4218806 5203302 2508109 4113809
2103752 6
4211009 4305900 4306924 1200302 2800605 4122156
2103802 5
4313706 4213203 5107354 2102036 2907301
2103901 5
4217956 3103702 3135001 4124509 1302306
2104008 7
4315321 3113206 3503406 3506607 2201804 2910701 2925907
2104057 7
4317301 2910727 3524303 3535309 1503606 2401651 2702355
2104073 7
2913606 3135050 3149309 3532843 4207403 2917805 4203600
2104081 8
4210902 3113107 3135076 1503044 2919553 2922250 2923050 4104451
2104099 4
1506583 2206803 4117107 4120903
2104107 5
4307302 4318614 2207108 2613404 4107652
2104206 7
3535705 3537008 4215802 2205151 2308377 2505352 2803609
2104305 8
3119005 3122306 3133204 3153301 5214804 2309102 2801504 4127205
2104404 7
4305959 3513900 3514304 2112233 2204352 2805901 4117271
2104503 6
4320677 4210704 4313508 1707652 1716703 2105005
2104552 7
3134806 3304110 5201306 2202729 2210979 4118303 4122305
2104602 7
3502507 3510708 1200500 1713205 1716703 5105507 1100502
2104628 4
3300209 3532058 5108303 4121109
2104651 7
3112604 3509908 4206207 2402105 4111506 4116901 1101005
2104677 3
1701051 2600807 2917607
2104701 5
3143450 2100550 2504405 2902203 4103503
2104800 5
4209458 3124203 2404705 2919157 4125357
2104909 4
4306056 2917102 3524709 5106422
2105005 5
4313508 1716703 2104503 2406304 4119905
2105104 10
4206405 4302154 5003504 3117876 3147501 1703008 2707206 2914406 4121307 1304203
2105153 4
4314704 2211506 2923035 5210802
2105203 2
2911907 1502103
2105302 5
4301958 3168705 2110039 2607703 2707701
2105351 13
4300059 5101258 3143500 3205036 3300225 3304706 3517109 3524402 5216403 2406502 2601805 2605301 4128104
2105401 3
3125606 2507507 2801009
2105427 4
5107107 2915502 2205003 4113205
2105450 5
4301958 4314555 3167103 3168705 2109759
2105476 5
3132008 3508108 2105500 2515971 2930766
2105500 9
3132008 3305307 3510005 3516853 1716208 2105476 2306603 2413409 2930766
2105609 9
3127107 3163706 3169505 3305307 1712157 2515971 2708105 2930766 4101655
2105658 5
3111200 3148301 3521101 2700607 2901700
2105708 4
3124906 3510005 3549508 4124608
2105807 4
2919702 3106705 3120607 3145901
2105906 9
4322103 3108107 3162955 4215000 2408201 2413904 2607703 2807501 4122404
2105922 5
4310553 4314407 5213053 2804706 2905305
2105948 4
5002704 3120201 1701903 2412559
2105963 6
4319356 4210704 4313508 1600253 1707652 2500809
2105989 4
1704600 2209377 2210300 4108908
2106003 6
3115508 4202008 1715259 4103354 4118709 1303908
2106102 6
4306700 3120003 2106326 2514206 2517100 1600600
2106201 4
4311809 3161403 3555604 2608008
2106300 5
4316451 3154903 2108256 5219803 4120507
2106326 9
4306072 4306700 5004601 5005004 4208500 2106102 2200400 2514206 4113809
2106359 6
3135704 3518602 2106607 2111052 2208874 2910776
2106375 9
4316709 3111408 3153905 3504503 3546256 4304671 2506301 4104659 4112306
2106409 4
3157708 3163409 3514007 3542305
2106508 5
4309571 3158953 4315750 5201207 2110005
2106607 5
3520509 2106359 2111052 2910776 1100122
2106631 4
4205431 4317251 3549706 5105176
2106672 4
3142700 5002100 4314548 4219853
2106706 5
3121001 3143104 2406700 2504850 2607703
2106755 6
4300307 4303558 3136702 2200301 2504033 2931202
2106805 5
3128105 3153400 3204054 2512002 4125308
2106904 5
4309605 2914802 3557105 4202602 2514651
2107001 6
3106309 3530409 3536000 4205902 2406205 2408102
2107100 5
4300208 3132503 3147105 4204194 4106571
2107209 4
4308904 2206696 2701001 4126355
2107258 5
5107263 3160207 3527256 3527702 4126256
2107308 7
4300505 3117306 5212907 5222054 1508050 2207603 2606309
2107357 5
3510708 3511904 1501006 2109601 2806503
2107407 4
4320701 3305406 3505609 2512804
2107456 7
4316105 3146206 3161403 2100956 2101939 2930808 4113403
2107506 11
3112059 3301306 4210100 5205059 5219902 1715150 2300150 2307635 2805307 4107546 4109401
2107605 5
4308409 5006002 3549607 2704906 2907004
2107704 7
4207858 4209003 3155900 2109270 2400109 2406601 5102603
2107803 7
4302204 4317004 3162609 3502200 2503001 4108908 4119954
2107902 8
3108701 3128600 3140803 3510302 3544400 2208700 2703908 1100098
2108009 5
4305504 3204302 3506805 2611533 2702603
2108058 3
4212650 2804300 2909208
2108108 5
5106703 3511201 3532603 1505205 4107108
2108207 5
3127339 3511102 2304350 2513208 2905909
2108256 6
3152204 3154903 2106300 2515203 2900207 5219803
2108306 3
3163003 4209904 2311355
2108405 9
2900900 3109303 3136306 3202306 1200328 5100359 4105706 4117222 4125001
2108454 6
3140902 3543907 3555604 2513984 2702405 2929206
2108504 7
4300406 3533601 3543501 1708205 2202604 2202711 2205706
2108603 5
3132503 3147105 1507151 2200806 4117800
2108702 4
1718204 2706000 2919207 4104709
2108801 5
4313102 3535804 2300101 2705200 4307906
2108900 6
4309951 3509908 3531902 3532157 3554003 1101005
2109007 8
5007554 3202603 4215653 1701051 1702158 2507606 2600807 2914901
2109056 5
4301859 3118304 5106190 2312205 4121307
2109106 7
4306379 3137106 3520905 5200050 1718204 2102507 2919207
2109205 5
5100409 3518859 2301604 2412906 2920452
2109239 4
4207106 4211603 5106224 2606804
2109270 4
3143500 3155900 2107704 2406601
2109304 6
3102308 3528205 3546702 1702406 2406155 2702207
2109403 4
3121308 3149002 3152402 1303536
2109452 8
3168507 3301108 3522406 5212907 5213400 1503408 2207603 2516706
2109502 6
5007950 3103108 3549805 2510402 2516201 2608453
2109551 7
3168408 3519204 4204806 5219738 1502400 2607208 4117909
2109601 6
3510708 5220405 1713205 2107357 2806503 4106100
2109700 4
2500205 3105400 3519402 3120839
2109759 5
4314555 3168705 2105450 2804458 4109906
2109809 9
3100500 3120870 3168705 3555000 4315750 2110039 2413706 2926004 4112751
2109908 6
3169802 3516606 4214102 2310258 2907608 2924405
2110005 5
4300208 4309571 4315750 2106508 2209955
2110039 8
3168705 5220603 2105302 2109809 2707701 2926004 4104055 4112751
2110104 4
4204459 3122900 3146206 2112308
2110203 4
4305124 2303501 2613305 4105508
2110237 5
3144904 3162559 1501600 4110953 4112108
2110278 3
4109906 4323606 3167103
2110302 5
4311700 4321477 3147600 2206951 2302701
2110401 4
4300554 3159605 3304102 2802304
2110500 4
2304954 2505204 2803807 4115101
2110609 7
4311791 3140803 5107909 2307007 2701407 2704005 1101757
2110658 4
4318432 2921807 3550407 1507474
2110708 3
4308656 3502705 2111409
2110807 7
4209854 3200300 3304557 3528809 4208807 4321436 2313955
2110856 4
3134202 2210938 2305308 2311355
2110906 7
3139300 3305752 3517000 5219209 2311231 2705200 4126504
2111003 8
3302700 3540200 3546603 2306504 2606101 2608800 2702801 4111704
2111029 2
4214300 2412302
2111052 8
4306429 3303856 3518602 2106359 2106607 2505402 1303700 1100122
2111078 7
5106653 5107198 3128501 2510600 2611533 2702603 4125753
2111102 6
4211850 3144300 3151602 3536802 2206704 2901155
2111201 4
4306205 3550704 3531001 5107800
2111250 8
4300109 4300638 2904803 3133709 3149150 5201108 1717503 2933406
2111300 7
4302154 3502754 3528007 1715754 2906105 2914406 4117206
2111409 6
4308656 3304144 3502705 2110708 2401107 1301001
2111508 6
3160603 2202406 2209450 2405504 2414605 2505709
2111532 5
4313011 3526704 3542602 3545605 4109104
2111573 3
2614501 2900207 2913804
2111607 7
3145455 3147105 4204194 1500131 2307809 4117800 4119400
2111631 5
5006275 3118809 2307254 2919306 4100707
2111672 8
3125408 3127206 3302007 1719004 2412005 2412708 4312401 4128609
2111706 7
1501105 1502905 1700251 2207793 2507002 4118105 4122800
2111722 6
4313953 3150505 3170107 5215231 2308906 2912905
2111748 6
4310876 3145208 3557204 2202208 5001003 4100202
2111763 6
4312674 3548005 4217402 5104526 2405009 2606309
2111789 5
2916401 3534757 2307700 2705408 2804201
2111805 7
2925501 3103405 3124609 5215801 1503903 2914208 1303106
2111904 5
3305901 2210201 2707701 4104055 1300607
2111953 5
4218350 1707306 2204105 4115606 4124103
2112001 5
2906600 3110905 3549607 4209805 4113007
2112100 8
4210555 4323408 5106455 3202801 2411007 2911204 2929909 1304104
2112209 7
2901205 3159902 3505302 1508209 2100436 2926905 1600550
2112233 5
3100807 3166006 2104404 2204352 2805901
2112274 3
3130804 3532009 2101350
2112308 7
4204459 4311601 5000203 3117900 3146206 2110104 2201309
2112407 3
3137536 3203700 4106605
2112456 9
4309159 5206800 5219712 1505486 2206407 2410306 2604106 2709202 2908200
2112506 8
4322533 3106002 3146404 3546900 1600055 5100250 2503407 2607109
2112605 3
4315404 3121209 3148707
2112704 5
4310207 2921807 3147808 1400100 5103858
2112803 5
5002100 3142700 2206704 2922755 4314548
2112852 6
3104601 3157203 3304755 3514809 4200606 5202155
2112902 4
3108800 3123601 3141405 2209401
2113009 8
4311239 3129806 3143005 3552502 4300570 5203906 1703305 1600303
2114007 4
3100302 1200203 2806800 4128203
2200053 9
3119203 3170578 3301900 3518107 4208906 2927903 4307906 4312401 4112959
2200103 5
2916302 3530805 3532504 2311108 2601201
2200202 12
2922706 3111309 3547205 3553203 5107941 2402501 2409209 2511806 2608602 2609204 4121208 4124707
2200251 6
3156403 3504701 3509502 5200134 2804409 2928307
2200277 3
4315750 2413706 4106571
2200301 4
3136702 4300307 2106755 2606002
2200400 4
4218806 4208500 2106326 4113809
2200459 6
4310009 2924504 3115904 5203559 1504109 2516508
2200509 3
5002902 3168804 2410207
2200608 7
4207601 3116803 3148202 4322509 1507102 2413359 1101492
2200707 4
3201605 2414456 4100400 4104204
2200806 6
4300208 3132503 3522604 1507151 2108603 2201101
2200905 5
4316758 3159506 3539905 2509057 2931608
2200954 8
4208955 3129806 3138625 3160009 4307609 2304277 2411106 4116802
2201002 5
4322855 3203304 3541653 2201804 4127106
2201051 4
4311502 2918555 2411601 2930808
2201101 6
4300208 4300455 3522604 3552700 4210308 2200806
2201150 9
4305975 3102506 3514205 4207106 4211603 5106224 2204808 2908309 4100806
2201176 5
4301925 3120607 3137007 2916856 1600709
2201200 6
2906709 3146206 3505005 2514701 2907707 5204706
2201309 7
5000203 3117900 3511607 2112308 2501302 2504850 2807402
2201408 5
3141603 4209607 5216403 2313757 2605301
2201507 6
4307831 3126208 3144805 3302858 4303608 4102000
2201556 5
3152907 2606507 2608909 2922755 4314548
2201572 3
3508603 2603454 2610202
2201606 6
5004908 3520707 2202778 2609303 2921005 2922052
2201705 6
4216107 4219176 3165503 5201306 2202729 2804102
2201739 7
4311007 5002803 5005400 3135902 3144409 3528858 1720499
2201770 6
3121902 3510104 1200013 1502509 5205307 1300706
2201804 14
4322855 3113206 3148103 3541653 3544103 2104008 2201002 2616407 2708402 2910701 2917003 4110409 4122172 1100700
2201903 6
4319406 4319737 3116308 3165305 5218607 1709807
2201919 4
3114006 5212956 2305001 2923407
2201929 3
2902401 5217609 2603702
2201945 5
4208401 5103361 5102850 2402303 2616506
2201960 7
4204756 3138302 3203601 3537800 5200852 2311009 2803807
2201988 6
4319125 2910909 5204607 2401404 5007802 1100346
2202000 7
5004809 3134707 4210209 1504455 1718907 2202539 2922607
2202026 5
4309753 3130606 2302305 2509503 4115705
2202059 5
4204905 3125200 3166907 3541059 2403103
2202075 7
4204707 5003702 3527405 5209606 1702109 1713809 2300903
2202083 4
3119955 2414753 2904100 4124608
2202091 2
5203104 3168606
2202109 8
4300406 5003256 3113404 3520103 3521002 1600535 4106605 4112801
2202117 4
3133402 3149606 3161056 4304630
2202133 2
2303709 2510709
2202174 4
1302009 4302105 1506112 2914109
2202208 5
3160108 3540903 3557204 2111748 5001003
2202251 5
4323200 3162948 2407252 4301800 4103305
2202307 8
2913606 3133303 3134004 2300408 2512408 2806404 2909604 4203600
2202406 4
3160603 3304300 2111508 2414605
2202455 6
2920007 3103009 3532504 3532900 1721000 2210409
2202505 6
4308250 4310900 4322327 2205581 2613909 2902054
2202539 5
3134707 3170800 1504455 2202000 2802601
2202554 6
3150505 5108956 2208502 2308708 2405306 2922656
2202604 5
4300406 3520103 3543501 2108504 2926202
2202653 4
4305447 4300877 2410504 4122206
2202703 4
3202702 1502509 2203230 2408953
2202711 6
3508306 3508702 3533601 2108504 2205706 2304103
2202729 6
3134806 3304110 5201306 2104552 2201705 4118303
2202737 3
3169703 2704104 2918704
2202752 6
3542305 1200203 2404507 5101852 4125407 1302207
2202778 4
1722081 2201606 2609303 2921005
2202802 8
2901205 2926657 3517901 5214408 2306009 2928604 4121901 4125100
2202851 6
2900801 3136405 1400175 2103554 4304622 4117008
2202901 4
3107505 3164308 2211605 2704500
2203008 5
3533809 3536570 4213005 2509339 4103453
2203107 11
3164605 3304524 3517307 3538006 1507466 2512507 2607604 2913804 4309308 4108650 4115853
2203206 5
5004403 3130408 3158805 2932408 4107157
2203230 4
3202702 1200104 2202703 2408953
2203255 8
3129004 3129400 3145109 3538105 5105580 2805604 4125209 1101435
2203271 7
3523107 3542008 2210383 2310951 2516151 2609006 2610608
2203305 9
4204202 5201702 2912301 2927705 5204201 2206670 2310605 2410108 2501203
2203354 6
2916401 3128600 3548104 2703908 2931103 4124400
2203404 4
4205605 4312104 3547502 2305654
2203420 9
4313334 5104203 5207253 3165107 3545209 2211605 2615102 2701209 4127957
2203453 6
4204350 4321493 3163607 2210623 2908309 4100301
2203503 5
3125309 4210605 2611606 2616506 5205307
2203602 6
3201506 5101407 2205532 2503001 2921500 4117404
2203701 7
3121803 3127800 3543600 4209151 4307401 5203807 2502904
2203750 6
3112406 4217907 2703403 2803708 2926301 4111902
2203800 3
3122504 3552007 5108808
2203859 4
3152131 3152501 4205100 2204006
2203909 8
4306353 2923001 3103504 3539509 3545704 4211751 1718865 2706505
2204006 10
5008404 3138005 3152131 3549805 4205100 1501758 1710904 2203859 2402709 2613206
2204105 5
4218350 4305108 2111953 4115606 4126306
2204154 4
2924603 2502102 4105607 4305371
2204204 5
3202207 2207959 2504504 2706000 4104709
2204303 3
3535408 2903508 3304607
2204352 6
4305959 3120300 3166006 2104404 2112233 2310803
2204402 3
4317251 3507704 4116802
2204501 4
1501105 2922805 5106315 4122800
2204550 5
3522158 3540309 4207304 2411403 4106407
2204600 5
4211108 1707009 2100204 4116208 4127965
2204659 4
3511003 3137502 3166600 4127304
2204709 5
3502002 3503802 3547304 5214705 1706506
2204808 5
4305975 4319737 2201150 2412401 4100806
2204907 6
3545506 5002803 3135902 3144409 3519253 3527207
2205003 4
4304200 5107107 2105427 4113205
2205102 4
3519253 3552601 5107065 5107875
2205151 5
3102050 3537008 4215802 2104206 2402600
2205201 2
2923209 2510303
2205250 5
5005103 3131703 3521804 2206100 2511103
2205276 4
3132107 3516705 2101202 2512200
2205300 6
4209177 3100302 3146255 1703008 2406007 1304203
2205359 4
3517703 3508603 4314902 2607901
2205409 6
4215695 5007406 3507100 1500909 5108600 1303957
2205458 3
4311239 3129806 2411106
2205508 4
2307254 2930907 4100707 4103206
2205516 7
3138807 3509809 4213609 4214300 1506559 1717008 2412302
2205524 5
3143500 3300225 3548609 4203253 5103502
2205532 4
3201506 5101407 1502707 2203602
2205540 5
3110103 3132909 1400050 1507904 2916906
2205557 6
3515301 5105234 3140100 1720655 2409100 4121406
2205565 5
5201702 5204201 2604007 2920809 4124301
2205573 7
4314076 3157252 3200904 3504107 3536307 2312700 2405702
2205581 4
4310900 1700301 2202505 2613909
2205599 5
3101904 3126109 3502804 2514453 2602407
2205607 4
5008008 4210209 1718907 2208106
2205706 9
4305173 3158409 1708205 2108504 2202711 2304103 2410900 2604502 4109302
2205805 3
4314605 3111804 4208708
2205854 4
4305900 4311981 3102100 2911600
2205904 5
2608255 5005400 3552106 4310702 4213351
2205953 4
3503604 2304251 2804607 2921708
2206001 6
4322152 5212600 1703891 2102200 2510808 2806206
2206050 7
4306130 3119708 3169208 3501806 3524204 1503093 2924108
2206100 5
3131703 3519253 5107875 2205250 2511103
2206209 6
4207601 2916609 3138104 4312377 5107578 1101492
2206308 4
4320578 3129004 5207402 2100873
2206357 5
4315073 3137536 2209203 2313401 2402808
2206407 7
4309159 5210000 1703909 1718451 2112456 2414605 2709202
2206506 7
3535408 4205308 5106232 3145703 3155603 3511508 2301505
2206605 7
3519808 3534302 4207577 1505106 1506104 2513703 5106000
2206654 8
4320651 3120151 3306107 5212105 2409332 2413102 2920106 4115457
2206670 4
3157302 5204201 2203305 2410108
2206696 11
4308904 4318002 3169356 3525805 1502756 2107209 2708808 2801405 2909109 4105102 4126355
2206704 11
5107206 3142700 3151602 3155504 3170602 2111102 2112803 2613800 2901155 2922755 2933455
2206720 6
4303806 4320107 3161205 3164704 2703205 4122909
2206753 8
5007109 5218102 3302403 3534203 5106158 2304236 2507101 4110300
2206803 9
4304705 4306908 3165404 1506583 2104099 2211704 2910305 5203575 4117107
2206902 3
2309458 2400604 2902609
2206951 8
4311700 2933307 3147600 3501202 3514908 4200903 2110302 4105201
2207009 5
2916302 3547403 5215603 2101251 5103106
2207108 9
3117108 3142205 3520426 3540408 4214409 2104107 2207504 2613404 4107652
2207207 5
4211009 4306924 3166105 3302205 2800605
2207306 7
4306734 3125002 3157377 3509957 2803203 2913903 2922300
2207355 4
4219309 1703073 2209757 5215256
2207405 2
2404507 2615805
2207504 6
3501608 4214409 2207108 2210631 2916104 4107652
2207553 6
4306304 3115607 3124005 3532108 3554201 2406908
2207603 9
3515004 5212907 1503408 1506500 2107308 2109452 2405009 2606309 2705309
2207702 6
3300233 2400505 4113759 4116109 1100106 1100130
2207751 7
4300059 3112000 3163904 3164001 3546504 2904902 1302405
2207777 8
5103809 3523305 3555208 4319752 2601300 2608057 2807204 1301308
2207793 6
4316709 3506508 3544707 1502905 2111706 4118105
2207801 3
2906303 3514924 4206751
2207850 5
4211850 2925709 3151602 2307908 2613800
2207900 7
4210555 4302378 4320230 3147006 5105259 2512721 2906873
2207934 7
4300646 3164209 3531704 5200506 5206909 2508703 2902302
2207959 7
2932606 3112653 2204204 2303402 2503308 2504504 2706000
2208007 5
3105905 3171402 3204252 2603405 2913705
2208106 8
5008008 4210209 1718907 2205607 2403103 2407906 2413409 2922607
2208205 6
3165578 3506003 5108956 2210375 2405306 2409100
2208304 7
3552304 1500404 1504802 1718303 2601003 2800100 4125704
2208403 5
4315313 3171303 2311306 2616407 2917003
2208502 8
3150505 3300506 3503307 3535507 4204608 1505536 2202554 2922656
2208551 7
3204609 3551306 4215653 1508407 1702158 2402006 2914901
2208601 9
3118601 3137502 3160900 3523602 3542305 4311627 5208152 4118204 1300102
2208650 2
2209153 2912400
2208700 6
3140803 3171204 3514205 3544400 2107902 4113908
2208809 7
4216909 3121605 3154408 3203502 3303955 1400159 4127205
2208858 7
4316501 2920908 4311643 1200104 5106273 2506400 2509909
2208874 6
3135704 3518602 2106359 2907202 2921302 4128401
2208908 8
4314159 5007695 3148806 2302404 2310852 2600401 4127403 1300086
2209005 5
3147303 2300804 2301604 2920452 4104808
2209104 6
3129707 4214003 2103505 2511202 2609402 2614006
2209153 3
2208650 2912400 4124905
2209203 6
3113404 3137536 3203700 1717206 2206357 2402808
2209302 3
3521200 4321402 2931400
2209351 4
4205001 3115409 3143401 3158607
2209377 7
3520608 1704600 2105989 2606705 2905107 2929404 4108908
2209401 5
4209854 3108800 3141405 2112902 2512762
2209450 8
5003900 3142908 1703909 1718840 2111508 2405504 2414605 2505709
2209500 7
3100906 3115359 3150604 3152808 3157104 3515103 2903003
2209559 6
4211652 4315172 2312908 2401305 2509057 4114807
2209609 6
2925402 3111101 3138682 3300100 5219506 4110607
2209658 5
4310306 3125101 3131703 3512001 2308500
2209708 6
4313656 5221809 1504752 4116000 4113700 1303403
2209757 9
4315404 3139003 3150570 1703073 2103307 2207355 2307650 5215256 4215406
2209807 6
3148301 3162609 3539400 5219753 2210003 2918209
2209856 6
4307864 3522802 3523503 1506161 1721109 2409704
2209872 6
4309258 3134608 3136579 3541901 3553005 5209101
2209906 5
3108255 3110400 2508802 2800670 4200408
2209955 4
4300208 4309571 4210308 2110005
2209971 6
4306502 4318465 3104205 3551900 3557105 4203402
2210003 6
3148301 3539400 3551405 4218004 2209807 4116505
2210052 7
3171006 4213807 1700707 2411403 2612901 4106407 4120705
2210102 6
4207759 3111002 3509957 3528502 2304608 2610707
2210201 9
3117900 3305901 3510807 2111904 2406700 2504850 2607703 2707701 2807402
2210300 11
4302204 4304614 3302908 3519204 1704600 2105989 2806701 2918209 4108908 4116505 4117909
2210359 3
3156700 4107553 1600238
2210375 8
4310538 3110707 3154309 3165578 3506003 3541604 2208205 1600204
2210383 7
5004502 3528106 1503705 2203271 2509909 2516151 2609006
2210391 7
3525508 5219456 2805000 2918308 2927200 2918001 4111308
2210409 6
2904704 2920007 3532900 1200609 2102101 2202455
2210508 3
4306957 3163805 4111407
2210607 4
4200556 4317806 4128625 4120309
2210623 6
4204350 3122405 3164431 5106224 2203453 2908309
2210631 10
4200507 4318051 3108404 4208708 4214409 1720259 2207504 2604205 2805505 2916104
2210656 7
3112208 4214607 4309050 2305266 2902807 2931053 4124053
2210706 3
5216452 2925105 4203402
2210805 5
3127206 3525854 1719004 2926509 3515129
2210904 7
4301206 3144656 2312809 2313005 2504801 2703700 2907400
2210938 8
3547700 3134202 3205150 4217907 2110856 2305308 2803708 4301800
2210953 4
4204905 3166907 4219002 4107520
2210979 6
4318499 5003108 5201306 2104552 4122305 4123204
2211001 6
4202099 3132008 3156106 2400208 2408003 5107859
2211100 2
1200807 4323358
2211209 4
3122470 3536109 4211702 2511905
2211308 5
4302808 3131158 2305605 4127601 1100502
2211357 6
3157336 3164407 4321352 2513927 2706604 5105903
2211407 5
4312005 2911659 3104809 3537156 5221502
2211506 4
1200336 2103174 2105153 2923035
2211605 9
5207253 3107505 3517406 2202901 2203420 2615102 2704500 5221601 4117503
2211704 9
3104502 3139250 3505906 3515905 5206305 1506583 2206803 2910305 5201454
2300101 4
4313102 3535804 2108801 4112959
2300150 5
4313425 5205059 2107506 2920700 4107546
2300200 7
3162401 3554953 5215207 1503200 2507804 2512309 1100049
2300309 8
3123601 3526605 5205000 5209291 5106307 4100905 4102752 4126405
2300408 6
3134004 3167905 2202307 2401800 2512408 4203600
2300507 7
5201504 2902401 5216809 2506707 2512309 2706802 4127007
2300606 4
3500709 3554656 2704906 3523008
2300705 3
3101201 2805307 4109401
2300754 4
4314456 3109709 3109907 2509107
2300804 6
3104502 3147303 5206305 2209005 2920452 4105003
2300903 8
5003702 5100300 3203304 3527405 4217808 1713809 2202075 2930402
2301000 9
5104609 3163508 3305208 3513306 3518008 5218391 2408805 2609709 4105904
2301109 6
4323358 4311775 1507102 2413557 2929008 2932002
2301208 4
4320503 2708600 2919900 4123956
2301257 4
2603405 2700102 4126603 1300144
2301307 7
3130903 3159209 3300209 5108303 1506203 2410009 2900355
2301406 8
4300109 2904803 3136520 3166808 3505401 4204178 4211256 2914307
2301505 5
3535408 4205308 2206506 2410702 4128500
2301604 6
5100409 2109205 2209005 2906501 2920452 4104808
2301703 5
3100401 4215901 1703867 1720101 2916708
2301802 2
1501105 3205010
2301851 7
2915304 3145703 3156809 3527108 3556404 1502806 1100338
2301901 7
3109709 1506195 2509107 2708956 2922904 2923704 2929370
2301950 10
3133600 3155306 3162450 3525003 5204003 5207808 2504157 2931004 4121406 4108007
2302008 8
3131802 3150000 3548401 3552205 4211207 4213708 1504422 1300904
2302057 7
3155306 3162450 3525003 3546603 1718006 2309003 2931004
2302107 5
4322152 3303104 3556701 5209952 2102200
2302206 8
4300703 5004908 3127388 3506359 3531308 4205506 3520442 4204152
2302305 8
4219606 5007307 3130606 3138401 4214904 1701309 2202026 2509503
2302404 4
1702158 2208908 2310852 1300086
2302503 4
3114907 3553401 3556909 2500775
2302602 4
4321493 3503158 2511004 2602704
2302701 6
4311700 4312385 4321477 3149952 3503158 2110302
2302800 7
4301925 4302584 5100300 3146750 3167004 5206602 4117107
2302909 8
4308508 3204104 3205309 3506904 1500347 2509404 2910503 5221577
2303006 10
3538303 4311106 3115474 3135001 3142254 3513306 5205497 2303709 2928109 4124509
2303105 6
5108204 3205069 3305000 3553856 5203609 5104542
2303204 8
3146602 3169604 2414159 2502706 2911303 5210208 1302801 1100080
2303303 6
3125507 3548054 1506005 2304202 2500106 4119103
2303402 6
2932606 3137106 2207959 2706000 2919207 4126652
2303501 7
4305124 3118007 3158300 3527009 4213302 2110203 4105508
2303600 3
5003157 2803005 4109500
2303659 9
3151107 5204805 1506302 2408706 2513851 2902658 2922904 5202502 1100148
2303709 6
3538303 3115474 3535200 2202133 2303006 2510709
2303808 6
3549300 5104203 3165107 4211207 2507309 2909307
2303907 5
4210035 3107307 3301603 2404101 2616506
2303931 5
3148608 1505502 2604403 2608701 2920502
2303956 6
3125200 3166907 3513009 4303608 2605459 2614105
2304004 5
4321907 3205200 4211892 2410603 2506905
2304103 5
3508702 3555703 2202711 2205706 2604502
2304202 5
3125507 1506005 2303303 2930154 4119103
2304236 4
5106158 2206753 2507101 1302702
2304251 7
3510203 3537909 3538501 2205953 2804607 2904001 2929701
2304269 6
2910909 3101706 5204250 5107743 2703304 1100346
2304277 4
3132800 3160009 2200954 4116802
2304285 7
3102803 3304904 1719004 4106555 4113429 4118451 4128609
2304301 5
3123106 3126109 3203346 4204558 2602407
2304350 6
3127339 3543709 2108207 2401008 2513208 5204953
2304400 8
4313441 4322376 3120706 3157906 3204351 3306008 2508505 4117404
2304459 11
3125804 3155009 3170057 3519907 4314464 2705606 2920502 5204656 4321105 1100056 1100064
2304509 9
4210035 4314175 4322558 5005152 2921104 4202057 4219200 5215702 1200435
2304608 8
4207759 4212270 4314100 3103900 3111002 2210102 2310407 1300508
2304657 8
4209458 4219507 3108552 3170404 3170479 3204203 4303103 1508126
2304707 6
2929354 3303500 2314102 4103156 4122701 4128534
2304806 7
3536406 4312427 3169703 3500758 1506187 2704104 2911501
2304905 6
5107040 3539905 1712504 2509370 5213756 4114807
2304954 6
5106851 3165206 4201604 2110500 2505204 2803807
2305001 6
3500550 5212956 1507953 2201919 2414308 2923407
2305100 5
4305447 3122355 4300877 2930774 4115507
2305209 4
3504107 3556206 2807600 3517802
2305233 6
3130200 3303104 3304003 2910107 4123402 1303304
2305266 3
2210656 2902807 2931053
2305308 7
4322301 3162948 2110856 2210938 2311355 4301800 4104303
2305332 5
3508108 5204102 1200385 2400208 5107859
2305357 5
3112307 4214607 4217600 4309050 5211206
2305407 5
4301750 3525102 4205407 2606903 2925956
2305506 6
3149606 3161056 1501576 2103257 2707503 2923357
2305605 7
4302808 3131158 3500303 1200708 1700350 2211308 4127601
2305654 5
4312104 3153806 3547502 2203404 4116406
2305704 4
3553906 3124302 3526407 2400703
2305803 8
4217758 3106101 3162104 3513801 3554409 5200803 2706422 2930758
2305902 7
3531209 3550209 4215109 4215901 5220108 2908903 1300060
2306009 7
3146008 2100105 2202802 2928604 4127858 4100103 4125100
2306108 8
3105608 3145372 3160405 3531308 3534609 4303905 2516003 2608800
2306207 5
4305405 3118007 4213302 2100709 2806305
2306256 9
5103403 3301009 4314803 5217401 2407203 2901007 2927002 2929057 4128658
2306306 3
4313805 2919959 3549003
2306405 4
3162252 3503901 5106273 1502764
2306504 4
3546603 2111003 2309003 2702801
2306553 6
2910404 3140209 2601607 2604106 4121752 4104907
2306603 8
3125200 3132008 3156106 4303608 1716208 2105500 2407906 2614105
2306702 7
4202537 4306932 3509452 3519600 4214607 5211206 1200450
2306801 4
3149200 1715101 2101350 2400901
2306900 6
3536109 3554904 4202800 5200175 1703883 2310209
2307007 10
4311791 2110609 2308203 2400604 2504306 2701407 2902609 4302105 1302009 1101757
2307106 4
4214201 4301305 3159308 4103800
2307205 10
3104908 3128253 3161601 3200136 3521309 3545605 5205703 1702901 2404804 2411429
2307254 5
2111631 2205508 2919306 4100707 4103206
2307304 8
3151800 3300506 4209805 5208905 1506906 2515005 2922409 1301803
2307403 5
4315800 3127008 3141207 3526407 2404002
2307502 4
3112059 3164902 4210100 5205455
2307601 3
5217609 5104807 4321204
2307635 7
3124708 3301306 4210100 1506807 1715150 2107506 4109401
2307650 10
4218756 4303400 3101409 3525706 4219309 2209757 5215256 4215406 4104600 4108551
2307700 5
2916401 3126505 2111789 2504603 2804201
2307809 8
4300455 1500131 1507151 2111607 2700201 2908309 2926707 4117800
2307908 5
5107297 2925709 3161908 2207850 2613800
2308005 7
4315503 3124807 3127008 2100477 2602209 2928505 4106902
2308104 5
3139904 4217105 4218905 2610103 1301100
2308203 5
3112901 1712801 2307007 1302009 1101757
2308302 8
4300901 4318457 4322350 3100609 3512902 4313508 2505303 1101708
2308351 5
4202537 4301602 3134301 1200450 2413607
2308377 10
3102050 3158201 3305802 3535705 3537008 2104206 2310902 2803609 5218003 4116950
2308401 2
4320552 2103604
2308500 10
4310306 3131703 3138906 3555802 5107875 2209658 2912400 2928901 4115739 4117214
2308609 5
5104906 3522901 4321204 5105606 2802403
2308708 4
3506003 5108956 2202554 2922656
2308807 7
4321477 5103437 3147709 3159100 3514700 4201505 4316956
2308906 4
4313953 3170107 2111722 2807600
2309003 8
4314001 3529401 3546603 2302057 2306504 2608800 2702801 2931004
2309102 8
2913606 3122306 3536703 5214804 2104305 2515807 2802809 2806404
2309201 9
4306379 4310850 3520905 3537206 5214705 1706506 2806503 4105102 4106456
2309300 5
3142007 3150802 5213004 2411502 2506103
2309409 6
3201902 3205309 3533809 3546207 4213005 2930204
2309458 6
4213401 4319307 5101803 2206902 2400604 2902609
2309508 6
4200754 3306156 3516606 3528304 2103125 4103057
2309607 3
3150901 4301404 3543600
2309706 6
4301073 3127909 3146503 3155207 5217401 2929057
2309805 4
4302238 3111507 1502608 4117305
2309904 6
4302501 3111507 3300902 3544707 2921609 1101401
2310001 4
4305504 5005707 2406403 2502052
2310100 3
3111804 4218400 1703701
2310209 4
3536109 3554904 4202800 2306900
2310258 5
3116605 3507704 4214102 2109908 2924405
2310308 4
3128907 3518206 3537909 5209705
2310407 11
4212270 4314100 5007976 3129202 4218707 2304608 2407104 2612604 2903276 2919926 1300508
2310506 5
3502903 3513009 4219002 2605459 4107520
2310605 6
4204202 4317202 2912301 3143302 4207205 2203305
2310704 6
4203501 3135605 3201001 4318481 5208004 4102604
2310803 9
4305959 3166006 3541703 4204509 4304713 2204352 2404408 2708006 2909406
2310852 10
4314159 3202603 3520301 1501451 1702158 2208908 2302404 2926608 4117222 4127403
2310902 3
3102050 3305802 2308377
2310951 7
3145604 3509205 3523107 3528106 2203271 2516151 2901908
2311009 7
4210902 3154507 3203601 3534500 4201604 2201960 2803807
2311108 5
3530201 2916302 2101251 2200103 2601201
2311207 6
3156502 3513850 4321204 2603108 2902054 4107306
2311231 6
5219209 2100501 2110906 2504009 2705200 2924801
2311264 9
4311403 4311759 3164431 3203163 2102374 2700904 2911600 1101302 1101500
2311306 7
4315313 3171303 3511300 3544103 2208403 2803401 4106308
2311355 11
4322301 3120904 3134202 3155702 3163003 3164803 3507902 4209904 2108306 2110856 2305308
2311405 5
3532868 2312304 2611200 4112405 1100452
2311504 3
3130507 4110706 3538204
2311603 3
2517209 2616308 4122206
2311702 6
4306452 3529302 1400472 2706703 2802502 2917805
2311801 6
5008404 2915601 3161700 3167905 4220000 2401800
2311900 6
4210506 3118502 3119609 2509008 2602902 2903102
2311959 12
4318606 4322608 2902906 3105202 3118700 3129608 3523909 3551207 2100055 2512036 2908101 1101559
2312007 5
3548807 5200803 2927507 2930758 4103008
2312106 6
4316972 5108105 1501204 2602506 2931905 5006309
2312205 9
4301859 3122108 3524006 3526902 3555604 2109056 2800308 2929206 4121307
2312304 6
3556958 2311405 2611200 2930303 4318507 4112405
2312403 3
4216255 4308508 1500347
2312502 6
4212239 4312807 4314209 3163201 2312601 5218300
2312601 5
3163201 3520806 2312502 2404903 5218300
2312700 5
3128709 3504107 3520004 2205573 2405702
2312809 8
3110202 3144656 3301157 2210904 2504801 2606002 2907400 1304401
2312908 13
4315206 4316758 3507308 5206701 1713957 2209559 2401305 2509057 2806107 2915007 2928950 2931608 4127106
2313005 7
4301206 3106903 3140852 3144656 3148509 3158003 2210904
2313104 7
3110509 3111101 3123700 3519808 5217104 5106000 4120606
2313203 8
3121407 3523404 1718899 2500734 2607752 2900306 4115002 4125456
2313252 4
5220504 1712801 2702009 4101101
2313302 5
4316972 3113503 5106158 1502004 1302702
2313351 5
4308433 3501400 1707009 2411205 5102637
2313401 5
4315073 3137536 3553203 2206357 2612802
2313500 6
4219101 3142809 2103307 2410306 2708709 5102694
2313559 3
4310413 3135902 3527207
2313609 4
2906899 3157278 3169109 1503077
2313708 5
3147956 3164472 2403756 2506806 2927309
2313757 5
3160504 4209607 2201408 2605301 5106182
2313807 6
4307500 5002605 3140159 3141900 3300456 5209200
2313906 4
4305504 5103056 2610004 2900603
2313955 4
3302809 3528809 4321436 2110807
2314003 5
4312625 3528601 4209508 4215703 4123303
2314102 5
2929354 1716505 2304707 4103156 4101200
2400109 6
4209003 1710706 2107704 5102603 4105300 4119202
2400208 5
3132008 3508108 2211001 2305332 5107859
2400307 8
5106232 3124401 3155603 3162203 3506201 3522703 3539004 2512705
2400406 3
5000856 2402006 1100403
2400505 6
5000252 3112109 4200309 2207702 1100106 1100130
2400604 10
5101803 3140555 1709005 2206902 2307007 2309458 2504306 2701407 2902609 5212709
2400703 7
4319372 3107802 3124302 3526407 2305704 2404002 2801306
2400802 4
3530102 3542107 4109757 1303205
2400901 6
5106455 3149200 1715101 2306801 2411007 2929909
2401008 5
4319802 3127339 3543709 1502855 2304350
2401107 4
5101704 3304144 2111409 1301001
2401206 5
3143153 3533304 2908903 5213772 4123105
2401305 9
4211652 4212601 3122009 3507308 3508504 1713957 2209559 2312908 2927606
2401404 7
5006200 3150307 3535002 5204607 2201988 5007802 1100304
2401453 5
3202207 5106240 2504504 2515401 2804904
2401503 4
3554300 3167301 1712504 5213756
2401602 6
3109253 3162401 3166709 3523404 5220264 1503200
2401651 7
4317301 2910727 2929354 3535309 4308102 2104057 4128534
2401701 9
5005806 3114303 3161007 3526803 1503754 1721257 2409803 2505238 2615805
2401800 6
3134004 3161700 3167905 3551504 2300408 2311801
2401859 14
4307104 3143609 3150802 3543253 3546306 5213004 5217708 2600054 2600609 2610806 2613305 2704609 2933059 4119251
2401909 7
5004700 3100203 3130705 3145877 3146107 2915353 2924306
2402006 8
5000856 5002209 3551306 1508407 2208551 2400406 2517407 1100403
2402105 5
3509908 3531902 3535606 4206207 2104651
2402204 6
4312625 3137205 3202009 4212700 4118857 1300409
2402303 10
5103361 3141009 3304151 3542909 3551900 5102850 2201945 4322004 4115804 4120853
2402402 4
3119807 3149507 3508702 2406809
2402501 11
4303004 4318440 4320263 2922706 3510104 3522505 2200202 2409209 2502607 2511806 4121208
2402600 6
5002001 3133907 4215604 4215802 2205151 2804706
2402709 9
3138005 3169059 3521150 5212006 1501758 2204006 2414159 2502706 2904605
2402808 7
4315073 5005251 1717206 2206357 2209203 4107850 1100114
2402907 6
3100906 3121407 3553500 2403004 2903003 1100924
2403004 6
3100906 3108503 3553500 2402907 2707503 2923357
2403103 7
3125200 3541059 2202059 2208106 2407906 2922607 5215652
2403202 3
4314605 2902252 3111804
2403251 5
3126000 3155207 1506609 2930105 4103503
2403301 5
3125903 3302304 5215900 2510808 2806206
2403400 3
3168051 2607000 2932101
2403509 2
3105707 4120002
2403608 5
4310579 3107406 3112703 4322541 2801900
2403707 11
4302907 4307203 3140407 3302502 1200054 2103158 2504207 2612505 2702306 2901700 4114005
2403756 4
1721109 2313708 2506806 2927309
2403806 7
4311700 4311759 3133808 3166105 2513356 1100809 1101302
2403905 8
4207684 4305850 3167509 5215405 1711902 2414100 2615409 2615706
2404002 7
3124807 3141207 3204252 3526407 2307403 2400703 2801306
2404101 6
4210035 4318440 5005152 3107307 3202256 2303907
2404200 6
4301404 3127800 3543600 1400050 1500206 1507904
2404309 5
4316808 3522109 2603603 4122503 4109807
2404408 9
3514403 4305959 3146255 3157658 3514106 4216503 2310803 2909406 1304203
2404507 9
3114303 3161007 3542305 2202752 2207405 2615805 2931509 4125407 1302207
2404606 5
3526704 3545001 2512200 2706208 4108502
2404705 6
3151503 3154150 2104800 2503555 2919157 4125357
2404804 8
5002704 5004700 5106752 3100203 3128253 3200136 5205703 2307205
2404853 6
1502855 1702000 2100204 2101806 4112504 4122107
2404903 8
4310504 4321006 5006903 2922003 3520806 2312601 5218300 1507300
2405009 8
5107008 3123809 5104526 1506500 2111763 2207603 2606309 2705309
2405108 7
5005251 4209706 1722081 2409506 1507805 4113106 1100023
2405207 4
4316907 4211900 2605806 2608503
2405306 7
3150505 5215231 5108956 1503457 2202554 2208205 2409100
2405405 4
3513801 3106101 4217758 3151305
2405504 9
3136108 3142908 3160603 5205208 1501907 2111508 2209450 2800209 2802205
2405603 4
4306106 3533908 3556503 2603207
2405702 8
4320800 3128709 3200904 3520004 2205573 2312700 5214101 4102901
2405801 5
4300455 5100102 1712454 2608206 4121802
2405900 3
4200101 3129103 5211305
2406007 5
4206405 3100302 3504305 1703008 2205300
2406106 6
4304614 3144904 3519204 5219738 2706109 4112108
2406155 7
3528205 3546702 4212056 5211008 5107248 1500701 2109304
2406205 6
4305603 4323754 3106309 2107001 2408102 1100254
2406304 7
3104304 4313508 1200500 2105005 4106100 4119905 1101708
2406403 4
3126604 2310001 2510600 4305504
2406502 5
4300059 4305207 3546504 2105351 2605301
2406601 6
4207858 3139201 3143500 3524402 2107704 2109270
2406700 4
2106706 2210201 2504850 2607703
2406809 5
3147907 3149507 3508702 3519071 2402402
2406908 6
4316501 3121902 3124005 3202702 3532108 2207553
2407005 4
3500501 4202131 2932408 4106506
2407104 4
2919926 2310407 4218707 5007976
2407203 6
5103403 3301009 3535101 5204250 5204557 2306256
2407252 11
4217550 4314472 4323200 5107156 3117702 3300704 1714880 2202251 2506004 2512077 4103305
2407302 5
5101605 3534005 4309050 2505808 4108403
2407401 6
5103007 3533809 4312500 5221809 4113700 1300300
2407500 5
4321634 5107792 3102803 2612000 4118451
2407609 7
4207759 3122504 3541059 3552007 5108808 2802601 5215652
2407708 4
4312500 2919553 4128302 4113700
2407807 7
3116902 3135357 3301405 3545704 1400159 2915908 4109005
2407906 6
3125200 1716208 2208106 2306603 2403103 2413409
2408003 8
4202099 3304409 3526209 3557204 2211001 2514404 5107859 4121604
2408102 7
4305603 5106828 2905008 3536000 2107001 2406205 1100254
2408201 4
4322103 3108107 3157609 2105906
2408300 8
4207809 4306353 4321329 2925006 3110301 3114105 3170008 5221452
2408409 8
4211405 4302709 3152709 3541109 3542404 2102606 2707107 4110805
2408508 5
4310603 3138500 3554805 1504950 3521606
2408607 2
1200500 1716703
2408706 11
4308805 3113305 3151107 3154507 5204805 2303659 2615003 2902500 2905701 2908606 2922250
2408805 6
3142304 3513306 3518008 2301000 2504702 1100288
2408904 5
5106281 3539707 4216602 2601706 4120408
2408953 9
3202702 3512308 3526308 1200104 1502509 2202703 2203230 2507705 2508554
2409100 8
3515301 3165578 3305703 1503457 1720655 2205557 2208205 2405306
2409209 5
3111309 3522505 2200202 2402501 4121208
2409308 7
3515350 4305801 4322400 5006606 3108602 2101004 2616183
2409332 7
3120151 3130002 3137205 3543808 2206654 4115457 4118857
2409407 8
4308458 4312054 5005681 3201407 3524709 4217253 5209804 5106422
2409506 5
4218103 1722081 2405108 2609303 1507805
2409605 7
4311254 4320321 5000203 3511607 3525102 4118402 4123808
2409704 2
1506161 2209856
2409803 8
4300001 3142205 3202900 4315149 1503754 1721257 2401701 1302553
2409902 7
4318002 3169356 3302270 3511904 4213807 2917201 2917508
2410009 8
3130903 3153608 3159209 2301307 2506905 2606408 4314548 1505437
2410108 7
3157302 3164506 1708304 2203305 2206670 2501203 2905404
2410207 7
4315404 5002902 3168804 5221700 2200509 4107801 4108320
2410256 4
3164506 1708304 2614402 2905404
2410306 8
4219101 5206800 1505486 1718451 2112456 2313500 2709202 5102694
2410405 6
4301750 4311718 3202108 1703701 2515906 4123808
2410504 9
3541307 4305447 5002159 3521150 2202653 2601508 2616308 4115507 4122206
2410603 6
4321907 3118205 3162302 4211892 2304004 4206801
2410702 7
4205308 3545803 3547007 5219001 2301505 4128500 4103040
2410801 6
3152402 4219408 2413805 4109906 4126009 1303536
2410900 5
4302808 4305173 3131158 2205706 2604502
2411007 6
5106455 3202801 1715101 2101400 2112100 2400901
2411056 7
3105707 3118908 3153707 3529609 2700805 5213772 4110078
2411106 9
4311239 3129806 3555356 4205159 4303103 4307609 1718501 2200954 2205458
2411205 8
3110608 3114501 3127602 3501400 4205704 2313351 2507507 5102637
2411403 6
3134608 4207304 1700707 2204550 2210052 4106407
2411429 6
4313011 3104908 3159506 3542602 3545605 2307205
2411502 6
5216452 3150802 3523701 2309300 2506103 4123857
2411601 9
4304697 4311502 2918555 1720309 2102705 2201051 2709103 4108551 4128708
2411700 8
4308706 3111705 3200706 3304003 3518800 2103406 4123402 4108700
2411809 5
4304101 3140407 3503356 2103158 4107538
2411908 6
3506904 1503804 2513505 5221577 4107256 1302603
2412005 8
3127206 3301900 5219100 2111672 2924801 2927903 3515129 4312401
2412104 6
3136801 3203007 3514924 1507508 4107736 1302553
2412203 4
3102209 4217105 4218905 1709500
2412302 8
4213609 4214300 1506559 2111029 2205516 2513901 2603454 5214838
2412401 7
4305975 4319406 4319737 1508308 2204808 2413508 5212204
2412500 1
1703701
2412559 5
3101508 3104403 3120201 1701903 2105948
2412609 5
5108204 3104007 5203609 2516755 5211305
2412708 8
4303509 3109501 3125408 3203205 5207402 2111672 4128609 1301951
2412807 5
3122454 3151909 5221197 2800209 2926707
2412906 6
4308052 5100409 3518859 5212055 1500958 2109205
2413003 3
2600203 4219101 3168804
2413102 3
2206654 5212105 4320651
2413201 5
3124401 3144359 5213400 2516706 1100072
2413300 4
2915403 3116001 3556453 4119657
2413359 7
4211306 4215505 4322509 5107305 1507102 2200608 2413557
2413409 6
5008008 3510005 1716208 2105500 2208106 2407906
2413508 9
4219176 2932507 3525607 1508100 1508308 2412401 2502003 5212204 1100320
2413557 5
4215505 1507102 2301109 2413359 2932002
2413607 5
4314308 3134301 1200450 2308351 2921450
2413706 6
3544004 3555000 4315750 2109809 2200277 4106571
2413805 7
3108107 3501152 3513108 4219408 2410801 2927408 1303536
2413904 4
4323606 3108107 2105906 2607703
2414001 8
5217203 3128808 3203320 3543204 4206009 2509701 4103958 4119251
2414100 4
3167509 2403905 2615706 2707404
2414159 5
3521150 2303204 2402709 2502706 1302801
2414209 6
4211009 3117207 3302205 5210406 2919108 4122156
2414308 5
3500550 1200393 1507953 2305001 2801108
2414407 6
3117405 3123858 2500304 2500536 2901304 2932457
2414456 3
4215356 2200707 4104204
2414506 5
5213103 2917102 3129657 3157609 4217253
2414605 11
3101409 3304300 3545407 1703909 1718451 2111508 2202406 2206407 2209450 2505709 5102694
2414704 3
5002209 2506707 2512309
2414753 8
3119955 3305158 3535705 2202083 2505352 2904100 5218003 4115903
2414803 6
5005004 5219738 2508109 2616001 5200829 4113809
2414902 3
3139607 3165552 1709005
2415008 5
3303203 3549102 3553708 2501500 2615201
2500106 8
3114709 3511508 3548054 1506708 2303303 2500403 4120655 4119103
2500205 11
4200101 4302006 3105400 3123528 3126406 3163300 3527603 4201950 5203609 1400100 2109700
2500304 3
2414407 4215356 2901304
2500403 4
5106232 3511508 2500106 4119103
2500502 3
3162575 1501303 4114104
2500536 3
2607000 2932457 2414407
2500577 7
4304002 3105103 3522307 3528007 4209300 1507979 4100509
2500601 5
3507407 3554102 5203906 1505031 4116802
2500700 5
4313300 4316477 3122009 2610509 2802304
2500734 4
4308854 3523404 2313203 2607752
2500775 6
3114907 3556107 3556909 4202503 1504307 2302503
2500809 7
4319356 3139706 3531100 3547205 1600253 2105963 4124707
2500908 5
4302402 4309753 3546207 2605509 1600501
2501005 8
2923001 3108503 3152105 3301405 3302056 2707503 5220207 5107180
2501104 7
4319364 3139102 3554755 3554953 2928000 3526001 4103370
2501153 7
3153400 3504008 1503309 2505279 2505907 2924678 4125308
2501203 7
2927705 1708304 2203305 2410108 2601102 4108106 4128807
2501302 10
3171030 3511607 3525102 5201405 2201309 2504850 2606903 2925956 2933174 4118402
2501351 5
3542008 5220686 1501956 1503705 2609006
2501401 5
4304358 3114006 3500550 2923407 4114351
2501500 5
4215075 3553708 2415008 4115408 1301308
2501534 5
5006259 3115805 3503356 4211900 1707553
2501575 6
5003306 3202504 3523800 3524501 4209706 2100907
2501609 8
4322327 5004304 3130101 3156908 3200409 5207600 2917805 4121257
2501708 2
1713601 4300802
2501807 6
3115706 4211058 1508357 2909703 2919900 4126272
2501906 6
4317509 4318903 3538907 2612307 2931707 4102505
2502003 6
4219176 1508100 1715507 2413508 2804102 4121802
2502052 4
4305504 5005707 2310001 2900603
2502102 6
4305371 1718881 2204154 2924603 4105607 4104253
2502151 7
3117836 3119807 3148756 4206504 1716109 4111803 1301506
2502201 6
4301925 5100300 2700300 2907905 2930402 2931608
2502300 4
4318465 2925105 5215702 2929503
2502409 5
3127388 3136520 3505401 4204178 3520442
2502508 4
3121100 3529401 1507961 4112207
2502607 5
4318440 3509304 3510104 2402501 2511806
2502706 6
2931806 2303204 2402709 2414159 5210208 2904605
2502805 9
4217204 4302907 3204005 1707405 2515401 2612505 2804904 2901403 4114005
2502904 4
3150901 3543600 4209151 2203701
2503001 6
4317004 3502200 5101407 2107803 2203602 2921500
2503100 8
3171907 3515152 3515509 3516804 2701308 2906857 2927002 4102406
2503209 6
3140506 3532801 3547908 5212303 2910800 4112900
2503308 8
4306072 5004601 2932606 3112653 5106240 2207959 2707305 4116505
2503407 7
4200200 5100250 2112506 2603801 2607109 3539202 4122305
2503506 6
3200169 3531803 4313409 5213905 2601102 2601409
2503555 7
3103207 3151503 3519501 1400704 1505304 2404705 4125357
2503605 6
4318804 3109204 3556354 2504405 2607307 2706406
2503704 6
3165578 3515202 3541802 1713700 2802007 2901601
2503753 5
4321477 2933307 3521507 4201505 4105201
2503803 5
4317400 3556503 5108055 1703057 2909505
2503902 3
3150406 3166303 1500305
2504009 6
4208906 5219100 5219209 2100501 2311231 2924801
2504033 7
4303558 3110202 3136702 4305108 1703826 2106755 4124103
2504074 5
3516507 5107909 2701407 2704005 4106001
2504108 7
4309704 4318309 2925501 3539707 4207205 5220157 1303106
2504157 6
4311627 5204003 5208152 2301950 2912202 4108007
2504207 11
4217204 4302907 4307203 3111606 3502002 3503802 3540101 1501956 2403707 2511707 2901403
2504306 3
2701407 2307007 2400604
2504355 4
2102556 4111506 4116901 4126678
2504405 6
3109204 3556354 2100550 2104701 2503605 4103503
2504504 6
3112653 3202207 5106240 2204204 2207959 2401453
2504603 5
3126505 2307700 2506608 2804201 2917706
2504702 6
4304655 3142304 3300407 2408805 2514552 1100288
2504801 3
2210904 2312809 2907400
2504850 8
3121001 3171030 2106706 2201309 2210201 2406700 2501302 2807402
2504900 5
5003157 5006408 3527801 2804805 4120804
2505006 5
4304101 5006259 3534104 1502764 1504505
2505105 3
2924108 3169208 3524204
2505204 8
3165206 3502606 2110500 2304954 2509156 2923100 4115101 4128559
2505238 4
3161650 3526803 1503754 2401701
2505279 6
5004106 2919405 3126307 3504008 1503309 2501153
2505303 9
4201653 4300901 4318457 4322350 3512308 3519006 2308302 2608602 4111001
2505352 7
3140001 3535705 4215802 2104206 2414753 2908804 4115903
2505402 5
4306429 4308656 3543006 2111052 1303700
2505501 4
3127503 3509007 1506906 1600204
2505600 7
3123809 3519709 3522703 3538600 3547601 4208104 4107751
2505709 3
2111508 2209450 2414605
2505808 7
3139508 4309050 1507755 2407302 2601052 4108403 4124053
2505907 9
4307815 4316402 3153400 3201803 3504008 3537701 2501153 2512002 2924678
2506004 4
2407252 3117702 1714880 5209150
2506103 5
3142007 3523701 2309300 2411502 4114708
2506202 4
4215687 2607653 2612703 4123907
2506251 7
3515301 3140100 3200607 1503457 2913457 2920403 4121406
2506301 5
3504503 3514957 2106375 2510105 4112306
2506400 6
2920908 4311643 2208858 2508554 2509909 4102703
2506509 4
3520400 4312476 4101051 4123303
2506608 4
3126505 2504603 2917706 4124400
2506707 5
5002209 2300507 2414704 2512309 4127007
2506806 5
3117801 3147956 1721109 2313708 2403756
2506905 8
3205176 3205200 3544202 4211892 2304004 2410009 2606408 1505437
2507002 3
1501105 2111706 4122800
2507101 7
5218102 3142403 3157377 5206503 2206753 2304236 1302702
2507200 8
3137601 3162500 3301108 3522406 2516706 2914000 2921401 4125753
2507309 6
3549300 4203501 3135605 5205901 2303808 2909307
2507408 6
4315305 4323309 3117702 3138708 3303807 3509254
2507507 6
3125606 3127602 4205704 2105401 2411205 2801009
2507606 3
4215653 2109007 2914901
2507705 5
4314068 3512308 3526308 5222203 2408953
2507804 5
4314498 5215207 2300200 2512309 5105309
2507903 5
3135506 3152501 3160959 3205002 2904209
2508000 7
4301503 2906709 3122900 3305901 3510807 2514701 2907707
2508109 6
3533403 4208302 2103703 2414803 2616001 4113809
2508208 6
4218251 4321436 2929800 5204904 4123824 4104006
2508307 7
4310876 4321626 3125606 3302858 1718758 2514503 4100202
2508406 9
3155900 3204955 3504701 3547650 4218202 1501402 2804409 2906006 4119202
2508505 4
3204351 3306008 3554607 2304400
2508554 6
2920908 3526308 1200104 2408953 2506400 4102703
2508604 6
4301008 3121258 3161908 3505708 3532405 5107701
2508703 6
3125002 3529005 5200506 2207934 2902302 2922300
2508802 7
2906303 3108255 3136801 3515400 2209906 2604205 2800670
2508901 3
3121506 3130309 3149804
2509008 7
4210506 4313904 3119609 3153103 5212105 5102793 2311900
2509057 6
4316758 3539905 2200905 2209559 2312908 4114807
2509107 5
4314456 3109709 2300754 2301901 2929370
2509156 4
3134103 3502606 2505204 4115101
2509206 5
3127602 4211108 2925204 1500859 4120333
2509305 7
4320859 3144375 3528858 3530508 4201208 1720499 2509370
2509339 4
3554300 3536570 2203008 4103453
2509370 8
4320859 5107040 3144375 1400308 1702703 2304905 2509305 5213756
2509396 5
4322202 3515657 4213351 5218706 2608255
2509404 5
4206652 3204104 1500347 2302909 2513653
2509503 4
4219606 2202026 2302305 4115705
2509602 8
3106507 3137304 3528205 3543105 3543709 4203303 2709400 2901353
2509701 4
3128808 1712702 2414001 4119251
2509800 4
3168309 1505494 1508035 1709302
2509909 10
5004502 3534104 4311643 5106273 1503705 2102903 2208858 2210383 2506400 4102703
2510006 5
3530904 4218608 1502764 1504505 4120507
2510105 6
5106505 3514957 4215059 5200258 2506301 4112306
2510204 5
4209201 4217501 4306759 4307559 5215801
2510303 1
2205201
2510402 4
3110905 2109502 2516201 2608453
2510501 11
3536406 2906899 3129301 3130507 3157278 3169109 5103379 2613503 2924652 5208103 1301605
2510600 6
4305504 3126604 3128501 2111078 2406403 2702603
2510659 5
3306107 3547601 2516300 2920106 2930154
2510709 5
3115474 4209102 2202133 2303709 2928109
2510808 5
5212600 5215900 2206001 2403301 2806206
2510907 6
4320701 3121704 3140209 3514908 3550001 5219712
2511004 6
4321493 3149952 3163607 3503158 2302602 2704807
2511103 7
3545506 4311007 5002803 5005103 3519253 2205250 2206100
2511202 6
3107703 4214003 2103505 2209104 2929255 4115002
2511301 5
2902906 3164407 1716307 2100055 2513927
2511400 6
2927804 3155504 3170602 3300233 1705508 4116109
2511509 6
3202652 5103379 5103700 1504000 2802908 4100608
2511608 6
4304705 4306908 4315321 3203304 3506409 4217808
2511707 5
4307203 3540101 1503705 2504207 4107538
2511806 8
4314175 4318440 5005152 2922706 3527900 2200202 2402501 2502607
2511905 6
3203106 3536109 4211702 5200159 2211209 1508084
2512002 5
3153400 3201803 3204054 2106805 2505907
2512036 8
3118700 3135605 3156205 3169406 3171501 3304201 2311959 2908101
2512077 4
4217550 4314209 3300704 2407252
2512101 6
2915304 3119708 3506805 1503093 2928307 1100338
2512200 7
3132107 3516705 3521309 3545001 2205276 2404606 4108502
2512309 14
4312302 4314498 4320909 5002209 5201504 3554755 3554953 4202909 2300200 2300507 2414704 2506707 2507804 2923506
2512408 8
3156908 3167905 3205002 5207600 2202307 2300408 2604809 4203600
2512507 6
3123809 3538006 4208104 2203107 2607604 4118857
2512606 5
4109906 4323606 4312708 2611309 2516805
2512705 4
3155603 3506201 5103304 2400307
2512721 8
4302378 4320230 3152709 3164100 3513702 4206306 2207900 2707107
2512747 4
3130101 4322327 4217303 2905206
2512754 3
5004908 3506359 2922052
2512762 9
4209854 3108800 3200300 3504206 2209401 2704401 2919504 3548302 5102702
2512788 4
3150158 2513208 2905909 4127502
2512804 5
4320701 3121704 3134905 3305406 2107407
2512903 3
4313425 3200359 4107546
2513000 6
4306809 5002902 3158706 3168804 3504602 2706604
2513109 4
3117702 3540705 1504604 5205521
2513158 5
2919959 3549003 5204102 5107859 4121604
2513208 9
3123304 3150158 3305133 3533700 2108207 2304350 2512788 2905909 5204953
2513307 4
1501501 3114204 4103008 4304689
2513356 5
4305900 4306924 3166105 2403806 1101302
2513406 6
4314787 2916203 2700805 5213772 4121703 4123105
2513505 6
4309753 4203956 2411908 4107256 4115705 1302603
2513604 5
5104609 3135209 3163508 3508009 4105904
2513653 6
4206652 3156007 4313656 5221809 1500347 2509404
2513703 8
2904704 3111101 3534302 1200609 1505106 1506104 2206605 4110607
2513802 4
4214151 4323309 4323457 2918902
2513851 5
3138401 4303673 1506302 2303659 2902658
2513901 7
3507209 3508603 3517703 4214300 2412302 2603454 5214838
2513927 7
3157336 3164407 3512506 1716307 2211357 2511301 2912608
2513943 6
4322525 5101605 3112307 2608305 2704302 2932903
2513968 6
4314407 3169505 5213053 1505908 1504059 2708105
2513984 6
3133758 3140902 2108454 2514008 2702405 4121505
2514008 4
4216503 2513984 2702405 4121505
2514107 7
3117207 3515707 3551801 5210406 1507607 1720002 4122156
2514206 10
4205001 4321469 5004601 2932606 3115409 3120003 4216800 2106102 2106326 2707305
2514305 6
4202081 4309605 4323705 3141306 3555406 4200705
2514404 5
3145208 3526209 3557204 2408003 2514503
2514453 7
3101904 3502804 4309100 2205599 2919306 2925907 4103206
2514503 7
4321626 3144805 3145208 3526209 2508307 2514404 4100202
2514552 9
4207601 4304655 3157500 3300407 3509601 4312377 2504702 2602001 4101150
2514602 7
4312955 5106703 3102902 3201209 3528908 2904852 4124202
2514651 4
4309605 3520202 3557105 2106904
2514701 5
2906709 3122900 3146206 2201200 2508000
2514800 6
3132602 3144003 3304151 4210605 4312476 4120853
2514909 5
3160405 3506359 4207502 4303905 2922052
2515005 5
5007950 3153004 3300506 2307304 1301803
2515104 4
3204203 3554508 1200427 1100254
2515203 6
3532207 3152204 3154903 3528601 4323002 2108256
2515302 4
3121902 3532108 2611606 5205307
2515401 6
3202207 3204005 5200050 2401453 2502805 2804904
2515500 4
3126752 3203106 3520202 3544905
2515609 5
3500501 1507458 2602308 2805109 4106506
2515708 7
3102852 3159704 3202504 3524501 4218103 5207907 1507805
2515807 2
2309102 5214804
2515906 4
4320321 3202108 2410405 4123808
2515930 8
4320107 5100409 5220280 2612208 2701100 2907558 4114609 4122909
2515971 6
3508108 3548906 1712157 2105476 2105609 2930766
2516003 4
3152303 3534609 2306108 2608800
2516102 7
4305157 4312955 3524501 5221403 2100907 2703007 2904852
2516151 4
3528106 2203271 2210383 2310951
2516201 5
3110905 3549805 2109502 2510402 2613206
2516300 6
3162203 3539004 3547601 1506005 2510659 2930154
2516409 5
3516101 5219308 2906873 4103909 1304260
2516508 5
4310009 2924504 3304524 1502301 2200459
2516607 6
4313391 3109303 3549904 4313359 5100359 4110003
2516706 9
3144359 3301108 5213400 2109452 2413201 2507200 2914000 5101001 4105409
2516755 7
3100104 3104007 3129103 2412609 5108857 5211305 1101468
2516805 5
4312708 5211800 2512606 2611309 2927408
2516904 5
4315107 3123809 3517307 4208203 2607604
2517001 6
4219705 5203401 3137205 3141306 3147956 3556602
2517100 8
4306700 3167202 3201159 3201407 4201406 5106422 2106102 1600600
2517209 9
3536406 2311603 2616308 2806909 2907004 2924652 5208103 5107958 4122206
2517407 7
4306957 4320909 5002209 3551306 5103254 2402006 1100403
2600054 8
4313003 3157807 3543253 3546306 4205456 5215405 2401859 2701357
2600104 4
4302006 4315057 3163300 1400100
2600203 5
4219101 3168804 3504602 1505486 2413003
2600302 4
3107604 3506300 5215306 1303205
2600401 5
5007695 2208908 2613602 4127007 1300086
2600500 2
3136306 1200328
2600609 6
3128808 1712702 2401859 2610806 2613305 4119251
2600708 8
3530201 3103207 3171071 3300100 4206108 5202809 5219506 2601201
2600807 7
3202603 3551306 1701051 2104677 2109007 2917607 2914901
2600906 6
3103207 3110509 3519501 3529906 5208707 1505304
2601003 7
1718303 2208304 2609501 2614402 2800100 4108106 1100155
2601052 3
1507755 2505808 4124053
2601102 6
3200169 5213905 2501203 2503506 4108106 4128807
2601201 8
3530201 3138682 3300100 3530805 1200609 2200103 2311108 2600708
2601300 4
5103809 3305604 2207777 2608057
2601409 6
4204301 4318309 3531803 5213905 5220157 2503506
2601508 5
5002159 3172103 2410504 2616308 5107958
2601607 6
3505500 1703909 1707108 2306553 4121752 4104907
2601706 7
5100508 3158102 3201704 4216602 2408904 2602803 4120408
2601805 4
4300059 3139201 3524402 2105351
2601904 6
4302253 3127354 3145307 5212006 2803906 2904605
2602001 5
4207601 3509601 2514552 4101150 4108601
2602100 6
4315156 2926657 3517901 2708204 2929701 4121901
2602209 5
4315800 3127008 5207402 2308005 2800704
2602308 3
2805109 2515609 4106506
2602407 5
3126109 3502804 4204558 2205599 2304301
2602506 7
4316972 3501707 1200807 1701101 2102325 2312106 5006309
2602605 5
2915601 3103108 3161700 3551504 4203154
2602704 6
4204350 4321493 3503158 2302602 2700904 1101500
2602803 7
3158102 3201704 3552304 1500404 2601706 2602902 2903102
2602902 6
3119609 5212105 1500404 2311900 2602803 2903102
2603009 4
4310405 3154606 2604304 2911253
2603108 6
3167707 3513850 3522109 2311207 2920601 4107306
2603207 5
4217154 3533908 3556503 2405603 4101507
2603306 7
4312658 3121100 3133600 3529401 1507409 2913457 2931004
2603405 10
3105905 3108800 3123601 3204252 1703206 2208007 2301257 2700102 4126603 1300805
2603454 14
3508603 3517703 3539608 1506559 1717008 1720200 2201572 2412302 2513901 2610202 2900405 5214838 4108205 4103701
2603504 6
4303301 5006002 4310652 2613206 2907004 2913101
2603603 7
3200805 3522109 1700301 2404309 5103353 4107306 4122503
2603702 6
2902401 5217609 2201929 2613602 2706802 4127007
2603801 4
2503407 4200200 5100250 3550407
2603900 4
4206603 3114303 1504208 1721257
2603926 9
3543238 3151404 3160108 3161106 3301702 3557204 4214706 4121604 4123006
2604007 5
5201702 2912301 2205565 4121901 4124301
2604106 6
4309159 3140209 5219712 2112456 2306553 4121752
2604155 7
4319604 3127404 5220702 1506807 1500107 1505403 2706422
2604205 11
4309126 3108255 3111804 3136801 4218400 1507508 1720259 2210631 2508802 2701803 2805505
2604304 5
4310405 3157609 3159308 2603009 2911253
2604403 9
3148608 3159001 3305505 3553807 1505502 2303931 5213707 2917359 1500305
2604502 6
3131158 3555703 2205706 2304103 2410900 2909802
2604601 5
3129400 5105580 2605905 2805604 2909703
2604700 5
3112000 3167608 3544806 3546405 1713304
2604809 5
3149309 3156908 2512408 2917805 4203600
2604908 6
3549201 4201703 4202602 2802700 2922102 2902005
2605004 7
4315453 3147402 3156601 3204054 3538808 2101301 2709004
2605103 5
4321469 3120003 3154606 4216800 4117057
2605152 3
5104906 1502939 2920601
2605202 4
5100508 4316428 4120408 3539707
2605301 7
4305207 3160504 5216403 2105351 2201408 2313757 2406502
2605400 4
4316808 3200201 3524808 4109807
2605459 9
5007505 3144508 3502903 3513009 3550506 4303608 1400282 2303956 2310506
2605509 8
4309753 3205309 3546207 4203956 2500908 2910503 1600501 4107256
2605608 2
3162575 5100805
2605707 7
3111903 3141801 1506401 2607000 2611903 2929305 2933604
2605806 5
4312450 3115805 4211900 2405207 2608503
2605905 4
2604601 2805604 2909703 4112959
2606002 7
4300307 3110202 3136702 2200301 2312809 2703700 2907400
2606101 4
3302700 3546603 1718006 2111003
2606200 7
4306130 4322806 3119708 3501905 2800506 2930501 2931400
2606309 8
3548005 5222054 1508050 1506500 2107308 2111763 2207603 2405009
2606408 8
3118205 3204658 4211892 2410009 2506905 2606507 4314548 4126801
2606507 5
3152907 3204658 2201556 2606408 4314548
2606606 8
4315008 3110202 3147808 3301157 4305108 4320008 1703826 1304401
2606705 6
3144904 3520608 3540259 2209377 2929404 4110953
2606804 10
3534807 3541505 2910008 3145059 3171204 3514205 4211603 5106224 2109239 1304062
2606903 6
4205407 5201405 2305407 2501302 2807501 2925956
2607000 7
3168051 2403400 2500536 2605707 2929305 2932457 2933604
2607109 7
4322533 3129509 2112506 2503407 2914505 2929107 4122305
2607208 8
4306072 5005004 3168408 3302908 1502400 2109551 4116505 4117909
2607307 6
4318804 4319158 2503605 2706406 2923209 2928703
2607406 4
3300308 1705557 2102200 3500808
2607505 8
3127107 3133907 3169505 3511706 4215604 1504059 2804706 4101655
2607604 5
3123809 3517307 2203107 2512507 2516904
2607653 6
4215687 3108008 3171808 2506202 2612703 2910859
2607703 12
3555109 4301958 4323606 3143104 4215000 2105302 2105906 2106706 2210201 2406700 2413904 2707701
2607752 5
4308854 5209457 2313203 2500734 4115002
2607802 3
4323507 4301057 2931905
2607901 8
3148905 3156452 3508603 4205159 4314902 2205359 2610202 1100031
2607950 4
5101308 3523107 5220686 2610608
2608008 8
4311809 3140902 3161403 3543907 3555604 1722107 2106201 2932309
2608057 7
4219507 3305604 4210852 4303103 2207777 2601300 2807204
2608107 6
4308904 4309258 3537206 2614709 2701001 4106456
2608206 5
4300455 4318499 5100102 3552700 2405801
2608255 6
5005400 4213351 5218706 1720499 2205904 2509396
2608305 4
4322525 3112307 2513943 4205209
2608404 8
5107800 3543709 3549250 5210604 1200344 2101806 4125506 1100601
2608453 6
5007950 3110905 2109502 2510402 2703601 4113007
2608503 6
4310009 4312450 4316907 5101902 2405207 2605806
2608602 7
4201653 3111309 3519006 5219357 2200202 2505303 2609204
2608701 9
4303707 3171600 3519907 1505502 2303931 2807105 2920502 2905156 1500305
2608750 7
3554300 4211652 4308003 4315172 3137809 4319000 4114203
2608800 12
4314001 3152303 3166808 3531308 2111003 2306108 2309003 2516003 2702801 5214101 4111605 4111704
2608909 6
3141603 3152907 5210158 2201556 2922755 2933455
2609006 6
3542008 5220686 1503705 2203271 2210383 2501351
2609105 5
4323101 5104609 2916609 3116506 3518008
2609154 4
3130903 3148400 3532405 2613800
2609204 5
4201653 3547205 1600253 2200202 2608602
2609303 6
5004908 4218103 1722081 2201606 2202778 2409506
2609402 7
5103452 5106109 3129707 3523206 2209104 2614006 5219605
2609501 4
4108106 2601003 1101203 1100155
2609600 5
4314456 4316733 4321709 2703403 4111308
2609709 5
3163508 4308201 5218391 2301000 4105904
2609808 5
4313805 2919959 3301876 4201802 5204102
2609907 6
3548807 4203808 1200401 1711506 2103554 4119806
2610004 5
2909000 3501806 5103056 2313906 2900603
2610103 9
5007505 3107505 3134509 3139904 1706258 2308104 5221601 4117503 1301100
2610202 7
3148905 3508603 2201572 2603454 2607901 2616100 4108205
2610301 6
3555901 4213203 5107354 2611804 5100201 1300680
2610400 2
5106802 2917706
2610509 7
4313300 4313334 3114550 3122009 3508504 3545209 2500700
2610608 5
3523107 3542008 5220686 2203271 2607950
2610707 5
5218102 3509957 3528502 2210102 4117255
2610806 3
2401859 4119251 2600609
2610905 8
2908705 3119708 3547650 2800506 2903607 2928307 2915205 4105300
2611002 3
3203320 3539806 4206009
2611101 6
3523305 3551009 4202503 4210852 4313201 2705507
2611200 6
4311130 2311405 2312304 4318507 4103958 1100452
2611309 5
4323606 5211800 2512606 2516805 4109906
2611408 4
4321808 3132602 2802700 4101051
2611507 5
4315602 3302809 3505708 4211504 4321436
2611533 6
5106653 3170909 3204302 2108009 2111078 2702603
2611606 6
3115607 3532108 4210605 2203503 2515302 5205307
2611705 4
4205308 4127908 1400209 4315909
2611804 9
3123403 3555901 5214002 1400456 2610301 2910057 5100201 4100459 1300680
2611903 5
3117405 3141801 2605707 2932457 2933604
2612000 7
4321634 3102803 5108006 2407500 2926509 2933208 4104105
2612109 3
3108602 3146909 4104428
2612208 6
4320701 5220280 1704105 2515930 5209408 4114609
2612307 6
4317509 3135100 3145059 3538907 2501906 1304062
2612406 8
3110103 3140308 3143807 3503505 3529500 5209200 2901502 2916906
2612455 5
4201273 3104601 3157203 2100808 2928802
2612471 4
4311502 3501103 3505005 2930808
2612505 8
3302502 3551405 4218004 1707405 2403707 2502805 2702306 4114005
2612554 4
3533254 4213500 2100105 4127858
2612604 3
5007976 2310407 2903276
2612703 3
3171808 2506202 2607653
2612802 5
4315073 3500204 3553203 4201307 2313401
2612901 6
4316436 3134608 1700707 2210052 2706448 4120705
2613008 3
3532207 4321451 3154903
2613107 5
3305133 5211602 2804003 5220009 4110656
2613206 10
4303301 4321857 3110905 3137908 3549805 1501758 2204006 2516201 2603504 2913101
2613305 8
4305124 3128808 5217708 1718659 2110203 2401859 2600609 4105508
2613404 5
4318614 3117108 2104107 2207108 4128005
2613503 5
3130507 5103379 2510501 2706901 4100608
2613602 6
5007695 4321204 5217609 2600401 2603702 4127007
2613701 5
4305934 5006606 5100607 2702702 2900702
2613800 9
3130903 3142700 3151602 3161908 3532405 2206704 2207850 2307908 2609154
2613909 5
4322327 3168002 1700301 2202505 2205581
2614006 5
3523206 4210407 4214003 2209104 2609402
2614105 4
3125200 4303608 2303956 2306603
2614204 5
3145455 3305901 4101002 4119400 1300607
2614303 8
4214151 4323309 3509254 2705101 4113502 4117008 1301654 1301704
2614402 9
3164506 5215306 1504802 1708304 1718303 2410256 2601003 4108106 4120655
2614501 5
4316451 2111573 2900207 2913804 5219803
2614600 5
4207650 3136207 3145356 3529500 4111100
2614709 5
4309258 3134608 2608107 2701001 2706448
2614808 6
3162658 3505104 5210109 1506351 2912004 1300144
2614857 10
4322525 3120904 3155702 4215679 5211404 2903235 2924058 4205209 4102208 4109658
2615003 8
4216255 2913507 5204805 5213855 2408706 2908606 4104451 4116000
2615102 6
3201001 5208004 2203420 2211605 2701209 2704500
2615201 3
5007703 3303203 2415008
2615300 5
5206404 1600154 3114808 4128559 2923100
2615409 4
4305850 3157807 5215405 2403905
2615508 4
4300703 3113800 3552908 2917334
2615607 4
3501509 3503109 3530409 3553401
2615706 6
4207684 3135456 2403905 2414100 2707404 4108809
2615805 5
3114303 3161007 2207405 2401701 2404507
2615904 2
2917805 4121257
2616001 6
3201100 4208302 5219738 2414803 2508109 2702504
2616100 7
4209458 3108552 3148905 3165008 1508126 2610202 4108205
2616183 4
4305801 3108602 3144102 2409308
2616209 5
4323457 3101631 3130655 4218707 4113502
2616308 6
2311603 2410504 2517209 2601508 5107958 4122206
2616407 8
4315313 3503208 3548401 3552205 2201804 2208403 2917003 1100700
2616506 14
4208401 4210035 5103361 3107307 3125309 3144003 3301603 3542909 5221007 2201945 2203503 2303907 5205307 4112009
2700102 5
2301257 2603405 4100905 1300144 1300805
2700201 5
3151909 2307809 2908309 2926707 1304237
2700300 5
4315206 3203304 2502201 2907905 2931608
2700409 5
4200754 3515194 3516606 2911402 4321105
2700508 3
3170503 3523800 4113452
2700607 9
4307005 3148301 3503703 3521101 3536208 4211900 5219753 2102002 2105658
2700706 3
3102704 5202155 4200606
2700805 6
2916203 2932705 3105707 2411056 2513406 5213772
2700904 6
4311700 3503158 2102374 2311264 2602704 1101500
2701001 6
4308904 2107209 2608107 2614709 2706448 4126355
2701100 5
4302220 4320107 3512506 2515930 4114609
2701209 5
3549300 5104203 3201001 2203420 2615102
2701308 3
2503100 2906857 4102406
2701357 4
4313003 3154101 3546306 2600054
2701407 9
4311791 2110609 2307007 2400604 2504074 2504306 2704005 5212709 4106001
2701506 7
4320206 2903409 3113107 3542800 2919553 4128302 4114302
2701605 5
3205010 2922805 3552551 1709302 3168309
2701704 4
5007901 3167608 3544806 4101606
2701803 5
4200507 1507508 2604205 2805505 4107736
2701902 4
5103809 3305604 3508405 1400027
2702009 8
4300471 5006200 1712801 2313252 2703304 5007802 4101101 1100346
2702108 4
3149101 1507706 2923605 5206404
2702207 6
3102308 3159803 3546702 4202206 2109304 4110102
2702306 5
3148301 3551405 2403707 2612505 2901700
2702355 7
4316204 3523206 3524303 3535309 4210407 1711803 2104057
2702405 6
3514106 4216503 2108454 2513984 2514008 2929206
2702504 5
3201100 5219738 2616001 2706109 4112108
2702553 4
4322533 4216206 5106216 2911105
2702603 5
4305504 2108009 2111078 2510600 2611533
2702702 6
5100607 3104106 3136603 3541000 2613701 2900702
2702801 4
2111003 2306504 2309003 2608800
2702900 6
3131604 3200102 3508900 2705002 2708907 2915106
2703007 4
4305157 4312955 2516102 2904852
2703106 4
3136009 3128501 5218789 5107198
2703205 5
2902906 3161205 3164704 3523909 2206720
2703304 10
4300471 4301107 4304853 4312153 3101706 3105004 5107743 2304269 2702009 4101101
2703403 7
4314456 4321709 2203750 2609600 2926301 2929370 4111902
2703502 5
4313466 3114907 3123205 1504307 4117701
2703601 6
5007950 4209805 5208905 2608453 4113007 1301803
2703700 5
4300307 4301206 2210904 2606002 2907400
2703759 5
4313805 3301876 3540507 3549003 4115754
2703809 3
3153509 1200807 5006309
2703908 7
2928059 3128600 3510302 2107902 2203354 4124400 1100098
2704005 4
5107909 2110609 2504074 2701407
2704104 5
3169703 1506187 2202737 2304806 2918704
2704203 3
2910859 5215009 1304005
2704302 5
5101605 3534005 2513943 2932903 2933000
2704401 10
3169000 3504206 3548708 4321436 2512762 2910859 2929800 5204904 3548302 5102702
2704500 6
3164308 4318481 5208004 2202901 2211605 2615102
2704609 6
4307104 2925105 3170529 2401859 2933059 4124020
2704708 7
4319711 3122603 3157401 4209300 2801207 2905503 2907806
2704807 6
4311429 3136108 3149952 3163607 2511004 2802205
2704906 6
4308409 3500709 3549607 3554656 2107605 2300606
2705002 5
4202578 3200102 4202453 2702900 2708907
2705101 5
3508009 2614303 4105904 1301654 1301704
2705200 8
3517000 3535804 2100501 2108801 2110906 2311231 4307906 4126108
2705309 6
5107008 3117603 3515004 2207603 2405009 4107751
2705408 6
2916401 3136603 3534757 2111789 2910602 2931103
2705507 4
3523305 4210852 2611101 2807204
2705606 7
4204400 4314464 2102804 2304459 2922508 3515806 1100064
2705705 6
2910404 3140209 3521507 3550001 4200903 4104907
2705804 5
3121506 3149804 2908507 3502101 4125001
2705903 6
4321451 3124005 3154903 3503901 3554201 5216304
2706000 6
2108702 2204204 2207959 2303402 2919207 4104709
2706109 4
5219738 2406106 2702504 4112108
2706208 13
5107040 3125101 3132107 3138658 3505203 3518305 3526704 3547809 4203709 1714302 2404606 4103024 4108502
2706307 7
4306007 5003157 1400407 1702554 2803005 2903805 4120804
2706406 6
4305835 4319158 3112802 3556354 2503605 2607307
2706422 11
4217758 5005202 3106804 3127404 3151305 3162104 4311122 5220702 2305803 2604155 4304689
2706448 7
4316436 3134608 2612901 2614709 2701001 2801405 4126355
2706505 6
4306353 3114105 3116902 3532827 3545704 2203909
2706604 8
3158706 3160702 3504602 4321352 5105150 2211357 2513000 5105903
2706703 6
4308250 5104807 3529302 5217609 2311702 2802502
2706802 4
2902401 2300507 2603702 4127007
2706901 2
3130507 2613503
2707008 4
4301305 4302451 4311718 1703701
2707107 5
4211405 3152709 4206306 2408409 2512721
2707206 6
5003504 3514106 3526902 2105104 2929206 4121307
2707305 4
5004601 2932606 2503308 2514206
2707404 7
3167509 5221403 2414100 2615706 2708303 3552908 4108809
2707503 8
3108503 3131307 2103257 2305506 2403004 2501005 2923357 5220207
2707602 6
3101409 3160603 3161502 3202454 3304300 5205208
2707701 6
2105302 2110039 2111904 2210201 2607703 4104055
2707800 8
3123858 3512704 2901304 5219258 4126256 4100400 4104204 4112702
2707909 4
3121100 3157005 3302452 2913457
2708006 5
4204509 4216503 4304713 2310803 4113254
2708105 5
3169505 1505908 1712157 2105609 2513968
2708204 5
4307559 2602100 2904001 2929701 4121901
2708303 4
3113800 2707404 3552908 4108809
2708402 3
3113206 2201804 4110409
2708501 2
3305000 5104542
2708600 5
4320503 4211058 2301208 2919900 4103479
2708709 6
3101409 3142809 3545407 2313500 4215406 5102694
2708808 5
4316436 2206696 2801405 2909109 4120705
2708907 8
3508900 3531407 3551108 4202453 4310801 2702900 2705002 5214903
2708956 6
3138302 3151107 1400506 1506195 2301901 2923704
2709004 8
5101704 3156601 3158904 3510153 1717800 2101301 2605004 4210050
2709103 5
3302601 3504909 2102705 2411601 4128708
2709152 5
3136009 3142106 5218789 5106315 4122800
2709202 5
5206800 1718451 2112456 2206407 2410306
2709301 4
3101300 3537800 2924603 4107124
2709400 7
4304903 3137304 3203403 4203303 1702406 2509602 1300029
2800100 4
3552304 2208304 2601003 1100155
2800209 7
3151909 5205208 5221197 2405504 2412807 2802205 1304237
2800308 6
3122108 3161403 3524006 5106190 2312205 4113403
2800407 2
3506102 2931301
2800506 6
2908705 3119708 2606200 2610905 2930501 4119608
2800605 5
4211009 4306924 3166105 2103752 2207207
2800670 11
3110400 3117836 3515400 3525300 3543303 4202859 5218052 2209906 2508802 4200408 4119152
2800704 3
3144607 5208509 2602209
2801009 10
4310876 3125606 3127602 3150158 3511102 2105401 2507507 2905909 2925204 4127502
2801108 4
4203907 1200393 1507953 2414308
2801207 8
4319711 2904704 3122603 2704708 2907806 2926806 3136959 4101853
2801306 5
3107802 3108800 3204252 2400703 2404002
2801405 5
4316436 2206696 2706448 2708808 4126355
2801504 5
5106372 3121605 3153301 2104305 4127205
2801603 4
3137403 5212600 1705557 2102200
2801702 6
3149101 3165206 3168200 3529807 1600154 5206404
2801900 7
4310579 5004403 3112703 3557154 2403608 2932408 5214051
2802007 9
4320305 3150406 3152170 3154309 3165578 3515202 4302352 2503704 2803500
2802106 6
4305306 1504406 1705607 1721208 5218805 4103024
2802205 7
3136108 3163607 2405504 2704807 2800209 2908309 1304237
2802304 7
4300554 4313300 4316477 3159605 3303708 2110401 2500700
2802403 7
3144201 3148806 4321204 5105606 1505601 2308609 5107883
2802502 4
4306452 5217609 2311702 2706703
2802601 6
4207759 3134707 3170800 2202539 2407609 5215652
2802700 7
4321808 4201703 2604908 2611408 2922102 4101051 1100940
2802809 6
3119005 3122306 3123502 2309102 2806404 2909604
2802908 7
3149705 3202652 3542404 5103379 2511509 2925600 4100608
2803005 7
4205357 4312005 5003157 2303600 2706307 2903805 4109500
2803104 12
4306932 5205471 3141504 3500105 3502309 3552809 4319901 5208608 5211206 5208301 4300661 4116059
2803203 8
2931350 3127073 3142403 3157377 2207306 2922300 4119509 1302702
2803302 5
5008305 3130507 3542206 3542701 1701002
2803401 4
3544103 2311306 2925931 4106308
2803500 7
4320305 3150406 3152170 3554656 4209805 2100402 2802007
2803609 3
2104206 3535705 2308377
2803708 5
3205150 4217907 2203750 2210938 2926301
2803807 7
4201604 5200852 2110500 2201960 2304954 2311009 4115101
2803906 7
3127354 3130051 3152501 3160959 4205100 5212006 2601904
2804003 6
4205605 3153806 3305133 3547502 5211602 2613107
2804102 10
4216107 4318499 5100102 3165503 5201306 1712454 1715507 2201705 2502003 4121802
2804201 6
3534757 5106802 2111789 2307700 2504603 2917706
2804300 9
2924702 3126950 3550605 4212650 4218251 2108058 2909208 4104006 4120101
2804409 5
3156403 3504701 2200251 2508406 2906006
2804458 4
4314555 3167103 2109759 4109906
2804508 10
4305009 3108206 3149408 3150208 3305133 1400456 2910057 2913408 3521606 5100201
2804607 6
4209201 2205953 2304251 2904001 2921708 2933505
2804706 9
4310553 5002001 3133907 3511706 5213053 1504059 2105922 2402600 2607505
2804805 2
5003157 2504900
2804904 5
5106240 1707405 2401453 2502805 2515401
2805000 4
3525508 4318200 2210391 4111308
2805109 10
3162922 1507458 1711803 2515609 2602308 2901957 2903904 2904506 2932408 4106506
2805208 6
3138609 3204708 3512704 3522208 1600105 1100262
2805307 8
3101201 5205059 5205513 2107506 2300705 2924058 5219704 4109401
2805406 6
4300703 3113800 3136553 3554706 1718808 3520442
2805505 4
2604205 2210631 2701803 4200507
2805604 8
3129004 3129400 3513405 2203255 2604601 2605905 4112959 1301951
2805703 7
3532207 4321451 5000609 3520400 4210605 4312476 4323002
2805802 6
2924702 3510401 3550605 2904050 2929305 2932101
2805901 5
3100807 3514304 3514601 2104404 2112233
2806008 8
4313706 3149903 3171709 5209937 2102036 2907301 2930600 1300029
2806107 6
5108352 3507308 3511300 2312908 2928950 4106308
2806206 9
4309407 3116100 3125903 3555505 1703891 2206001 2403301 2510808 2923308
2806305 6
4305405 3527009 4200051 4213302 1711951 2306207
2806404 5
2913606 2202307 2309102 2802809 2909604
2806503 10
4310850 4318002 3104304 3511904 3525805 5220405 2107357 2109601 2309201 4105102
2806602 5
4216008 4314753 5215900 5105606 5204409
2806701 4
3539400 2210300 2918209 4116505
2806800 7
4209177 4216701 3100302 3146255 3157658 1200203 2114007
2806909 4
3536406 4300877 2517209 4122206
2807006 6
4304952 4216206 5203203 2932804 4106704 4123600
2807105 4
1505502 2608701 2917359 1500305
2807204 5
3523305 4210852 2207777 2608057 2705507
2807303 4
4213153 4306353 3301504 2914703
2807402 4
3117900 2201309 2210201 2504850
2807501 10
4322103 3121001 3143104 3157609 3162955 4205407 4210803 5201405 2105906 2606903
2807600 11
4313953 4314076 5219407 3170107 3504107 4215455 5205406 1711100 2305209 2308906 3517802
2900108 6
3135704 3145356 3512100 5108303 2907202 1303908
2900207 6
3152204 2108256 2111573 2614501 2913804 5219803
2900306 5
3121407 1718899 2313203 2903003 4309555
2900355 5
3130903 3300209 2103109 2301307 1303007
2900405 4
3301207 1717008 1720200 2603454
2900504 3
3150406 2100402 3523008
2900603 5
2502052 4305504 2909000 2313906 2610004
2900702 7
5006606 3108602 3136603 3146909 2613701 2702702 1303502
2901007 6
3127909 3146503 3171907 5217401 2306256 2927002
2901106 3
4306908 2913002 4217808
2901155 8
3120805 3144300 3151602 3155504 2111102 2206704 2929750 4218509
2901304 6
4215356 3123858 2414407 2500304 2707800 4104204
2901353 5
4308078 3106507 3137304 3543105 2509602
2901403 5
4217204 3204005 3502002 2502805 2504207
2901502 5
3110103 5209200 2612406 2925808 4103602
2901601 5
4317707 3154804 3165578 1713700 2503704
2901700 6
3111200 3148301 1200054 2105658 2403707 2702306
2901809 6
3118106 3148103 3503208 2930907 4100707 1100700
2901908 5
4314068 3145604 3528106 5222203 2310951
2901957 6
5103452 3162922 3524105 1711803 2805109 4300802
2902054 9
4308250 4310900 4322327 5104807 3303401 4321204 2202505 2311207 4107306
2902104 5
3134400 3516705 3521309 3529708 2915353
2902203 6
5006408 3143450 2100550 2104701 4120804 4103503
2902302 6
3529005 4216354 5206909 5107578 2207934 2508703
2902500 3
3113305 3151107 2408706
2902609 7
4319307 3112802 2206902 2307007 2309458 2400604 4302105
2902658 6
3101805 3138401 4217709 2303659 2513851 5202502
2902708 4
3133204 5222302 4203006 4125902
2902807 3
3112208 2210656 2305266
2903003 7
3100906 3121407 3515103 2209500 2402907 2900306 4309555
2903102 6
3118502 3158102 4216602 2311900 2602803 2602902
2903201 7
4305900 4311981 4318903 3109402 3551801 1507607 4102505
2903235 4
3155702 3163003 4215679 2614857
2903276 9
5007976 3109451 3129202 4319505 5200100 5210901 2310407 2612604 4107504
2903607 3
3119708 2610905 2928307
2903805 9
4205357 4312005 4312617 1200252 1400407 1500602 2706307 2803005 4109500
2903904 6
3162922 3168101 2805109 2904506 2932408 4300802
2904001 6
4209201 4307559 2304251 2708204 2804607 2929701
2904050 6
3510401 3550605 4202305 1200351 2805802 4120101
2904100 6
4305439 3124906 2202083 2414753 4115903 4124608
2904209 5
3152131 3152501 3205002 4220000 2507903
2904308 5
4307450 2915809 3101904 5200308 5213087
2904407 6
3136603 3165537 2916500 4104428 4117297 1303502
2904506 3
2932408 2903904 2805109
2904753 5
4300646 3101631 3109451 3135209 4107504
2904852 11
4305157 4305850 4312955 3102902 3167509 3528908 4205456 5221403 2514602 2516102 2703007
2904902 5
4207858 4300059 3164001 2207751 5102603
2905107 7
3502200 4216305 2209377 2921500 2929404 4206702 4108908
2905305 4
4310553 4314407 4201802 2105922
2905404 4
3164506 1708304 2410108 2410256
2905503 10
4318424 4319711 5002902 3121209 3138351 3157401 5214507 5221700 2704708 2906105
2905701 2
4308805 2408706
2905800 3
5204102 1200385 3119401
2905909 6
3511102 2108207 2512788 2513208 2801009 4127502
2906006 9
3535408 3145703 3156403 3204955 3509502 3545159 1502806 2508406 2804409
2906105 8
3121209 3157401 3170206 3522307 3528007 1715754 2111300 2905503
2906204 3
3541109 3538204 3502408
2906402 4
3102100 5106224 2911600 2917904
2906501 5
5100409 1704105 2301604 2907558 4104808
2906808 7
4318408 3104106 3151008 3548104 1400605 2931103 4123501
2906824 4
4323457 3106408 3130655 2918308
2906857 8
3147303 3505906 3516200 3516804 4218954 2503100 2701308 4102406
2906873 7
4210555 3147006 3516101 2207900 2516409 2911204 1304260
2907004 12
4303301 4308409 5006002 3169109 3172103 4212205 1503077 2107605 2517209 2603504 2924652 5107958
2907202 5
3135704 3145356 2208874 2900108 4128401
2907301 9
3149903 3162005 3171709 5107354 2102036 2103802 2806008 2907509 4304804
2907400 5
2210904 2312809 2504801 2606002 2703700
2907509 6
3108206 3162005 3516309 5107354 2102408 2907301
2907558 5
5100409 5220280 1704105 2515930 2906501
2907608 5
3169802 3516606 1600212 2109908 2924405
2907707 11
4301503 3122454 3305901 3505005 5205208 5221197 1500131 2201200 2508000 2926707 5204706
2907806 6
3131901 3154705 4209300 2704708 2801207 2926806
2907905 5
4315206 3203304 2502201 2700300 2930402
2908200 4
4302220 5219712 1505486 2112456
2908309 13
4300455 4305975 3163607 5106224 2201150 2203453 2210623 2307809 2700201 2802205 5212204 4100301 1304237
2908408 4
3112406 4217709 4319901 4120150
2908507 7
3116100 3121506 3131208 3553658 3555505 2705804 3502101
2908606 5
4308805 5204805 2408706 2615003 4104451
2908804 6
3140001 4215604 4215802 1505650 2102309 2505352
2908903 8
3100401 3143153 3533304 4215109 4215901 5221908 2305902 2401206
2909109 5
3169356 4213807 2206696 2708808 4120705
2909208 8
4215687 4212650 1200351 5104559 2108058 2804300 4301909 4120101
2909307 7
5006275 3118809 3150000 4211207 5205901 2303808 2507309
2909406 4
4216503 4304713 2310803 2404408
2909505 4
3121506 1703057 2503803 2914604
2909604 7
3115102 3123502 3133303 3556206 2202307 2802809 2806404
2909703 14
2903953 3115706 3124500 3139300 4202875 4216404 5105580 1716604 2501807 2604601 2605905 4112959 4126108 4126272
2909802 6
3117836 3131158 3555703 4207304 1703842 2604502
2909901 4
3541505 3145059 3538907 4310330
2910057 5
3123403 1400456 2611804 2804508 3521606
2910107 5
3130200 3500758 1705102 2305233 1303304
2910206 4
4300307 3158508 2931202 2911709
2910305 6
4304705 4321956 5206305 2206803 2211704 4105003
2910503 5
3205309 3506904 2302909 2605509 4107256
2910602 5
3136603 3534757 5107925 2705408 4117297
2910701 4
3148103 2104008 2201804 2925907
2910750 5
4312757 4320404 3510500 4201257 4313086
2910800 7
3140506 3547908 4310108 5201603 2100204 2503209 2908101
2910859 9
3108008 3169000 3171808 5215009 2607653 2704203 2704401 3548302 1304005
2911105 2
4216206 2702553
2911204 5
4210555 2112100 2906873 2929909 1304260
2911253 7
4321469 3115409 3154606 3159308 3501004 2603009 2604304
2911303 5
3146602 3300308 3525201 2303204 1100080
2911402 4
4200754 3516606 2700409 4321105
2911600 8
4305900 3102100 3203163 5106224 2205854 2311264 2906402 1101302
2911857 3
3140530 3152709 3509403
2911907 3
3549904 1502103 2105203
2912202 7
3105707 4311627 1720655 2504157 4121406 4126702 4108007
2912400 7
3138906 2208650 2209153 2308500 2928901 4124905 4117214
2912509 5
3139508 3303609 3534005 1200336 2103174
2912608 5
5002951 3157336 3504602 3512506 2513927
2912905 5
3133501 3150505 3170107 3535507 2111722
2913002 6
4204707 4306908 3527405 4217808 2901106 5203575
2913101 6
4321857 2906600 3549607 4310652 2603504 2613206
2913200 4
3168606 3159001 5213707 3305505
2913309 8
3116704 3131307 3154408 3526100 5211701 1714203 5107180 4109005
2913408 5
4308078 3108206 3149408 3305133 2804508
2913457 8
3121100 3302452 1507409 2506251 2603306 2707909 2920403 4121406
2913705 9
4315701 4322186 3105905 3115458 3143708 3171402 3511409 2208007 4128609
2913804 9
4316451 3152204 5220058 2111573 2203107 2614501 2900207 4309308 4108650
2913903 5
4306734 3509957 4319505 5200100 2207306
2914000 8
3144359 3156809 3556404 2507200 2516706 2921401 4105409 1301209
2914109 6
4305835 3112802 1506112 2202174 4302105 1302009
2914208 5
4308300 5105002 3124609 1503903 2111805
2914307 7
4300109 3128709 3166808 2301406 2921906 5214101 4102901
2914406 6
4206405 4302154 3502754 3504305 2105104 2111300
2914505 5
3129509 3134806 2607109 2929107 4122305
2914604 2
3121506 2909505
2914703 6
4207684 4207809 4306353 3301504 2807303 4104402
2915007 6
5108352 3541653 5206701 2312908 2925931 2928950
2915353 11
3100203 3134400 3146107 3200136 3521309 3529708 2401909 2902104 4118808 4110508 1302900
2915700 5
3145406 3153707 4302303 5207352 1720101
2915908 4
3301405 2407807 5107180 4109005
2916104 4
4318051 3501608 2207504 2210631
2916500 3
2904407 4117297 3165537
2916708 9
3128303 3531209 4214300 4215901 5220108 1720101 2301703 1300060 1301159
2916856 4
4301925 3137007 2201176 2931608
2916906 5
3110103 3132909 3140308 2205540 2612406
2917003 5
3171303 3544103 2201804 2208403 2616407
2917201 4
3302270 3500303 2409902 2917508
2917300 4
3151701 3550209 5103205 1708254
2917508 6
3500303 3511904 1501006 1700350 2409902 2917201
2917607 5
5007554 3202603 1701051 2104677 2600807
2917706 5
5106802 2504603 2506608 2610400 2804201
2917805 12
4322327 3135050 3149309 3156908 3529302 1400472 2104073 2311702 2501609 2604809 2615904 4121257
2917904 7
4311981 2910008 3102100 3300936 5106224 2906402 2933109
2918100 5
3120201 3300951 1200252 1505700 2100303
2918209 6
4302204 3162609 3539400 2209807 2210300 2806701
2918308 8
5107156 3106408 3130655 3159357 3525508 2210391 2906824 2918001
2918357 4
5220504 3140803 1101757 3516408
2918407 5
4312757 5002308 3521903 5222005 1504703
2918506 7
4322376 2924504 3306008 3513603 5203559 5300108 5107776
2918605 4
1720499 4302402 4107405 5218706
2918704 6
3169703 5221858 5103379 1506187 2202737 2704104
2918753 3
3140530 5105176 5105259
2918803 4
3544806 4200309 1713304 4101606
2919009 5
4103057 3528304 3541109 4114500 3171154
2919058 3
3100401 3118908 3153707
2919108 5
3302205 5210406 2414209 5207501 4102109
2919157 10
4209458 5102678 3151503 3154150 3539608 1720200 2104800 2404705 4108205 4103701
2919207 6
3137106 1718204 2108702 2109106 2303402 2706000
2919306 9
3101904 3118809 3128402 3171501 4309100 2111631 2307254 2514453 4103206
2919504 4
3200300 3304557 2512762 5102702
2919553 9
3113107 1503044 2104081 2407708 2701506 4104451 4128302 4113700 1303403
2919603 5
3112406 3545308 2922904 5202502 4111902
2919801 4
3139250 3146503 3515152 5201454
2919900 7
4320503 4211058 1508357 2301208 2501807 2708600 4123956
2919926 7
4314100 3115201 3152006 4218707 2310407 2407104 3541406
2920106 6
4308607 3306107 5212105 2206654 2510659 2930154
2920452 8
4321956 3518859 4304606 2109205 2209005 2300804 2301604 4105003
2920502 8
3125804 3148608 3519907 2303931 2304459 2608701 2925253 5204656
2920601 9
4314753 5104906 3142502 3167707 3513850 5215900 1502939 2603108 2605152
2920809 7
2901205 2903953 5204201 2205565 2926905 4121901 4124301
2921005 5
3520707 3545100 1722081 2201606 2202778
2921054 5
5104500 3103108 3534708 4317608 1502772
2921203 6
4204004 5007208 5104609 2916609 3116506 3164209
2921302 6
3166402 3518602 3531506 5209200 2208874 4128401
2921401 5
3162500 3170909 2507200 2914000 1301209
2921500 7
3502200 5201801 2203602 2503001 2905107 4206702 4117404
2921609 6
4302055 4302501 3203130 3300902 4202404 2309904
2921708 6
4308300 5105002 3503604 2205953 2804607 2933505
2921906 5
4300109 3128709 3133709 3520004 2914307
2922052 7
5004908 3506359 3520707 4207502 2201606 2512754 2514909
2922102 6
4312625 4212700 2604908 2802700 2902005 1100940
2922201 2
5107305 5003207
2922250 6
4210902 4308805 3154507 2104081 2408706 4104451
2922300 6
3125002 3529005 2207306 2508703 2803203 4119509
2922409 3
2307304 1301803 3151800
2922508 5
4204400 3554102 1502152 2102804 2705606
2922607 6
3134707 1718907 2202000 2208106 2403103 5215652
2922656 5
3300506 3506003 2202554 2208502 2308708
2922730 5
4313466 3103751 3549953 5202601 4117701
2922755 6
2112803 2201556 2206704 2608909 2933455 4314548
2922805 6
3168309 3205010 1501105 2204501 2701605 5106315
2922854 7
4210902 2918456 3149101 3168200 4201604 2923050 5200555
2922904 8
3545308 1506195 2301901 2303659 2919603 2929370 5202502 1100148
2923035 10
4314704 3101201 3301306 3514502 4321832 1200336 1715705 2105153 2211506 1300631
2923050 8
4210902 5003454 3113107 3135076 1718550 2104081 2922854 5200555
2923100 5
3165206 1600154 2505204 2615300 4128559
2923209 5
4318804 3533502 2205201 2607307 2928703
2923308 4
3116100 3556701 1703891 2806206
2923357 5
3553500 1501576 2305506 2403004 2707503
2923506 6
4306957 4312302 4314498 4320909 3163805 2512309
2923605 7
3102209 4218905 1507706 1706258 2702108 5206404 1301100
2923704 5
3109709 1400506 2301901 2708956 4115358
2923803 3
5007307 3101805 4217709
2924009 6
4215554 4309506 2906907 2908002 3518800 1703057
2924058 9
4215307 4215679 5205059 1718402 2614857 2805307 2920700 5219704 4109658
2924108 5
4306130 3521200 3524204 2206050 2505105
2924207 8
3533106 3103306 3119104 3141900 3157302 3164506 5204201 4128633
2924306 4
5004700 3130705 4312443 2401909
2924405 7
4317251 3507704 3549706 1600212 2109908 2310258 2907608
2924603 9
4305371 3101300 3540804 3556800 2204154 2502102 2709301 4107124 4104253
2924652 5
3169109 2510501 2517209 2907004 5208103
2924678 3
2505907 3504008 2501153
2924801 7
3305752 5219100 5219209 2311231 2412005 2504009 3515129
2924900 4
4215752 5107263 2929750 4126256
2925204 6
3127339 3127602 3511102 2509206 2801009 4120333
2925253 6
3148608 3507803 4314464 2920502 5204656 3515806
2925600 4
3142601 3149705 3202652 2802908
2925758 2
4115200 5207402
2925808 5
5002605 3110103 1400050 2901502 4103602
2925907 9
3148103 3502804 3503406 4204558 2104008 2514453 2910701 2930907 4103206
2925931 6
5108352 3541653 3544103 2803401 2915007 4106308
2925956 4
2606903 2501302 2305407 3525102
2926004 3
3168705 2109809 2110039
2926103 7
3110301 3135456 3170008 4205803 1710508 5221452 4112603
2926202 6
4319356 3139706 3520103 3543501 1707652 2202604
2926301 5
3205150 4321709 2203750 2703403 2803708
2926400 4
3547700 3112406 3162708 4217907
2926509 6
3525854 5108006 1719004 2210805 2612000 4104105
2926608 6
4314159 2310852 4311304 4105706 4117222 4127403
2926707 7
3122454 3151909 1500131 2307809 2412807 2700201 2907707
2926905 8
2901205 2903953 3115706 4216404 2100436 2112209 2920809 4120200
2927002 7
3171907 3301009 4314803 2306256 2503100 2901007 4102406
2927101 8
3107703 3115359 3535309 4210407 4214003 4308102 1718899 4309555
2927200 5
3556800 5219456 2210391 2918001 4105607
2927309 8
3164472 3304805 3523503 5102793 1721109 2313708 2403756 4119707
2927408 8
4312708 3501152 3513108 3540606 5211800 1707702 2413805 2516805
2927507 6
3114204 3525409 3548807 1711506 2312007 4103008
2927606 5
4212601 4215695 3508504 2401305 1303957
2927903 4
3301900 2200053 2412005 4312401
2928000 4
3133402 2501104 3526001 4103370
2928109 7
3115474 3142254 4209102 1720937 2303006 2510709 1100288
2928208 5
3158805 3203809 3532868 3556305 5200175
2928307 9
3119708 3504701 3547650 5200134 2200251 2512101 2610905 2903607 1100338
2928406 3
3156205 3169406 5213087
2928505 5
3115458 3124807 3160454 2308005 4106902
2928604 5
2926657 3518206 2202802 2306009 4100103
2928703 7
4213401 4318804 4319158 4319307 3112802 2607307 2923209
2928802 7
4201273 4307302 4318051 3157203 3501608 2612455 4107652
2928901 4
2308500 2912400 4124905 4117214
2928950 4
5108352 2312908 2806107 2915007
2929008 4
4323358 3501707 4311775 2301109
2929057 9
4301073 4319125 2910909 3535101 5204508 5217401 2306256 2309706 4128658
2929107 3
3129509 2607109 2914505
2929206 7
3514106 3526902 3555604 2108454 2312205 2702405 2707206
2929255 6
3163805 5209457 2103505 2511202 4115002 4111407
2929305 9
2924702 3111903 3168051 2605707 2607000 2805802 2930709 2932101 1100262
2929370 7
4314456 3545308 2301901 2509107 2703403 2922904 4111902
2929404 5
3540259 4216305 2209377 2606705 2905107
2929503 8
4314506 4322707 2925105 3170529 3534401 5215702 1703800 2502300
2929602 4
4308656 3117009 3139300 3502705
2929701 6
4315156 3537909 2304251 2602100 2708204 2904001
2929750 7
4215752 5107263 3120805 2901155 2924900 4218509 5106257
2929800 5
3548708 4321436 2508208 2704401 5204904
2929909 8
5106455 3149200 4212403 5219308 2112100 2400901 2911204 1304260
2930105 7
4301073 4319125 3150307 3155207 5204607 1506609 2403251
2930154 8
4308607 3125507 1506005 2304202 2510659 2516300 2920106 4125704
2930204 6
3156007 3201902 3204104 3533809 2309409 1300300
2930303 5
3126752 3556958 2312304 1508084 4112405
2930402 5
5100300 3203304 2300903 2502201 2907905
2930501 5
3501905 5108907 2606200 2800506 4119608
2930600 5
4304903 3203403 5209937 2806008 1300029
2930709 8
2924702 3126950 3204708 3303005 4313060 2929305 4104006 1100262
2930758 6
3162104 5200803 2305803 2312007 4304689 4103008
2930766 5
3305307 2105476 2105500 2105609 2515971
2930774 8
4312427 3113701 3122355 3146602 3300308 2305100 4115507 1302801
2930808 8
4311502 2918555 3146206 3505005 2101939 2107456 2201051 2612471
2930907 6
3148103 2205508 2901809 2925907 4100707 4103206
2931053 3
2210656 2305266 4124053
2931103 8
2916401 3104106 3136603 3541000 3548104 2203354 2705408 2906808
2931202 7
4300307 4303558 3516002 3519402 2106755 2910206 2911709
2931301 5
3506102 3552551 1508035 2800407 5214879
2931400 7
4321402 4322806 3167608 3501905 3521200 2209302 2606200
2931509 5
5005806 3161007 2404507 5101852 1302207
2931608 11
4301925 4315206 4316758 3104908 3137007 3159506 2200905 2312908 2502201 2700300 2916856
2931707 5
3515707 3538907 3551801 2501906 4102505
2931905 7
4323507 5108105 3118403 4301057 1501204 2312106 2607802
2932002 3
1507102 2301109 2413557
2932101 5
3168051 3510401 2403400 2805802 2929305
2932309 5
3133758 3140902 4202107 1722107 2608008
2932408 23
5004403 3112505 3112703 3158805 3168101 3203809 3203908 3500501 3524303 3554904 3556305 4202131 5200175 1503606 1507458 2203206 2407005 2801900 2805109 2903904 2904506 4300802 4107157
2932457 6
3117405 2414407 2500536 2607000 2611903 2933604
2932804 5
4304952 5101209 5203203 2807006 4106704
2932903 6
4322525 5205802 2513943 2704302 2933000 5207105
2933000 6
2903300 3534005 1200336 2704302 2932903 5207105
2933059 7
4208609 3102902 3143609 4205456 2401859 2704609 4124020
2933109 6
3534807 2910008 3300936 2917904 3533205 1304062
2933158 4
4313391 4315354 3107109 3535903
2933174 4
3171030 4210803 5201405 2501302
2933208 3
2612000 4321634 4104105
2933406 6
2904803 3522000 3524600 4211256 5201108 2111250
2933455 5
5107206 5210158 2206704 2608909 2922755
2933505 5
4209201 4306759 4308300 2804607 2921708
2933604 4
2605707 2607000 2611903 2932457
5106315 7
3142106 3168309 2204501 2709152 2922805 4122800 1300839
5107776 6
2914653 3306008 3554607 5203559 1504109 2918506
5200829 4
5005004 5219738 1502400 2414803
5203575 8
4204103 4204707 4306908 3165404 5209606 1702109 2206803 2913002
5204656 5
3125804 4314464 2304459 2920502 2925253
5204904 8
3108008 3169000 1504901 2508208 2704401 2929800 4301909 4123824
5205307 9
4303202 3121902 1200013 2201770 2203503 2515302 2611606 2616506 4112009
5207501 7
3134905 3302205 3305406 3504404 3505609 2919108 4102109
5208103 4
3536406 2510501 2517209 2924652
5208301 4
4200556 3552809 4319901 2803104
5209408 4
4320701 3505609 1704105 2612208
5212808 5
4323770 3552403 5204250 5208400 5213509
5213087 9
2915809 3101904 3156205 3169406 3304201 4309100 2904308 2928406 4119301
5213509 5
4323770 3301009 4314803 5204250 5212808
5213772 7
3533304 2401206 2411056 2513406 2700805 4110078 4123105
5214051 8
4310579 3158805 3532868 3557154 4206009 1503002 2801900 4106803
5214101 8
4320800 3166808 1507961 2405702 2608800 2914307 4111605 4102901
5214903 4
3147006 3551108 4310801 2708907
5215256 4
4219309 2207355 2209757 2307650
5218003 7
4312351 3305158 3535705 4323804 2308377 2414753 4116950
5219605 3
5103452 3129707 2609402
5219803 5
4316451 2106300 2108256 2614501 2900207
5220207 4
3131307 2501005 2707503 5107180
5221080 5
4305801 3102605 3165305 5218607 2101004
5221452 6
4207809 3170008 4205803 2408300 2926103 4104402
3500808 5
3300308 3525201 1705557 2102200 2607406
3501301 6
4212106 4314472 3300704 5209150 1506138 1714880
3502101 6
3125903 3555505 1400233 2705804 2908507 4125001
3502408 3
3538204 3541109 2906204
3515129 7
2911006 3127206 3305752 3525854 2210805 2412005 2924801
3515806 8
4204400 4314779 3127370 3507803 3553807 4314464 2705606 2925253
3517802 5
3145505 3170107 3556206 2305209 2807600
3520442 10
4300703 3127388 3505401 3554706 4211256 1718808 2302206 2502409 2805406 4204152
3521606 9
4305009 3123403 3138500 3168903 1504950 2408508 2804508 2910057 4117602
3523008 6
3150406 3500709 3554656 2100402 2300606 2900504
3526001 6
3133402 3172202 3554953 2501104 2928000 1100049
3533205 5
4311981 3104700 3300936 2933109 1304062
3539202 3
4200200 2503407 4122305
3541406 6
4314100 3115201 1718881 2919926 1503101 1101609
3548302 8
3107802 3108800 3504206 5215009 2512762 2704401 2910859 1304005
3552908 7
3113800 3159704 5221403 2615508 2707404 2708303 2917334
4200408 3
3110400 2209906 2800670
4203006 6
4319364 3150539 3162807 5222302 2902708 4125902
4203600 7
2913606 3149309 2104073 2202307 2300408 2512408 2604809
4204152 4
3127388 4205506 2302206 3520442
4205209 10
4322525 3112307 3120904 3141504 3164803 5211206 5211404 2608305 2614857 4102208
4206702 6
3144706 3540259 4216305 5201801 2905107 2921500
4206801 7
4321907 5101258 3162302 3205036 3300225 4203253 2410603
4210050 5
3158904 3170750 2101301 2709004 1301852
4215406 6
3101409 3142809 2103307 2209757 2307650 2708709
4218509 5
4215752 3144300 3540853 2901155 2929750
4300002 4
4301701 4321634 2911006 3132701
4300661 6
3547700 3164803 3502309 5208608 2803104 4116059
4300802 7
3162922 3554904 1713601 2501708 2901957 2903904 2932408
4301651 5
4306452 3135050 1400472 1703602 5216908
4301800 8
3162948 3205150 4318200 2202251 2210938 2305308 4103305 4116307
4301909 6
4215687 3108008 4212650 1504901 2909208 5204904
4302105 6
3112802 2202174 2307007 2902609 2914109 1302009
4304622 6
2900801 1200401 1400175 2103554 2202851 1302306
4304689 10
4310504 3114204 3127404 3162104 3163102 1501501 2513307 2706422 2930758 4103008
4304804 5
3106507 3137304 3149903 3162005 2907301
4306767 6
3100500 3120870 3121308 3149002 4320008 4109906
4307906 8
4313102 3119203 3170578 2100501 2108801 2200053 2705200 4112959
4309308 6
3152204 3164605 3500907 3528601 2203107 2913804
4309555 6
3115359 3515103 1718899 2900306 2903003 2927101
4310439 4
4204350 3122405 3164431 1101500
4311304 6
4216008 3133105 3144201 2926608 4105706 4127403
4312401 7
3109501 3302007 3518107 2111672 2200053 2412005 2927903
4313359 4
4313391 1502103 2516607 4110003
4314035 2
1501709 1502707
4314548 10
4219853 5002100 3153608 2106672 2112803 2201556 2410009 2606408 2606507 2922755
4318507 6
4213104 4311130 3127305 3556958 2312304 2611200
4321105 7
3155009 3170057 3515194 3516606 2304459 2700409 2911402
4322004 3
3304151 2402303 4120853
4322251 4
5104500 3103108 3532306 1502772
5001003 6
4205605 4310876 5106208 3540903 2111748 2202208
5006309 5
1200807 1501204 2312106 2602506 2703809
5007802 5
5006200 2201988 2401404 2702009 1100346
5100201 6
3108206 1400456 5107354 2610301 2611804 2804508
5101001 3
3144359 2516706 4105409
5102603 7
4207858 3163904 3164001 1710706 2107704 2400109 2904902
5102637 6
3110608 3114501 4211108 1707009 2313351 2411205
5102686 3
4216602 4313086 3521903
5103106 7
5000708 2916302 3103009 3532504 3547403 2207009 4104501
5103502 7
4310462 4316303 3143500 3545803 3548609 2205524 1101476
5105507 5
3158409 1716703 2104602 4109302 1100502
5105903 4
3157336 3160702 2211357 2706604
5106000 8
3123700 3301207 3509809 3519808 4207577 2206605 2313104 4120606
5106174 6
4308052 5103601 3123106 5212055 5104104 4122909
5106182 7
5107206 3160504 3300233 3507605 4209607 2313757 4113759
5106257 5
5107263 2911808 3120805 3527702 2929750
5106307 5
4315602 5209291 2300309 4102752 4101804
5107701 7
4301008 3148400 3301801 3532405 5207535 2508604 4111209
5107768 5
4309258 3537206 3541901 4202073 4126652
5107958 5
3172103 2517209 2601508 2616308 2907004
5108857 6
4316600 5108204 3100104 3104007 5104542 2516755
5201454 5
3139250 3515152 3515905 2211704 2919801
5202353 5
2912103 3103504 3116159 3557006 2101970
5204300 6
4309001 5005806 2916005 3114402 3513900 3514304
5204409 5
4314753 3522901 5105606 1502939 2806602
5207105 6
2903300 4215307 5205802 2932903 2933000 2920205
5210208 6
2931806 3169604 3200805 2303204 2502706 4109807
5210802 3
2105153 4314704 4119004
5211305 6
4200101 3129103 5203609 2405900 2412609 2516755
5211909 3
3545704 2923001 3152105
5212204 6
4300455 4305975 2412401 2413508 2908309 1100320
5212253 5
4304853 3105301 3166501 3538907 4310330
5213707 7
3131000 3159001 3168606 3305505 3553807 2604403 2913200
5213756 6
3167301 1702703 1712504 2304905 2401503 2509370
5215652 6
3134707 3541059 2403103 2407609 2802601 2922607
5218805 8
3517505 1500800 1503507 1504406 1720804 1721208 2802106 4124004
5219258 5
3512704 3522208 2707800 1600105 4112702
2902005 7
4323705 2914802 3202009 4202602 4212700 2604908 2922102
2903706 6
4306320 4308433 3119906 3501400 4205704 4212304
2904605 6
2931806 3145307 5212006 2402709 2502706 2601904
2905156 5
3133006 3171600 3200508 3519907 2608701
2905206 6
4217303 4302253 3127354 3130101 3168002 2512747
2907103 6
4312138 5001102 3115458 3141702 1505809 4111555
2908101 10
3119906 3135605 3551207 5201603 2100204 2311959 2512036 2910800 4102604 4116208
2910776 6
3135704 3520509 1715259 2106359 2106607 4118709
2911501 4
3536406 4312427 4300877 2304806
2911709 4
3158508 3519402 2910206 2931202
2912004 5
2919405 3126307 3505104 2614808 1300144
2912707 5
4211801 4306452 3135407 5216809 5216908
2914901 6
3551306 4215653 2109007 2208551 2507606 2600807
2915106 4
3131604 3508900 2702900 1100189
2915205 4
2908705 1710706 2610905 4105300
2917334 5
4300703 3159704 2615508 3552908 5207907
2917359 4
1505502 2604403 2807105 1500305
2918001 6
3152006 3159357 2210391 2918308 2927200 4105607
2920205 5
4215307 5205802 5207105 4102208 4109658
2920304 5
5006903 3112059 3202405 5205455 1507300
2920403 4
3200607 3302452 2506251 2913457
2920700 5
4313425 5205059 1718402 2300150 2924058
2921450 5
4200556 4314308 3134301 2100832 2413607
2923407 5
2201919 3114006 2501401 2305001 3500550
2926806 5
2904704 3131901 1505106 2801207 2907806
2931004 7
3133600 3162450 3529401 2301950 2302057 2309003 2603306
2932200 4
5210562 2103000 2101350 3532009
3136959 5
4319711 3102407 2801207 4101853 4107207
5200555 4
2918456 1718550 2922854 2923050
5200605 5
4305405 4200051 5218904 1716505 4103156
5202502 7
3112406 4217709 2303659 2902658 2919603 2922904 4120150
5204706 4
4301503 2906709 2201200 2907707
5204953 7
4306973 3123304 3305133 3543105 3543709 2304350 2513208
5205521 5
4212007 3540705 4316006 1504604 2513109
5206404 11
5103957 3114808 3134509 3149101 3502903 1600154 1706258 2615300 2702108 2801702 2923605
5207907 5
4300703 3102852 3159704 2515708 2917334
5209903 4
4216909 3116902 3170438 1400159
5212709 7
4309654 4319208 3165552 1709005 2400604 2701407 4106001
5214606 5
4309902 3143203 4202859 4218400 1703701
5214838 3
2412302 2513901 2603454
5214879 4
3126604 1505494 1508035 2931301
5216908 5
4211801 4306452 1703602 4301651 2912707
5218300 6
4312807 2922003 2312502 2312601 2404903 4103222
5219704 5
4215307 5205059 5205513 2805307 2924058
5220009 9
5003801 5106208 3123304 3150158 3533700 5211602 2613107 4110656 4116703
5221577 5
4308508 3506904 1503804 2302909 2411908
5221601 8
4322343 3139904 3517406 4217105 1720853 2211605 2610103 4117503
1500305 10
4303707 3150406 3159001 3166303 3168606 2503902 2604403 2608701 2807105 2917359
1500859 5
4211108 1702000 2509206 4120333 4122107
1502764 9
3503901 3534104 5216304 5106273 2306405 2505006 2510006 1504505 4120507
1503101 9
4314100 3103900 3165602 3530607 3536257 1718881 3541406 4103107 1101609
1504505 7
5006259 3115805 3530904 5220058 2505006 2510006 1502764
1505437 9
3143807 3159209 3301850 3512407 3544202 2410009 2506905 4111100 1303809
1505809 5
4322186 5001102 3141702 1501782 2907103
1507300 5
2404903 5006903 2920304 4310504 3202405
1507805 7
5003306 3202504 4209706 4218103 2405108 2409506 2515708
1508084 6
3126752 3203106 5200159 2511905 2930303 4112405
1600105 4
3512704 3522208 2805208 5219258
1600204 9
4310538 3110707 3127503 3300506 3509007 3541604 4302352 2210375 2505501
1600238 3
4216057 2210359 4107553
1600303 6
4306601 3127370 5203906 1505031 1703305 2113009
1600402 5
3150901 1500206 1501808 4125555 1301902
1600501 4
4309753 4203956 2500908 2605509
1600535 5
5003256 3113404 3147204 1717206 2202109
1600550 6
2901205 3146008 3159902 2112209 4127700 4125100
1600600 6
3120003 3170651 5106422 2106102 2517100 4117057
1600709 6
3120607 3137007 4219150 4318705 1702901 2201176
5100359 5
4313391 3109303 3136306 2108405 2516607
5101852 11
3514403 4216701 4305959 5005806 3114402 3509700 5216007 1200203 2202752 2931509 1302207
5102694 6
3545407 1718451 2313500 2410306 2414605 2708709
5102702 6
3304557 4208807 4321436 2512762 2704401 2919504
5103353 3
3200805 1700301 2603603
5105309 7
4314498 3109253 3162401 3163805 5215207 5220264 2507804
5106778 3
4200200 3550407 4123204
5107180 7
3131307 3301405 2501005 2913309 2915908 5220207 4109005
5107859 7
5204102 2211001 2305332 2400208 2408003 2513158 4121604
5107883 4
5007695 3148806 1505601 2802403
5108600 7
4313334 5007406 3131802 3165107 1500909 1504422 2205409
4100459 5
3115003 3123403 3168903 5214002 2611804
4100509 3
4304002 2500577 3105103
4100608 6
3130507 3542404 5103379 2511509 2613503 2802908
4100707 9
5006275 3118106 3150000 3548401 2111631 2205508 2307254 2901809 2930907
4100905 9
2919405 3517208 3526605 5209291 2300309 2700102 4126405 1300144 1300805
4101002 7
3145455 3544004 4204194 2614204 4104055 4106571 1300607
4101051 7
3132602 4312476 2506509 2611408 2802700 4123303 1100940
4101150 5
3300407 3544509 2514552 2602001 4108601
4101655 4
2105609 3127107 3169505 2607505
4101705 8
4304002 3105103 3105509 3146305 3165800 3502754 3504800 4209300
4101853 5
2904704 3102407 2102101 2801207 3136959
4102000 6
4202099 4307831 3156106 3304409 4303608 2201507
4102109 7
4304853 3504404 3516903 5210406 1720002 2919108 5207501
4102208 6
4322525 5205802 2614857 4205209 2920205 4109658
4102505 5
4318903 3551801 2501906 2903201 2931707
4102604 5
3119906 3135605 4318481 2310704 2908101
4102752 5
4315602 3528809 5205000 2300309 5106307
4103008 6
3114204 2312007 2513307 2927507 2930758 4304689
4103024 12
4213906 3132107 3154457 3505203 3518305 3547809 1504406 1700400 1705607 2101202 2706208 2802106
4103057 6
3204401 3306156 3528304 2309508 2919009 4114500
4103156 10
4208005 3103504 5218904 1716505 1718865 2101970 2304707 2314102 5200605 4122701
4103206 6
2205508 2307254 2514453 2919306 2925907 2930907
4103222 7
4312807 4321006 2922003 3109808 3136504 3200359 5218300
4103305 6
5107156 3525508 4318200 2202251 2407252 4301800
4103354 13
4316402 5004106 3115508 3301801 3504008 3532058 4202008 5209291 5108303 1720978 2106003 4121109 4101804
4103370 5
3133402 3139102 3150539 2501104 2928000
4103404 5
4202156 4204756 3134103 5200852 4107124
4103453 8
3554300 4320859 3167301 4212502 4213005 1702703 2203008 2509339
4103479 6
4312906 4320354 4320503 3300159 4211058 2708600
4103800 4
4301305 3159308 4205407 2307106
4103909 4
4212403 5219308 2516409 1304260
4103958 8
4302600 4311130 3543204 4206009 1503002 2414001 2611200 1100452
4104055 8
3544004 5220603 2110039 2111904 2707701 4101002 4112751 1300607
4104303 5
4322301 4323200 3162948 3163003 2305308
4104428 6
3108602 3144102 3146909 2612109 2904407 1303502
4104451 9
4308805 5213855 1503044 2104081 2615003 2908606 2919553 2922250 1303403
4104501 5
5000708 5003488 3547403 2101772 5103106
4104600 4
4303400 3501103 3525706 2307650
4104808 5
3147303 1704105 2209005 2301604 2906501
4105003 5
4321956 5206305 2300804 2910305 2920452
4105102 7
4308904 3525805 1502756 2206696 2309201 2806503 4106456
4105300 7
3547650 4218202 1710706 2400109 2610905 2915205 4119202
4105409 4
3144359 2516706 2914000 5101001
4105508 6
3118007 3527306 1718659 2110203 2303501 2613305
4105607 9
4305371 3115201 3152006 3556800 1718881 2204154 2502102 2927200 2918001
4105706 6
3133105 3202306 2108405 2926608 4311304 4117222
4105904 10
2900801 3136405 3163508 3508009 4308201 2301000 2513604 2609709 2705101 1301654
4106308 6
5108352 3511300 2311306 2803401 2806107 2925931
4106456 5
4308904 3537206 2309201 2608107 4105102
4106506 7
3500501 4202131 1711803 2407005 2515609 2602308 2805109
4106555 3
2304285 4113429 4128609
4106571 8
4300208 3544004 4204194 4315750 2107100 2200277 2413706 4101002
4106605 7
3113404 3137536 3138203 3203700 2112407 2202109 4112801
4106704 3
5101209 2807006 2932804
4107108 4
3532603 4201307 1505205 2108108
4107124 8
4202156 4204756 3536257 3537800 3540804 2709301 2924603 4103404
4107157 4
3158805 3203908 2203206 2932408
4107207 4
4319711 3102407 3161304 3136959
4107256 6
3506904 4203956 2411908 2513505 2605509 2910503
4107306 7
4310900 3522109 1700301 2311207 2603108 2603603 2902054
4107405 5
4302402 4309753 3515657 5218706 2918605
4107504 5
5007976 3101631 3109451 2903276 2904753
4107520 7
4204905 3502903 3539301 4219002 1504976 2210953 2310506
4107538 7
4304101 4307203 1503705 2102903 2103158 2411809 2511707
4107546 9
4313425 4321006 5006903 3112059 3200359 5219902 2107506 2300150 2512903
4107553 6
4304309 3156700 3536505 4216057 2210359 1600238
4107702 5
3156304 3304151 4201703 4113601 4115804
4107801 4
4315404 4318424 5221700 2410207
4107850 5
5005251 1716653 2402808 4108452 1100114
4107900 4
3544251 1712405 3544400 4123501
4108106 8
3200169 1708304 2501203 2601003 2601102 2609501 2614402 1101203
4108205 7
5102678 3165008 3539608 2603454 2610202 2616100 2919157
4108320 4
4315404 3150570 3168804 2410207
4108403 5
3139508 3534005 1507755 2407302 2505808
4108452 5
5005251 4209706 1716653 4107850 4113106
4108551 7
4303400 4311502 3501103 4219309 1720309 2307650 2411601
4108601 5
4207601 5003207 3509601 2602001 4101150
4108650 5
5220058 1502301 1507466 2203107 2913804
4108809 6
3113800 3135456 1710508 2615706 2707404 2708303
4108908 7
4302204 3502200 2105989 2107803 2209377 2210300 2905107
4109104 8
5107040 3138658 3159506 3526704 3539905 3542602 1714302 2111532
4109203 4
3101904 3126109 3129608 5200308
4109302 6
4320677 3158409 1708205 1716703 2205706 5105507
4109658 7
4215307 4215679 5205802 2614857 2924058 2920205 4102208
4109757 7
3121803 3506300 3529658 3530102 1717909 2400802 1303205
4109906 14
4323606 3120870 3121308 3152402 3167103 3168705 2109759 2110278 2410801 2512606 2611309 2804458 4306767 4126009
4110003 5
3109303 3549904 1502103 2516607 4313359
4110052 6
4310751 3103207 3110806 3153202 4206108 1707207
4110300 6
4305587 5007109 5106158 1502004 2206753 4113304
4110409 5
4315321 3113206 2201804 2708402 4122172
4110607 5
2925402 3111101 1200609 2209609 2513703
4110656 4
3123304 3305133 2613107 5220009
4110805 4
3149705 3542404 2102606 2408409
4110904 10
4307807 5103908 3126406 3130556 3145851 3527603 3553856 5203609 5103858 4115309
4110953 7
3144706 3144904 3162559 3540259 2110237 2606705 4102307
4111100 6
4207650 3143807 3529500 2614600 1505437 1303809
4111209 4
3301801 5207535 5107701 1303007
4111308 9
4314456 4316733 3109907 3167806 4318200 5219456 2210391 2609600 2805000
4111506 5
3112604 2104651 2504355 4116901 4126678
4111555 4
4312138 5001102 5207402 2907103
4111605 5
4314001 3529401 1507961 2608800 5214101
4112108 7
3144904 3201100 1501600 2110237 2406106 2702504 2706109
4112207 5
4320800 3121100 3157005 1507961 2502508
4112405 7
3532868 5200159 1703883 2311405 2312304 2930303 1508084
4112504 4
2100204 2101806 2404853 4125506
4112603 6
3110301 3522000 3524600 1710508 2102754 2926103
4112751 6
3544004 3555000 5220603 2109809 2110039 4104055
4112959 11
4313102 3513405 3518107 3535804 2200053 2300101 2605905 2805604 2909703 4307906 4126108
4113007 5
3110905 4209805 2112001 2608453 2703601
4113106 4
5005251 4108452 4209706 2405108
4113254 5
3549409 3551603 4204509 4216503 2708006
4113304 6
4305587 5007109 3146701 3534203 5218508 4110300
4113429 7
2912806 3304904 3511409 2304285 4106555 4128609 1300144
4113452 9
3124104 3170503 3500204 3523800 4201307 4209706 1505205 1716653 2700508
4113502 8
4214151 4323457 3101631 3135209 2614303 2616209 4123709 1301704
4113601 4
3156304 3551900 4107702 4115804
4113734 3
3104205 3557105 3126752
4113759 5
3300233 3507605 2207702 5106182 1100106
4113809 7
5005004 4218806 2103703 2106326 2200400 2414803 2508109
4114005 5
4302907 3302502 2403707 2502805 2612505
4114104 8
3162575 3203056 3205069 3305000 3544301 4313375 1501303 2500502
4114203 6
4308003 4316477 3132404 3304102 4319000 2608750
4114351 4
4304358 3165701 3500550 2501401
4114401 5
4316501 3124005 3162252 3503901 5106273
4114500 8
4302709 3152709 3171154 3204401 3541109 3555307 2919009 4103057
4114609 5
4302220 4320701 2515930 2612208 2701100
4114708 9
4213104 5217203 3127305 3141108 3142007 3523701 3543204 3556958 2506103
4114807 6
4315172 3539905 1712504 2209559 2304905 2509057
4115002 8
3107703 5209457 1718899 2313203 2511202 2607752 2929255 4125456
4115101 6
3134103 5200852 2110500 2505204 2509156 2803807
4115200 2
2100873 2925758
4115309 6
4302659 3130556 3145851 5200902 5106216 4110904
4115358 8
3101300 3109709 3109907 3167806 3556800 1400506 1507201 2923704
4115408 5
4215075 3130804 1508001 2501500 1301308
4115457 5
3306107 3538600 3543808 2206654 2409332
4115507 6
4305447 3521150 2305100 2410504 2930774 1302801
4115606 4
4305108 2111953 2204105 4124103
4115739 6
4310306 3125101 3512001 3547809 3555802 2308500
4115804 5
3304151 3551900 2402303 4107702 4113601
4115853 5
3164605 3538006 2203107 4118857 1300409
4115903 7
4305439 4310363 3124906 3140001 2414753 2505352 2904100
4116000 7
4216255 4313656 5213855 1500347 2209708 2615003 1303403
4116059 3
3502309 2803104 4300661
4116109 8
5000252 3167400 3300233 1705508 2207702 2511400 4126900 1100130
4116307 5
4316733 3205150 4318200 4321709 4301800
4116406 7
4212908 4312104 3138500 3150208 3153806 2305654 4117602
4116505 11
4306072 3302908 3539400 4218004 5106240 1707405 2210003 2210300 2503308 2607208 2806701
4116703 4
4310876 5003801 5106208 5220009
4116802 12
4317251 3129806 3132800 3138625 3507704 3552502 3554102 5203906 2200954 2204402 2304277 2500601
4116901 7
4306403 2102556 2104651 2504355 4111506 4110102 1101005
4116950 6
3118403 3158201 4301057 4323804 2308377 5218003
4117057 6
4310405 3120003 3154606 3170651 2605103 1600600
4117107 12
4302584 3139250 3165404 3167004 4314050 5206602 1713809 2104099 2206803 2302800 4120903 4118600
4117206 4
4302154 3139003 1715754 2111300
4117222 6
3109303 3520301 2108405 2310852 2926608 4105706
4117255 4
5218102 3101003 3509957 2610707
4117271 3
4305959 3513900 2104404
4117297 7
3136603 3165537 5107925 2904407 2910602 2916500 1303502
4117404 8
4313441 3201506 3204351 4208450 5201801 2203602 2304400 2921500
4117453 6
4315552 3126901 4202875 5105580 4125803 4126272
4117503 4
3107505 2211605 2610103 5221601
4117602 5
4305009 3138500 3150208 3521606 4116406
4117800 5
3147105 1507151 2108603 2111607 2307809
4117909 7
3168408 3302908 3519204 4204806 2109551 2210300 2607208
4118006 5
5005251 3147204 4209409 1722081 1100023
4118105 7
4302501 3506508 3519105 3544707 1700251 2111706 2207793
4118303 4
3304110 5201306 2104552 2202729
4118402 4
3511607 3525102 2409605 2501302
4118451 9
5107792 3102803 3147402 3302254 3304904 3538808 2304285 2407500 1101104
4118501 5
4315057 4218350 4305108 4126207 4126306
4118808 8
3154457 3507506 3517505 1720804 2915353 4110508 4124004 1302900
4118857 10
3130002 3137205 3538006 3543808 4208104 2402204 2409332 2512507 4115853 1300409
4118907 4
4310702 3518404 3533007 2100832
4119004 5
4314704 3124708 3514502 5210802 1303601
4119251 10
5217203 3141108 4321600 5213004 1712702 2401859 2414001 2509701 2600609 2610806
4119608 4
2908705 5108907 2800506 2930501
4119657 6
5105002 3116001 3124609 3515608 3556453 2413300
4119707 5
4210506 3118502 3523503 5102793 2927309
4119806 7
4217956 3122207 3500600 3548807 1200401 2609907 1302306
4120150 4
4217709 2908408 5202502 3112406
4120200 5
3115706 4211058 2100436 2926905 4108957
4120358 4
3143450 3146503 3155207 4103503
4120408 5
5100508 3539707 2408904 2601706 2605202
4120655 8
5006358 3114709 3125507 3548054 5215306 1504802 2500106 2614402
4120853 6
3144003 3304151 3542909 2402303 2514800 4322004
4120903 4
3139250 1506583 2104099 4117107
4121000 7
4308409 2906899 3130507 3155801 3542701 4212205 1503077
4121109 6
3300209 3532058 1720978 2104628 4103354 1303007
4121257 4
3156908 2501609 2615904 2917805
4121356 3
3160207 3300803 4126900
4121406 12
4312658 5105234 3133600 3140100 1507409 1720655 2205557 2301950 2506251 2912202 2913457 4108007
4121604 7
3549003 3557204 2408003 2513158 2603926 5107859 4123006
4121752 6
4309159 5210000 1703909 2306553 2601607 2604106
4122156 7
4211009 3117207 1200302 1507607 2103752 2414209 2514107
4122503 4
3200805 2404309 2603603 4109807
4122602 4
2912103 2923001 3302056 3539509
4122701 5
3303500 3557006 2101970 2304707 4103156
4122800 10
4316709 3136009 1501105 1502905 2111706 2204501 2507002 2709152 5106315 4104659
4123006 4
3161106 3549003 2603926 4121604
4123303 8
4312625 3152600 3520400 4209508 2314003 2506509 4101051 1100940
4123402 5
4308706 3303104 3304003 2305233 2411700
4123501 6
3544251 4318408 3151008 3544400 2906808 4107900
4123600 4
3503950 4216206 5203203 2807006
4123709 3
4113502 3135209 1301704
4123808 6
4301750 4320321 3525102 2409605 2410405 2515906
4123824 5
4212650 4218251 1504901 2508208 5204904
4123857 3
5216452 3523701 2411502
4123956 7
4315552 3172004 1508357 1721307 2301208 2919900 4125803
4124020 4
3102902 3170529 2704609 2933059
4124053 5
4309050 2210656 2505808 2601052 2931053
4124202 3
5106703 3201209 2514602
4124400 6
2916401 2928059 3126505 2203354 2506608 2703908
4124509 9
3538303 4217956 4311106 3135001 3151206 3535200 4202438 2103901 2303006
4124608 10
5004809 5008008 3119955 3124906 3510005 3512605 4217006 2105708 2202083 2904100
4124806 2
3552700 4300455
4124905 6
3557303 2209153 2912400 2928901 4107009 4117214
4125001 8
2900900 3149804 3154002 1200328 1400233 2108405 2705804 3502101
4125209 3
3145109 3538105 2203255
4125308 6
4315453 3128105 3153400 1503309 2106805 2501153
4125357 7
5007935 3124203 3129905 1400704 2104800 2404705 2503555
4125456 3
1718899 2313203 4115002
4125555 6
4313490 3205200 3510906 1501808 1600402 1301902
4125704 6
4308607 3125507 1500404 1504802 2208304 2930154
4125753 7
5106653 5107198 3136009 3137601 3162500 2111078 2507200
4125803 6
4315552 3172004 1721307 4117453 4123956 4126272
4125902 9
3116209 3116704 3133204 3150539 5222302 1714203 2902708 4203006 4106852
4126108 6
3124500 3517000 3535804 2705200 2909703 4112959
4126256 9
4215752 5107263 3512704 3527256 3540002 2107258 2707800 2924900 4100400
4126272 7
4202875 1508357 1721307 2501807 2909703 4117453 4125803
4126355 5
2107209 2206696 2701001 2706448 2801405
4126652 7
4205001 2932606 3137106 3541901 4202073 2303402 5107768
4126702 6
3105707 3154804 3305703 5213806 1720655 2912202
4126801 8
3118205 3152907 3162302 3204658 3205036 5216403 2606408 4128104
4126900 8
2911808 3160207 3167400 3300803 3527702 1705508 4116109 4121356
4127205 7
3121605 3133204 3203502 2104305 2208809 2801504 4106852
4127304 5
3511003 3137502 3201308 3518503 2204659
4127403 7
4314159 3144201 3148806 2208908 2310852 2926608 4311304
4127700 4
2901205 5214408 1600550 4125100
4127858 5
4213500 2100105 2306009 2612554 4100103
4127908 5
4205308 4315909 3530102 3542107 2611705
4127957 3
4313334 2203420 3545209
4128005 8
3509106 4318614 3117108 3138674 3514304 3514601 3520426 2613404
4128104 5
3205036 3517109 5216403 2105351 4126801
4128302 6
5103007 4312500 2407708 2701506 2919553 4114302
4128559 5
3114808 3502606 2505204 2615300 2923100
4128609 10
3143708 3203205 3511409 1719004 2111672 2304285 2412708 2913705 4106555 4113429
4128625 4
4200556 4317806 4319901 2210607
4128658 4
5103403 3535101 2306256 2929057
4128708 5
3504909 1703073 1720309 2411601 2709103
4128807 6
4204202 4204301 2927705 5213905 2501203 2601102
4100103 7
3128907 3518206 4213500 5209705 2306009 2928604 4127858
4100202 5
4310876 3145208 2111748 2508307 2514503
4100301 2
2908309 2203453
4100400 6
3201605 3527256 2200707 2707800 4126256 4104204
4100806 5
4319737 3102506 3514205 2201150 2204808
4101101 5
4301107 5220504 2313252 2702009 2703304
4101200 5
4305405 2929354 1716505 2100709 2314102
4101309 6
4300034 3128204 3152709 3509403 3516606 3555307
4101606 4
4200309 2701704 2918803 3544806
4101804 6
4315602 3301801 4211504 5209291 5106307 4103354
4101903 3
4202081 5203401 3141306
4102307 7
4313441 3144706 3162559 3304128 4215059 1720903 4110953
4102406 9
4323770 3147303 3306305 4314803 1704105 2503100 2701308 2906857 2927002
4102703 7
4314068 5004502 3526308 3528106 2506400 2508554 2509909
4102802 7
4311908 4312609 3104452 3157708 4206751 1716109 4111803
4103107 4
3103900 3530607 3552007 1503101
4103602 4
5002605 5209200 2901502 2925808
4104006 10
5107297 5107602 3126950 3161908 4218251 4313060 4321436 2508208 2804300 2930709
4104105 6
4321634 2911006 3525854 2612000 2926509 2933208
4104204 6
4215356 2200707 2414456 2707800 2901304 4100400
4104253 5
3536257 3540804 1718881 2502102 2924603
4104659 5
4316709 3111408 3136009 2106375 4122800
4104709 6
3202207 5200050 1718204 2108702 2204204 2706000
4104907 6
2910404 3505500 3521507 2306553 2601607 2705705
4105201 5
2933307 3521507 4200903 2206951 2503753
4105805 3
4319208 3123908 4106001
4106001 7
4319208 3123908 3516507 2504074 2701407 5212709 4105805
4106100 8
3104304 3510708 5220405 1200500 1713205 2109601 2406304 1101708
4106209 7
5203104 2925303 3127370 3131000 5215504 1703305 1301407
4106407 7
3171006 3302270 3522158 2204550 2210052 2411403 1100205
4106902 2
2308005 2928505
4107009 4
3557303 4124905 4117214 4122008
4107652 7
4201273 4307302 3501608 2104107 2207108 2207504 2928802
4107736 5
4200507 3203007 1507508 2412104 2701803
4107751 6
5107008 3117603 3123809 3522703 2505600 2705309
4108957 6
4312906 3300159 4211058 1508209 2100436 4120200
4109005 7
3135357 3154408 1400159 2407807 2913309 2915908 5107180
4109500 5
4205357 4312005 2303600 2803005 2903805
4109609 4
4302659 3503950 5200902 5106216
4109708 6
4306320 3126208 3144508 3164308 4212304 1718758
4109807 9
4316808 3169604 3200805 3524808 2404309 2605400 5210208 4122503 1100080
4110078 6
3100401 3118908 3533304 5221908 2411056 5213772
4110102 8
4304903 3102308 3159803 4306403 5209937 2702207 4116901 1101005
4110201 6
4317954 3515186 3531902 3550308 5108501 4111258
4110508 6
3154457 3507506 3529708 2101202 2915353 4118808
4110706 4
3130507 3538204 3541109 2311504
4111001 5
4201653 4322350 4313508 1600253 2505303
4111258 5
5001508 3515186 3531902 3532157 4110201
4111407 5
3129707 3163805 2103505 2210508 2929255
4111704 12
4205175 4312179 3149507 3152303 3166956 3534609 3540200 1702208 2111003 2608800 4111803 1301506
4111803 7
4311908 3540200 1716109 2502151 4102802 4111704 1301506
4112009 5
4303202 3509304 5221007 2616506 5205307
4112306 9
4305702 2930006 3117306 3153905 3536604 5200258 2106375 2506301 2510105
4112702 6
3117405 3123858 3141801 3522208 2707800 5219258
4112801 6
3138203 3139706 3520103 3531100 2202109 4106605
4112900 5
3551207 3530706 3140506 2503209 3532801
4113205 2
2105427 2205003
4113403 6
4304697 3161403 5106190 2101939 2107456 2800308
4113700 7
4312500 5221809 2209708 2407401 2407708 2919553 1303403
4113908 4
3140803 3171204 4205191 2208700
4114302 6
4320206 5103007 3533809 5214861 2701506 4128302
4115705 8
4219606 4309753 5221304 1503804 2202026 2509503 2513505 1302603
4115754 5
4313805 3161106 3540507 3549003 2703759
4116208 5
2908101 2100204 2204600 3119906 1707009
4116604 6
5103809 3132800 3160009 3555208 1400027 1508001
4117008 7
4315305 3136405 3509254 2103554 2202851 2614303 1301654
4117214 7
3555802 2308500 2912400 2928901 4124905 4107009 4122008
4117305 10
4302055 3111507 3162559 3201100 3533403 4208302 1501600 1502608 2309805 1101401
4117701 6
4313466 3103751 3123205 3537404 2703502 2922730
4118204 12
4314787 2916203 2932705 3105509 3106606 3106655 3160900 3171105 4311627 2103208 2208601 4121703
4118600 6
3139250 3146552 4314050 5204854 1701903 4117107
4118709 6
4316402 3520509 4202008 1715259 2106003 2910776
4119103 7
5106232 3162203 1506005 2303303 2304202 2500106 2500403
4119152 4
3117836 4207304 5218052 2800670
4119202 6
4209003 3155900 4218202 2400109 2508406 4105300
4119400 5
3145455 3305901 1500131 2111607 2614204
4119509 10
2931350 3127073 3142403 3501707 3529005 4311775 2102325 2803203 2922300 1302702
4119905 4
1200500 1716703 2105005 2406304
4119954 4
4317004 3162609 5219753 2107803
4120101 5
3550605 1200351 2804300 2904050 2909208
4120309 6
4200556 4317806 3130606 3515657 2100832 2210607
4120507 7
4316451 3154903 4218608 5216304 2106300 2510006 1502764
4120606 5
3301207 4210001 5217104 2313104 5106000
4120705 6
4316436 4213807 2210052 2612901 2708808 2909109
4120804 8
4306007 5003157 5006408 3143450 1505007 2504900 2706307 2902203
4121208 4
2402501 2200202 2409209 4320263
4121307 7
3117876 3118304 3526902 2105104 2109056 2312205 2707206
4121505 8
3133758 3525904 3549409 3551702 4202107 4216503 2513984 2514008
4121703 4
4314787 4118204 2916203 2513406
4121802 7
4300455 2932507 1508100 1712454 2405801 2502003 2804102
4121901 10
4307559 2901205 2912301 3517901 2202802 2602100 2604007 2708204 2920809 4124301
4122008 4
3557303 3555802 4117214 4107009
4122206 7
4300877 2202653 2311603 2410504 2517209 2616308 2806909
4122305 9
3134806 4200200 2104552 2210979 2503407 2607109 2914505 3539202 4123204
4122651 3
4317954 3537404 3550308
4122909 8
4303806 4308052 4320107 5100409 5104104 2206720 2515930 5106174
4123105 5
4314787 3143153 2401206 2513406 5213772
4123204 7
5003108 5107750 3550407 4200200 2210979 5106778 4122305
4123907 4
4215687 5000906 4202305 2506202
4124004 5
3517505 1503507 1720804 5218805 4118808
4124103 6
4303558 4305108 1707306 2111953 2504033 4115606
4124301 4
2205565 2604007 2920809 4121901
4124707 6
3203353 3531100 3547205 5107941 2200202 2500809
4125100 6
3146008 5214408 2202802 2306009 1600550 4127700
4125407 3
3542305 2202752 2404507
4125506 6
2916807 2100204 2101806 2608404 4112504 1100601
4125605 8
2903953 3117009 3119104 3126703 3141900 3300456 1716604 2101509
4126009 4
4323606 4219408 2410801 4109906
4126207 5
4315057 3147808 4305108 1400100 4118501
4126306 4
4218350 4305108 2204105 4118501
4126405 5
3123601 3526605 2300309 4100905 1300805
4126504 5
4301701 3139300 3304144 3305752 2110906
4126603 5
3511409 1703206 2301257 2603405 1300144
4126678 6
3112604 4213203 5209937 2102556 2504355 4111506
4127007 9
5000856 5002209 2300507 2506707 2600401 2603702 2613602 2706802 1300086
4127106 6
4315206 3203304 3541653 5206701 2201002 2312908
4127502 4
3150158 2512788 2801009 2905909
4127601 5
1501006 1700350 2211308 2305605 1100502
4127809 4
3118007 4203204 4207007 1100015
4127882 7
4200804 4310850 5101308 3503802 3523107 5214705 5220686
4128203 4
3100302 3145000 1200203 2114007
4128401 5
3145356 3166402 2208874 2907202 2921302
4128500 5
3535408 3304607 3545803 2301505 2410702
4128534 5
2929354 3303500 4308102 2304707 2401651
4128633 4
3533106 3103306 3121803 2924207
4101408 3
3130507 2906899 3204807
4101507 6
4217154 3109600 3136900 3200102 3556503 2603207
4102901 4
3128709 2405702 2914307 5214101
4103040 4
4205308 3137700 3547007 2410702
4103503 9
3126000 3143450 3155207 3556354 2104701 2403251 2504405 2902203 4120358
4103701 4
3539608 1720200 2603454 2919157
4104402 6
4207684 4207809 3135456 4205803 2914703 5221452
4106803 3
5214051 3158805 3557154
4106852 5
3133204 3203502 1714203 4125902 4127205
4107603 5
4311270 3142205 3520426 3526803 1503754
4108007 4
2301950 2504157 2912202 4121406
4108502 4
2512200 2404606 3132107 2706208
4108700 4
2906907 3518800 2103406 2411700
4109401 7
3101201 3301306 4321832 2107506 2300705 2307635 2805307
4111902 6
3112406 3545308 2203750 2703403 2919603 2929370
4114906 6
3132305 3132404 3139805 3304102 3517604 5214861
4119301 5
4307450 2915809 3118700 3304201 5213087
4120002 6
3105707 3507001 4302303 5207352 5213806 2403509
4120333 6
3127339 1502855 2509206 2925204 1500859 4122107
4122107 5
1502855 1702000 2404853 1500859 4120333
4122172 5
4315321 4322855 3506409 2201804 4110409
4122404 4
3555109 3162955 4215000 2105906
4127965 4
4211108 1702000 2100204 2204600
4108304 2
4322541 3120409
1300029 6
3137304 3149903 3203403 2709400 2806008 2930600
1300060 6
3531209 3550209 4213609 2305902 2916708 1301159
1300086 8
5000856 3204609 1508407 1702158 2208908 2302404 2600401 4127007
1300102 5
3155306 3523602 5204003 5208152 2208601
1300144 12
2912806 2919405 3162658 3511409 1506351 2301257 2614808 2700102 2912004 4100905 4113429 4126603
1300201 4
4202578 3136900 3150109 3200102
1300300 5
3156007 3533809 5221809 2407401 2930204
1300409 6
4312625 3164605 3528601 2402204 4115853 4118857
1300508 5
4212270 3111002 3129202 2304608 2310407
1300607 5
4101002 2614204 4104055 2111904 3305901
1300631 4
4215307 1200336 1715705 2923035
1300680 4
3555901 4213203 2610301 2611804
1300706 5
4303004 3510104 1200013 1502509 2201770
1300805 5
3123601 2603405 2700102 4100905 4126405
1300839 4
3142106 3168309 1505494 5106315
1300904 3
3548401 3552205 2302008
1301001 7
4308656 5101704 3158904 3303856 2111409 2401107 1303700
1301100 5
4218905 1706258 2308104 2610103 2923605
1301159 4
4213609 4214300 2916708 1300060
1301209 6
3170909 3204302 3506805 3556404 2914000 2921401
1301308 8
4215075 3553708 3555208 4319752 1508001 2207777 2501500 4115408
1301407 4
3127370 3131000 3553807 4106209
1301506 5
3119807 3149507 2502151 4111704 4111803
1301605 3
2510501 3129301 5103379
1301654 5
3136405 2614303 2705101 4105904 4117008
1301704 6
3135209 3508009 2614303 2705101 4113502 4123709
1301803 7
5007950 3151800 5208905 2307304 2515005 2703601 2922409
1301852 5
4307815 3170750 3201803 2101301 4210050
1301902 8
4317905 3132909 3140308 3510906 1500206 1507904 1600402 4125555
1301951 7
4303509 3129004 3513405 3518107 5207402 2412708 2805604
1302009 9
4305835 4313037 3112901 1506112 2202174 2307007 2308203 2914109 4302105
1302108 5
3131604 3200102 3522653 1501253 1304302
1302207 5
3161007 2202752 2404507 2931509 5101852
1302306 9
4217956 2900801 3103702 5218391 1200401 1400175 2103901 4304622 4119806
1302405 6
3112109 1713304 3507605 3112000 2207751 3546504
1302504 5
3106200 3304508 3513207 4218806 5203302
1302553 6
3202900 3203007 3514924 4315149 2409803 2412104
1302603 4
2513505 2411908 1503804 4115705
1302702 10
2931350 3113503 3127073 3142403 5106158 2304236 2313302 2507101 2803203 4119509
1302801 7
3113701 3146602 3521150 2303204 2414159 2930774 4115507
1302900 5
3145877 3146107 3517505 2915353 4118808
1303007 8
3300209 3301801 5207535 1720978 2103109 2900355 4111209 4121109
1303106 6
2925501 3538709 4207205 5215801 2111805 2504108
1303205 8
4315909 3107604 3506300 3542107 1400209 2400802 2600302 4109757
1303304 5
3303104 1705102 2102200 2305233 2910107
1303403 6
5213855 2209708 2919553 4104451 4116000 4113700
1303502 6
3136603 3146909 2900702 2904407 4104428 4117297
1303536 5
3149002 2109403 3152402 2410801 2413805
1303569 3
3502754 3504305 3105509
1303601 2
3124708 4119004
1303700 5
4308656 3303856 2111052 2505402 1301001
1303809 5
4207650 3159209 1506203 1505437 4111100
1303908 6
3115508 3135704 5108303 1715259 2106003 2900108
1303957 6
4212601 4215695 5007406 3120102 2205409 2927606
1304005 4
5215009 2704203 2910859 3548302
1304062 8
3534807 3104700 3135100 3145059 2606804 2612307 2933109 3533205
1304104 3
4323408 3202801 2112100
1304203 7
5003504 3146255 3514106 1703008 2105104 2205300 2404408
1304237 5
3151909 2700201 2800209 2802205 2908309
1304260 6
4212403 2516409 2906873 2911204 2929909 4103909
1304302 4
3131604 3522653 1302108 1100189
1304401 7
3144656 3148509 3149002 3301157 4320008 2312809 2606606
1100015 4
4203204 4207007 5220454 4127809
1100023 4
5005251 1722081 2405108 4118006
1100031 7
4311239 5102504 3156452 3506706 3517703 4314902 2607901
1100049 7
3166709 3172202 3554953 1501576 1503200 2300200 3526001
1100056 4
3170057 3515194 3519907 2304459
1100064 4
3155009 2102804 2304459 2705606
1100072 4
3124401 3125952 5213400 2413201
1100080 6
3169604 3524808 3525201 2303204 2911303 4109807
1100098 7
4317558 5107404 2928059 3108701 3135308 2107902 2703908
1100106 5
3112109 3507605 2207702 2400505 4113759
1100114 4
4315073 1716653 2402808 4107850
1100122 4
3303856 3520509 2106607 2111052
1100130 4
5000252 2207702 2400505 4116109
1100148 4
2303659 3151107 1506195 2922904
1100155 6
3552304 4313409 2601003 2609501 2800100 1101203
1100189 3
3131604 2915106 1304302
1100205 4
4213807 3171006 4106407 3302270
1100254 9
4305603 4323754 5007935 3124203 3204203 3554508 2406205 2408102 2515104
1100262 6
3111903 3204708 3522208 2805208 2929305 2930709
1100288 8
3107000 3142254 3300407 3513306 1720937 2408805 2504702 2928109
1100296 4
4219176 3525607 5212956 1507953
1100304 5
4313037 3112901 3150307 3535002 2401404
1100320 5
4300455 4305975 2932507 2413508 5212204
1100338 6
2915304 5200134 1502806 2301851 2512101 2928307
1100346 7
4300471 2910909 3101706 2201988 2304269 2702009 5007802
1100379 4
4216008 3133105 3302304 5215900
1100403 5
2517407 5002209 2402006 2400406 5000856
1100452 5
4302600 3532868 2311405 2611200 4103958
1100502 8
4302808 3158409 3502507 1501006 2104602 2211308 5105507 4127601
1100601 5
2916807 5210604 5215603 2608404 4125506
1100700 5
3148103 3503208 2201804 2616407 2901809
1100809 4
4311700 4319109 3166105 2403806
1100908 6
4322608 3102407 3158706 3161304 5105150 2102101
1100924 4
3121407 3166709 3553500 2402907
1100940 5
4312625 2802700 2922102 4101051 4123303
1101005 9
3159803 3509908 3554003 4202206 4212056 2104651 2108900 4116901 4110102
1101104 3
4118451 3538808 5107792
1101203 5
3200169 4313409 2609501 4108106 1100155
1101302 6
4305900 4311759 2311264 2403806 2513356 2911600
1101401 5
4302055 3111507 3300902 2309904 4117305
1101435 3
3126901 5105580 2203255
1101450 8
4316303 2903508 3204955 3304607 3545159 5210307 1101476 1101484
1101468 4
3100104 3129103 3205101 2516755
1101476 5
4316303 3304607 3545803 5103502 1101450
1101484 7
4316303 3143500 3154200 3155900 5210307 1501402 1101450
1101492 6
4207601 3138104 3148202 5107578 2200608 2206209
1101500 8
4204350 4321493 3164431 3203163 2311264 2602704 2700904 4310439
1101559 5
4322608 3512209 3551207 1721000 2311959
1101609 3
1718881 1503101 3541406
1101708 7
4322350 3104304 3512902 4313508 2308302 2406304 4106100
1101757 8
4311791 3140803 3516408 1712801 2110609 2307007 2308203 2918357
1101807 4
5002605 3121803 3127800 1400050
